# Supplementary material for: Crystal structure and Hirshfeld surface analysis of 4-bromo-6-phenyl-6,7-di­hydro-5H-furo[2,3-f]isoindol-5-one
Source: Acta Crystallogr E Crystallogr Commun. 2025 Aug 15;81(Pt 9):844–8. doi: 10.1107/S2056989025007170 (PMC12412688; doi:10.1107/S2056989025007170)
Supplement: Supplementary file 1 [file e-81-00844-sup1.cif]

##############################################################################
#                                                                            #
# This CIF contains the data in a paper accepted for publication in          #
# Acta Crystallographica Section E. It conforms to the requirements of       #
# Notes for Authors for Acta Crystallographica Section E, and has been       #
# peer reviewed under the auspices of the IUCr Commission on Journals.       #
#                                                                            #
# Full details of the Crystallographic Information File format               #
# are given in the paper "The Crystallographic Information File (CIF):       #
# a New Standard Archive File for Crystallography" by S. R. Hall, F. H.      #
# Allen and I. D. Brown [Acta Cryst. (1991), A47, 655-685].                  #
#                                                                            #
# The current version of the core CIF dictionary is obtainable from          #
# ftp://ftp.iucr.org/pub/cif_core.dic.                                       #
#                                                                            #
# Software is freely available for graphical display of the structure(s)     #
# in this CIF. For information consult the CIF software page                 #
# http://www.iucr.org/resources/cif/software.                                #
#                                                                            #
# This file may be used for bona fide research purposes within the           #
# scientific community so long as proper attribution is given to the journal # 
# article from which it was obtained.                                        #
#                                                                            #
##############################################################################
data_I
_audit_creation_method     'SHELXL-2019/3'
_journal_date_recd_electronic     2025-07-30
_journal_date_accepted     2025-08-12
_journal_name_full     'Acta Crystallographica, Section E'
_journal_year     2025
_journal_volume     81
_journal_issue      1
_journal_page_first     0
_journal_page_last     0
_journal_paper_category     GO
_journal_paper_doi     10.1107/S2056989025007170
_journal_coeditor_code     TX2102
_publ_contact_author_name     'Gizachew Mulugeta Manahelohe'
_publ_contact_author_address
;
Department of Chemistry,
University of Gondar,
P.O. Box 196, Gondar,
Ethiopia
;
_publ_contact_author_email     'Gizachew.Mulugeta@uog.edu.et'
_publ_contact_author_fax     ?
_publ_contact_author_phone     ?
_publ_section_title
;
Crystal structure and Hirshfeld surface analysis of
4-bromo-6-phenyl-6,7-dihydro-5<i>H</i>-furo[2,3-<i>f</i>]isoindol-5-one
;
_publ_section_title_footnote     .
loop_
    _publ_author_name
    _publ_author_address
    'Kseniia A. Alekseeva'
;
RUDN University,
6 Miklukho-Maklaya St., Moscow 117198,
Russian Federation
;
    'Mikhail S. Grigoriev'
;
Frumkin Institute of Physical Chemistry and Electrochemistry,
Russian Academy of Sciences,
Leninsky prosp. 31, bld. 4, 119071, Moscow,
Russian Federation
;
    'Irina A. Kolesnik'
;
Institute of Physical Organic Chemistry,
National Academy of Sciences of Belarus, 220072 Minsk,
Belarus
;
    'Narmin A. Murshudlu'
;
Department of Chemistry,
Faculty of Natural Sciences,
Sumgait State University,
Baku Str. 1, AZ 5008, Sumgait,
Azerbaijan
;
    'Khudayar I. Hasanov'
;
Azerbaijan Medical University,
Scientific Research Centre (SRC),
A. Kasumzade St. 14, AZ 1022, Baku,
Azerbaijan
;
    'Roya Z. Nazarova'
;
Baku Engineering University,
Khirdalan, Hasan Aliyev str. 120,
AZ0101, Absheron,
Azerbaijan
;
    'Mehmet Akkurt'
;
Department of Physics,
Faculty of Sciences,
Erciyes University,
38039 Kayseri,
T\"urkiye
;
    'Gizachew Mulugeta Manahelohe'
;
Department of Chemistry,
University of Gondar,
PO Box 196, Gondar,
Ethiopia
;
_publ_section_synopsis
;
The title molecule is essentially planar [r.m.s. deviation = 0.004 \%A]. In the
crystal, C---H...O and C---H...Br hydrogen bonds link the molecules, forming
ribbons along the <i>b</i>-axis direction. \p--\p interactions are also
observed.
;
_chemical_name_systematic
;
4-Bromo-6-phenyl-6,7-dihydro-5<i>H</i>-furo[2,3-<i>f</i>]isoindol-5-one
;
_chemical_name_common     ?
_chemical_formula_moiety     'C16 H10 Br N O2'
_chemical_formula_sum     'C16 H10 Br N O2'
_chemical_formula_iupac     'C16 H10 Br N O2'
_chemical_formula_weight     328.16
_chemical_melting_point     ?
_chemical_absolute_configuration     ?
_space_group_crystal_system     orthorhombic
_space_group_name_H-M_alt     'P 21 21 21'
_space_group_name_Hall     'P 2ac 2ab'
loop_
    _space_group_symop_operation_xyz
    'x, y, z'
    '-x+1/2, -y, z+1/2'
    '-x, y+1/2, -z+1/2'
    'x+1/2, -y+1/2, -z'
_cell_length_a     4.0229(5)
_cell_length_b     12.7225(16)
_cell_length_c     24.240(3)
_cell_angle_alpha     90
_cell_angle_beta     90
_cell_angle_gamma     90
_cell_volume     1240.6(3)
_cell_formula_units_Z     4
_cell_measurement_reflns_used     3489
_cell_measurement_theta_min     2.98
_cell_measurement_theta_max     25.44
_cell_measurement_temperature     100(2)
_exptl_crystal_description     'plate'
_exptl_crystal_colour     'colourless'
_exptl_crystal_size_max     0.320
_exptl_crystal_size_mid     0.300
_exptl_crystal_size_min     0.040
_exptl_crystal_density_diffrn     1.757
_exptl_crystal_density_meas     ?
_exptl_crystal_density_method     ?
_exptl_crystal_F_000     656
_exptl_absorpt_coefficient_mu     3.313
_exptl_absorpt_correction_type     multi-scan
_exptl_absorpt_process_details
;
(SADABS; Krause <i>et al.</i>,  2015)
;
_exptl_absorpt_correction_T_min     0.417
_exptl_absorpt_correction_T_max     0.879
_diffrn_ambient_temperature     100(2)
_diffrn_source     ?
_diffrn_radiation_type     MoK\a
_diffrn_radiation_wavelength     0.71073
_diffrn_measurement_device_type     'Bruker Kappa APEXII area-detector'
_diffrn_measurement_method     '\f and \w scans'
_diffrn_detector_area_resol_mean     ?
_diffrn_reflns_number     18771
_diffrn_reflns_av_R_equivalents     0.0770
_diffrn_reflns_av_unetI/netI     0.0735
_diffrn_reflns_theta_min     3.311
_diffrn_reflns_theta_max     29.979
_diffrn_reflns_theta_full     25.242
_diffrn_measured_fraction_theta_max     0.994
_diffrn_measured_fraction_theta_full     0.994
_diffrn_reflns_limit_h_min     -5
_diffrn_reflns_limit_h_max     5
_diffrn_reflns_limit_k_min     -16
_diffrn_reflns_limit_k_max     17
_diffrn_reflns_limit_l_min     -34
_diffrn_reflns_limit_l_max     33
_refine_special_details     ?
_reflns_number_total     3594
_reflns_number_gt     2973
_reflns_threshold_expression     'I > 2\s(I)'
_refine_ls_structure_factor_coef     Fsqd
_refine_ls_matrix_type     full
_refine_ls_R_factor_all     0.0583
_refine_ls_R_factor_gt     0.0402
_refine_ls_wR_factor_gt     0.0730
_refine_ls_wR_factor_ref     0.0783
_refine_ls_goodness_of_fit_ref     1.018
_refine_ls_restrained_S_all     1.018
_refine_ls_number_reflns     3594
_refine_ls_number_parameters     181
_refine_ls_number_restraints     0
_refine_ls_hydrogen_treatment     constr
_refine_ls_weighting_scheme     calc
_refine_ls_weighting_details
                      'w=1/[\s^2^(Fo^2^)+(0.0274P)^2^] where P=(Fo^2^+2Fc^2^)/3'
_atom_sites_solution_hydrogens     geom
_atom_sites_solution_primary     ?
_atom_sites_solution_secondary     ?
_refine_ls_shift/su_max     0.001
_refine_ls_shift/su_mean     0.000
_refine_diff_density_max     0.517
_refine_diff_density_min     -0.621
_refine_ls_extinction_method     none
_refine_ls_extinction_coef     .
_refine_ls_abs_structure_details
;
Flack <i>x</i> determined using 1016 quotients
[(<i>I</i>^+^)-(<i>I</i>^-^)]/[(<i>I</i>^+^)+(<i>I</i>^-^)]
(Parsons <i>et al.</i>,  2013)
;
_refine_ls_abs_structure_Flack     0.022(10)
loop_
    _atom_type_symbol
    _atom_type_description
    _atom_type_scat_dispersion_real
    _atom_type_scat_dispersion_imag
    _atom_type_scat_source
    'C' 'C' 0.0033 0.0016
                         'International Tables Vol C Tables 4.2.6.8 and 6.1.1.4'
    'H' 'H' 0.0000 0.0000
                         'International Tables Vol C Tables 4.2.6.8 and 6.1.1.4'
    'Br' 'Br' -0.2901 2.4595
                         'International Tables Vol C Tables 4.2.6.8 and 6.1.1.4'
    'N' 'N' 0.0061 0.0033
                         'International Tables Vol C Tables 4.2.6.8 and 6.1.1.4'
    'O' 'O' 0.0106 0.0060
                         'International Tables Vol C Tables 4.2.6.8 and 6.1.1.4'
_computing_data_collection
;
APEX2 (Bruker, 2007)
;
_computing_cell_refinement
;
SAINT (Bruker, 2007)
;
_computing_data_reduction
;
SAINT (Bruker, 2007)
;
_computing_structure_solution
;
SHELXS97 (Sheldrick, 2008)
;
_computing_structure_refinement
;
<i>SHELXL2014</i> (Sheldrick, 2015)
;
_computing_molecular_graphics
;
ORTEP-3 for Windows (Farrugia, 2012)
;
_computing_publication_material
;
PLATON (Spek, 2020)
;
loop_
    _atom_site_type_symbol
    _atom_site_label
    _atom_site_fract_x
    _atom_site_fract_y
    _atom_site_fract_z
    _atom_site_U_iso_or_equiv
    _atom_site_adp_type
    _atom_site_calc_flag
    _atom_site_occupancy
    _atom_site_disorder_assembly
    _atom_site_disorder_group
    C C2 0.1419(11) 0.4353(3) 0.53657(19) 0.0205(10) Uani d 1 . .
    H H2A 0.039792 0.449845 0.502063 0.025 Uiso calc 1 . .
    C C3 0.2950(10) 0.3444(3) 0.54847(16) 0.0200(8) Uani d 1 . .
    H H3A 0.320895 0.285576 0.524699 0.024 Uiso calc 1 . .
    C C3A 0.4127(10) 0.3535(3) 0.60449(17) 0.0167(9) Uani d 1 . .
    C C4 0.5804(10) 0.2896(3) 0.64168(19) 0.0161(9) Uani d 1 . .
    C C4A 0.6479(10) 0.3280(3) 0.69413(18) 0.0147(9) Uani d 1 . .
    C C5 0.8145(11) 0.2779(3) 0.74191(17) 0.0163(9) Uani d 1 . .
    C C7 0.6555(10) 0.4511(3) 0.76800(17) 0.0150(9) Uani d 1 . .
    H H7A 0.811196 0.511277 0.769853 0.018 Uiso calc 1 . .
    H H7B 0.461702 0.465597 0.791989 0.018 Uiso calc 1 . .
    C C7A 0.5487(10) 0.4299(3) 0.70951(19) 0.0155(9) Uani d 1 . .
    C C8 0.3782(11) 0.4975(3) 0.67421(19) 0.0188(10) Uani d 1 . .
    H H8A 0.311613 0.566361 0.684592 0.023 Uiso calc 1 . .
    C C8A 0.3142(10) 0.4549(3) 0.62221(18) 0.0170(8) Uani d 1 . .
    C C11 0.9486(9) 0.3387(3) 0.83835(17) 0.0149(8) Uani d 1 . .
    C C12 1.1382(11) 0.2504(3) 0.8542(2) 0.0198(10) Uani d 1 . .
    H H12A 1.187944 0.197127 0.827962 0.024 Uiso calc 1 . .
    C C13 1.2511(13) 0.2415(3) 0.90762(18) 0.0220(9) Uani d 1 . .
    H H13A 1.378112 0.181725 0.917973 0.026 Uiso calc 1 . .
    C C14 1.1824(11) 0.3186(3) 0.94674(19) 0.0215(10) Uani d 1 . .
    H H14A 1.259007 0.311386 0.983614 0.026 Uiso calc 1 . .
    C C15 1.0007(11) 0.4061(3) 0.9311(2) 0.0216(10) Uani d 1 . .
    H H15A 0.954266 0.459313 0.957452 0.026 Uiso calc 1 . .
    C C16 0.8850(10) 0.4174(3) 0.87735(19) 0.0178(9) Uani d 1 . .
    H H16A 0.763101 0.478337 0.867127 0.021 Uiso calc 1 . .
    Br Br1 0.71800(10) 0.15364(3) 0.61842(2) 0.01845(12) Uani d 1 . .
    N N6 0.8208(8) 0.3525(2) 0.78384(14) 0.0160(7) Uani d 1 . .
    O O1 0.1493(8) 0.5055(2) 0.58015(12) 0.0221(8) Uani d 1 . .
    O O2 0.9264(8) 0.1878(2) 0.74491(13) 0.0206(7) Uani d 1 . .
loop_
    _atom_site_aniso_label
    _atom_site_aniso_U_11
    _atom_site_aniso_U_22
    _atom_site_aniso_U_33
    _atom_site_aniso_U_12
    _atom_site_aniso_U_13
    _atom_site_aniso_U_23
    C2 0.020(2) 0.026(2) 0.015(2) 0.0007(18) -0.0004(19) -0.0008(18)
    C3 0.019(2) 0.025(2) 0.016(2) -0.004(2) 0.0013(18) -0.0036(18)
    C3A 0.0174(18) 0.016(2) 0.017(2) -0.0025(17) 0.0048(16) 0.0012(18)
    C4 0.015(2) 0.010(2) 0.023(3) -0.0015(15) 0.0071(18) -0.0017(17)
    C4A 0.0145(19) 0.010(2) 0.020(2) -0.0007(14) 0.0036(16) 0.0018(15)
    C5 0.018(2) 0.0134(18) 0.018(2) -0.0019(16) 0.0033(19) 0.0004(16)
    C7 0.017(2) 0.0124(19) 0.016(2) 0.0004(15) 0.0021(18) 0.0000(16)
    C7A 0.016(2) 0.012(2) 0.019(2) -0.0004(16) 0.0037(18) -0.0009(17)
    C8 0.017(2) 0.015(2) 0.024(3) 0.0031(16) 0.0043(18) -0.0005(19)
    C8A 0.0164(19) 0.0164(18) 0.018(2) 0.0002(15) 0.000(2) 0.0032(17)
    C11 0.0139(19) 0.014(2) 0.017(2) -0.0021(17) 0.0039(16) 0.0023(18)
    C12 0.019(2) 0.014(2) 0.027(3) -0.0009(16) 0.000(2) 0.0022(18)
    C13 0.020(2) 0.0184(19) 0.027(2) -0.002(2) -0.001(2) 0.0050(17)
    C14 0.022(2) 0.023(2) 0.020(2) -0.0056(18) 0.001(2) 0.0036(17)
    C15 0.017(2) 0.022(2) 0.026(3) -0.0022(18) 0.005(2) -0.005(2)
    C16 0.0175(19) 0.015(2) 0.020(2) 0.0000(14) 0.000(2) -0.0019(19)
    Br1 0.02005(19) 0.01300(17) 0.0223(2) 0.00054(17) 0.0027(2) -0.00368(18)
    N6 0.0195(17) 0.0117(15) 0.0168(17) -0.0017(16) 0.0024(14) -0.0014(15)
    O1 0.027(2) 0.0178(16) 0.0215(18) 0.0016(13) -0.0013(14) 0.0030(13)
    O2 0.0301(18) 0.0098(14) 0.0217(19) 0.0055(12) -0.0003(14) 0.0004(12)
_geom_special_details
;
 All esds (except the esd in the dihedral angle between two l.s. planes)
 are estimated using the full covariance matrix.  The cell esds are taken
 into account individually in the estimation of esds in distances, angles
 and torsion angles; correlations between esds in cell parameters are only
 used when they are defined by crystal symmetry.  An approximate (isotropic)
 treatment of cell esds is used for estimating esds involving l.s. planes.
;
loop_
    _geom_bond_atom_site_label_1
    _geom_bond_atom_site_label_2
    _geom_bond_site_symmetry_2
    _geom_bond_distance
    _geom_bond_publ_flag
    C2 C3 . 1.342(6) ?
    C2 O1 . 1.384(5) ?
    C2 H2A . 0.9500 ?
    C3 C3A . 1.443(5) ?
    C3 H3A . 0.9500 ?
    C3A C4 . 1.389(6) ?
    C3A C8A . 1.416(5) ?
    C4 C4A . 1.389(6) ?
    C4 Br1 . 1.902(4) ?
    C4A C7A . 1.407(5) ?
    C4A C5 . 1.482(6) ?
    C5 O2 . 1.233(4) ?
    C5 N6 . 1.391(5) ?
    C7 N6 . 1.470(5) ?
    C7 C7A . 1.506(6) ?
    C7 H7A . 0.9900 ?
    C7 H7B . 0.9900 ?
    C7A C8 . 1.393(6) ?
    C8 C8A . 1.396(6) ?
    C8 H8A . 0.9500 ?
    C8A O1 . 1.376(5) ?
    C11 C16 . 1.401(6) ?
    C11 C12 . 1.411(6) ?
    C11 N6 . 1.429(5) ?
    C12 C13 . 1.378(6) ?
    C12 H12A . 0.9500 ?
    C13 C14 . 1.392(6) ?
    C13 H13A . 0.9500 ?
    C14 C15 . 1.385(6) ?
    C14 H14A . 0.9500 ?
    C15 C16 . 1.390(6) ?
    C15 H15A . 0.9500 ?
    C16 H16A . 0.9500 ?
loop_
    _geom_angle_atom_site_label_1
    _geom_angle_atom_site_label_2
    _geom_angle_atom_site_label_3
    _geom_angle_site_symmetry_1
    _geom_angle_site_symmetry_3
    _geom_angle
    _geom_angle_publ_flag
    C3 C2 O1 . . 112.5(4) ?
    C3 C2 H2A . . 123.8 ?
    O1 C2 H2A . . 123.8 ?
    C2 C3 C3A . . 106.5(4) ?
    C2 C3 H3A . . 126.8 ?
    C3A C3 H3A . . 126.8 ?
    C4 C3A C8A . . 118.2(4) ?
    C4 C3A C3 . . 136.3(4) ?
    C8A C3A C3 . . 105.5(4) ?
    C4A C4 C3A . . 118.9(4) ?
    C4A C4 Br1 . . 122.3(3) ?
    C3A C4 Br1 . . 118.8(3) ?
    C4 C4A C7A . . 120.7(4) ?
    C4 C4A C5 . . 130.8(4) ?
    C7A C4A C5 . . 108.5(4) ?
    O2 C5 N6 . . 125.8(4) ?
    O2 C5 C4A . . 127.6(4) ?
    N6 C5 C4A . . 106.6(3) ?
    N6 C7 C7A . . 102.8(3) ?
    N6 C7 H7A . . 111.2 ?
    C7A C7 H7A . . 111.2 ?
    N6 C7 H7B . . 111.2 ?
    C7A C7 H7B . . 111.2 ?
    H7A C7 H7B . . 109.1 ?
    C8 C7A C4A . . 123.1(4) ?
    C8 C7A C7 . . 127.5(4) ?
    C4A C7A C7 . . 109.5(4) ?
    C7A C8 C8A . . 113.9(4) ?
    C7A C8 H8A . . 123.0 ?
    C8A C8 H8A . . 123.0 ?
    O1 C8A C8 . . 125.2(4) ?
    O1 C8A C3A . . 109.7(4) ?
    C8 C8A C3A . . 125.2(4) ?
    C16 C11 C12 . . 119.0(4) ?
    C16 C11 N6 . . 118.1(4) ?
    C12 C11 N6 . . 122.9(4) ?
    C13 C12 C11 . . 119.9(4) ?
    C13 C12 H12A . . 120.0 ?
    C11 C12 H12A . . 120.0 ?
    C12 C13 C14 . . 121.1(4) ?
    C12 C13 H13A . . 119.4 ?
    C14 C13 H13A . . 119.4 ?
    C15 C14 C13 . . 119.0(4) ?
    C15 C14 H14A . . 120.5 ?
    C13 C14 H14A . . 120.5 ?
    C14 C15 C16 . . 121.1(4) ?
    C14 C15 H15A . . 119.4 ?
    C16 C15 H15A . . 119.4 ?
    C15 C16 C11 . . 119.8(4) ?
    C15 C16 H16A . . 120.1 ?
    C11 C16 H16A . . 120.1 ?
    C5 N6 C11 . . 126.7(3) ?
    C5 N6 C7 . . 112.5(3) ?
    C11 N6 C7 . . 120.6(3) ?
    C8A O1 C2 . . 105.9(3) ?
loop_
    _geom_torsion_atom_site_label_1
    _geom_torsion_atom_site_label_2
    _geom_torsion_atom_site_label_3
    _geom_torsion_atom_site_label_4
    _geom_torsion_site_symmetry_1
    _geom_torsion_site_symmetry_2
    _geom_torsion_site_symmetry_3
    _geom_torsion_site_symmetry_4
    _geom_torsion
    _geom_torsion_publ_flag
    O1 C2 C3 C3A . . . . 0.5(5) ?
    C2 C3 C3A C4 . . . . 178.6(5) ?
    C2 C3 C3A C8A . . . . 0.0(4) ?
    C8A C3A C4 C4A . . . . -0.8(6) ?
    C3 C3A C4 C4A . . . . -179.3(4) ?
    C8A C3A C4 Br1 . . . . -179.5(3) ?
    C3 C3A C4 Br1 . . . . 2.1(7) ?
    C3A C4 C4A C7A . . . . -0.1(6) ?
    Br1 C4 C4A C7A . . . . 178.6(3) ?
    C3A C4 C4A C5 . . . . 178.8(4) ?
    Br1 C4 C4A C5 . . . . -2.6(6) ?
    C4 C4A C5 O2 . . . . -1.2(8) ?
    C7A C4A C5 O2 . . . . 177.7(4) ?
    C4 C4A C5 N6 . . . . 179.0(4) ?
    C7A C4A C5 N6 . . . . -2.1(5) ?
    C4 C4A C7A C8 . . . . 0.4(6) ?
    C5 C4A C7A C8 . . . . -178.6(4) ?
    C4 C4A C7A C7 . . . . -179.5(4) ?
    C5 C4A C7A C7 . . . . 1.4(5) ?
    N6 C7 C7A C8 . . . . 179.8(4) ?
    N6 C7 C7A C4A . . . . -0.2(4) ?
    C4A C7A C8 C8A . . . . 0.1(6) ?
    C7 C7A C8 C8A . . . . -179.9(4) ?
    C7A C8 C8A O1 . . . . 179.8(4) ?
    C7A C8 C8A C3A . . . . -1.0(6) ?
    C4 C3A C8A O1 . . . . -179.3(3) ?
    C3 C3A C8A O1 . . . . -0.4(4) ?
    C4 C3A C8A C8 . . . . 1.4(6) ?
    C3 C3A C8A C8 . . . . -179.7(4) ?
    C16 C11 C12 C13 . . . . 1.5(6) ?
    N6 C11 C12 C13 . . . . -179.4(4) ?
    C11 C12 C13 C14 . . . . -0.2(7) ?
    C12 C13 C14 C15 . . . . -0.8(7) ?
    C13 C14 C15 C16 . . . . 0.5(7) ?
    C14 C15 C16 C11 . . . . 0.8(6) ?
    C12 C11 C16 C15 . . . . -1.8(6) ?
    N6 C11 C16 C15 . . . . 179.0(4) ?
    O2 C5 N6 C11 . . . . -1.8(7) ?
    C4A C5 N6 C11 . . . . 178.0(3) ?
    O2 C5 N6 C7 . . . . -177.8(4) ?
    C4A C5 N6 C7 . . . . 2.0(5) ?
    C16 C11 N6 C5 . . . . -170.0(4) ?
    C12 C11 N6 C5 . . . . 10.9(6) ?
    C16 C11 N6 C7 . . . . 5.7(5) ?
    C12 C11 N6 C7 . . . . -173.4(4) ?
    C7A C7 N6 C5 . . . . -1.2(4) ?
    C7A C7 N6 C11 . . . . -177.4(3) ?
    C8 C8A O1 C2 . . . . 179.9(4) ?
    C3A C8A O1 C2 . . . . 0.7(4) ?
    C3 C2 O1 C8A . . . . -0.7(5) ?
loop_
    _geom_hbond_atom_site_label_D
    _geom_hbond_atom_site_label_H
    _geom_hbond_atom_site_label_A
    _geom_hbond_site_symmetry_A
    _geom_hbond_distance_DH
    _geom_hbond_distance_HA
    _geom_hbond_distance_DA
    _geom_hbond_angle_DHA
    _geom_hbond_publ_flag
    C7 H7A O2 3_756 0.99 2.51 3.463(5) 162.3 yes
    C8 H8A O2 3_656 0.95 2.49 3.348(5) 149.4 yes
    C12 H12A O2 . 0.95 2.27 2.894(6) 122.1 yes
    C16 H16A Br1 3_656 0.95 2.97 3.864(4) 156.5 yes
_shelx_space_group_comment
;
The symmetry employed for this shelxl refinement is uniquely defined
by the following loop, which should always be used as a source of
symmetry information in preference to the above space-group names.
They are only intended as comments.
;
_shelx_estimated_absorpt_T_min     0.417
_shelx_estimated_absorpt_T_max     0.879
_shelx_hkl_file
;
   1   0   0    0.24    0.71
   1   0   0    0.39    0.86
  -1   0   0    0.59    0.84
   2   0   0  457.02   30.94
   2   0   0  444.75   30.64
  -2   0   0  456.03   30.39
   3   0   0   -0.11    1.86
   3   0   0    0.42    1.89
  -3   0   0    0.56    1.28
   4   0   0    6.24    3.10
   5   0   0    2.54    3.64
   0   1   0   -0.05    0.07
   0   1   0   -0.01    0.09
   0   1   0    0.04    0.12
   0   1   0    0.02    0.13
   0   1   0   -0.12    0.13
   0   1   0   -0.01    0.08
   0   1   0    0.16    0.11
   1  -1   0  393.43   26.61
  -1   1   0  388.85   26.59
   1   1   0  399.40   26.71
  -1   1   0  391.01   26.67
  -1  -1   0  387.71   26.67
   1   1   0  404.29   26.66
   1   1   0  397.84   26.43
   1   1   0  396.02   26.48
  -1   1   0  397.57   26.61
   1   1   0  403.70   26.70
  -1  -1   0  391.16   26.49
  -1   1   0  400.70   26.69
  -2  -1   0   14.88    1.93
  -2   1   0   13.19    2.32
   2   1   0   17.35    2.53
   2  -1   0   17.30    2.57
  -2   1   0   17.74    2.46
   2   1   0   15.63    2.11
   2   1   0   16.92    2.65
   2  -1   0   16.28    2.39
  -3   1   0   48.63    5.49
   3  -1   0   55.32    5.25
   3   1   0   49.90    5.22
  -3  -1   0   50.71    4.49
   3  -1   0   50.85    5.39
   3   1   0   47.44    5.02
   3   1   0   42.64    5.42
   4  -1   0   38.07    5.73
  -4  -1   0   47.30    4.52
  -4   1   0   38.46    5.73
   4   1   0   43.19    5.82
   5  -1   0    3.37    3.59
  -5   1   0    1.61    4.45
   5   1   0    2.83    3.34
   0   2   0  115.98    7.97
   1   2   0   11.31    1.56
  -1  -2   0   11.62    1.60
   1   2   0   12.42    1.27
  -1   2   0   10.10    1.65
   1  -2   0    9.93    1.60
  -1   2   0   10.76    1.47
  -1   2   0   10.39    1.41
  -1   2   0    9.48    1.71
   1   2   0   12.38    1.65
  -1   2   0   15.15    1.82
   1   2   0   12.83    1.73
  -2  -2   0   79.48    5.78
   2   2   0   73.03    6.16
   2  -2   0   82.12    6.31
   2   2   0   74.35    6.03
  -2   2   0   76.26    6.10
   2  -2   0   64.88    5.90
  -2   2   0   66.52    5.99
   2   2   0   73.95    5.58
   3   2   0   47.75    5.28
  -3  -2   0   46.46    4.53
   3   2   0   40.46    5.24
  -3   2   0   44.75    5.35
   3  -2   0   56.09    5.89
   3  -2   0   51.55    5.37
  -3   2   0   44.26    5.30
  -4   2   0   21.67    4.67
   4   2   0   27.05    4.89
  -4  -2   0   15.22    3.07
   4  -2   0   16.40    3.93
   4   2   0   15.70    3.95
  -4   2   0   19.14    4.41
   4  -2   0   28.57    5.00
   5  -2   0   37.67    6.56
  -5   2   0   64.62   11.28
  -5   2   0   45.82    7.44
   5   2   0   42.16    6.62
   0   3   0    1.17    0.84
   0   3   0    0.77    0.60
   0   3   0    0.95    0.66
   0   3   0    0.35    0.71
   0   3   0    0.32    0.84
   0   3   0    0.62    0.64
   0   3   0    0.60    0.44
   0   3   0    0.09    0.43
   0   3   0    1.10    0.81
  -1   3   0  221.29   15.25
  -1   3   0  228.72   15.28
  -1   3   0  218.17   15.22
  -1   3   0  228.66   15.59
  -1   3   0  228.35   15.28
   1   3   0  224.86   15.17
   1   3   0  228.89   15.55
  -1   3   0  222.41   15.25
   1   3   0  226.91   15.95
  -1  -3   0  223.38   15.54
   1   3   0  231.14   15.63
  -2   3   0    0.78    1.32
  -2   3   0   -0.25    1.30
   2   3   0   -0.94    1.47
  -2   3   0   -0.60    1.30
   2  -3   0    0.69    1.47
  -2  -3   0    1.54    1.36
  -3   3   0  149.79   11.66
   3  -3   0  150.46   11.85
   3   3   0  148.65   11.62
   3   3   0  155.99   11.92
  -3   3   0  148.90   11.74
  -3  -3   0  141.07   11.09
   3  -3   0  154.20   11.68
  -4   3   0    1.95    3.31
   4   3   0    1.72    2.69
  -4  -3   0   -0.67    2.12
   4  -3   0    1.37    2.87
   4   3   0    3.64    3.40
   4  -3   0    0.87    3.41
  -4   3   0    5.07    3.29
  -5   3   0   29.92    6.55
  -5   3   0   19.38    6.22
   5   3   0   28.23    5.66
   5  -3   0   27.11    5.55
   0   4   0  131.82    8.78
   0   4   0  122.71    8.59
   0   4   0  127.29    8.59
   0   4   0  130.05    8.92
   0   4   0  121.99    8.93
   0   4   0  119.60    9.08
   0   4   0  136.59    9.23
   0   4   0  125.19    8.84
  -1   4   0    4.03    1.01
  -1   4   0    5.77    0.96
   1   4   0    6.56    1.59
  -1  -4   0    7.33    1.57
  -1   4   0    6.06    1.51
   1   4   0    6.18    1.58
  -1   4   0    5.68    1.24
  -1   4   0    5.94    1.02
   1   4   0    4.27    1.26
  -1   4   0    6.98    1.26
  -2   4   0   50.65    4.55
  -2  -4   0   48.47    4.61
  -2   4   0   50.54    4.43
   2   4   0   49.68    4.84
  -2   4   0   53.76    4.08
   2  -4   0   49.29    4.74
  -2   4   0   48.87    4.85
   3   4   0   41.67    5.27
  -3   4   0   36.83    4.92
   3   4   0   40.19    4.76
  -3   4   0   38.32    4.84
   3  -4   0   42.62    5.08
  -3  -4   0   41.70    4.60
   4   4   0   46.57    6.55
  -4   4   0   51.08    6.49
  -4  -4   0   53.76    5.76
   4  -4   0   43.17    6.29
  -4   4   0   45.34    6.50
   4  -4   0   60.43    7.27
   4   4   0   45.17    5.99
   5   4   0   35.73    7.30
  -5   4   0   42.71    7.56
   5   4   0   40.73    6.46
  -5   4   0   44.90    7.82
   5  -4   0   33.63    6.44
   0   5   0   -0.90    0.84
   0   5   0    0.46    1.28
   0   5   0   -0.46    0.66
   0   5   0    1.60    1.17
   0   5   0   -0.92    0.57
   0   5   0    0.12    0.86
   0   5   0    1.50    1.04
  -1  -5   0   41.91    3.99
  -1   5   0   44.72    3.74
   1   5   0   47.56    4.10
   1   5   0   37.86    3.87
   1   5   0   42.31    3.78
  -2   5   0    0.35    1.49
  -2   5   0    1.37    1.84
   2   5   0    1.30    1.87
   2   5   0   -0.02    1.06
  -2   5   0    1.32    1.34
  -2  -5   0    0.59    1.63
  -3   5   0    2.39    2.32
   3  -5   0    2.06    2.40
  -3  -5   0    1.02    2.09
  -3   5   0    3.98    2.57
   3   5   0    1.78    2.17
   3   5   0    4.94    2.61
   4   5   0   64.23    7.72
  -4   5   0   83.78    9.04
   4  -5   0   80.47    8.41
  -4   5   0   80.91    8.43
   4   5   0   75.99    8.71
  -4  -5   0   74.35    7.38
   4  -5   0   85.98    9.19
  -5   5   0    3.88    5.01
  -5   5   0    0.10    5.07
   5   5   0    1.17    3.47
   5  -5   0   -0.74    3.39
   5   5   0    2.43    4.71
   0   6   0  663.26   44.84
   0   6   0  616.98   44.29
   0   6   0  657.03   44.07
   0   6   0  705.56   44.86
   0   6   0  673.85   44.09
   1   6   0   75.88    6.01
  -1  -6   0   71.76    6.03
   1   6   0   69.91    5.86
  -1   6   0   69.93    5.79
   1   6   0   74.61    5.76
  -2   6   0  204.57   14.08
  -2   6   0  203.94   14.69
   2   6   0  186.50   15.42
   2   6   0  208.12   14.82
  -2   6   0  196.41   13.90
  -2  -6   0  203.80   14.60
  -2   6   0  195.42   14.00
  -3  -6   0   16.89    3.61
   3   6   0    8.64    3.15
  -3   6   0   11.28    3.03
  -3   6   0   15.17    3.54
   3  -6   0   13.57    3.30
  -3  -6   0   14.67    3.14
   4  -6   0    9.98    4.53
   4   6   0   12.03    3.53
  -4  -6   0   14.15    4.11
  -4   6   0   15.95    4.64
   4   6   0    7.86    4.17
  -4  -6   0   15.23    3.67
  -4   6   0   12.26    4.23
  -5  -6   0   10.02    4.96
   5   6   0    7.61    5.39
  -5   6   0   -0.62    4.72
   5  -6   0    1.22    3.72
   5   6   0    6.65    4.16
  -5   6   0    3.08    5.33
   0   7   0   -0.95    0.83
   0   7   0   -1.06    0.75
   0   7   0   -1.87    1.37
   0   7   0   -1.05    1.33
  -1  -7   0  411.89   29.27
   1   7   0  430.54   29.02
   1   7   0  418.88   29.18
   1   7   0  433.55   28.95
  -1   7   0  426.17   29.07
  -2   7   0   -1.04    1.45
  -2   7   0    4.65    2.29
  -2   7   0    4.22    1.69
  -2   7   0    1.56    1.41
   2   7   0    0.35    2.16
  -2   7   0   -3.05    1.33
  -2  -7   0    1.03    1.92
   2   7   0    3.44    2.28
   3   7   0   33.29    4.99
  -3  -7   0   34.66    4.79
  -3   7   0   37.02    4.56
  -3   7   0   27.60    4.73
   4   7   0   19.85    5.22
  -4   7   0   21.68    5.23
  -4  -7   0   12.88    4.37
   4  -7   0   21.59    5.71
  -4  -7   0   25.70    4.77
   4   7   0   20.65    4.36
  -4   7   0   13.78    4.46
   5   7   0   13.95    4.68
  -5   7   0    9.00    5.17
   5   7   0    4.90    5.28
  -5   7   0    5.98    5.57
  -5  -7   0   10.46    4.85
   0   8   0    6.51    2.20
   0   8   0    6.10    1.23
   0   8   0   10.57    2.39
   0   8   0    5.59    1.29
   1   8   0   -0.72    1.38
   1   8   0    0.73    1.68
  -1  -8   0    2.35    1.87
  -1   8   0   -0.06    1.62
  -1   8   0   -0.23    1.83
   1   8   0    2.19    1.89
  -2   8   0   17.78    3.47
   2   8   0   13.25    3.31
   2   8   0   22.40    3.77
  -2   8   0   21.88    2.94
  -2  -8   0   25.68    3.75
  -2   8   0   15.71    2.77
  -2   8   0   18.70    2.50
  -2   8   0   22.59    2.56
  -3   8   0    7.37    3.38
  -3  -8   0    7.71    2.94
  -3   8   0    6.69    2.76
   3   8   0    5.86    3.34
  -3   8   0    7.54    3.75
   4   8   0   -0.06    3.10
   4   8   0    5.42    4.22
  -4   8   0   -0.50    4.36
  -4   8   0    3.77    3.89
   4  -8   0    4.61    4.64
  -4  -8   0   -0.91    2.97
  -4  -8   0    2.96    3.08
   5   8   0   12.06    5.96
  -5   8   0    9.37    5.58
  -5   8   0    8.43    5.09
  -5  -8   0   12.79    5.06
   0   9   0    0.31    1.16
   0   9   0    0.76    1.99
   0   9   0   -1.54    1.92
   0   9   0   -2.11    1.97
   0   9   0   -0.55    1.06
  -1   9   0  137.23   11.02
  -1   9   0  131.50   10.45
   1   9   0  135.38   10.03
   1   9   0  132.87   10.14
   1   9   0  134.48   10.54
  -2   9   0    0.51    2.14
   2   9   0    2.77    2.54
  -2  -9   0    1.01    2.30
   2   9   0    2.17    2.59
  -2   9   0   -0.08    1.90
  -2   9   0    1.75    2.46
   3   9   0   73.68    8.77
  -3   9   0   70.17    8.49
  -3  -9   0   89.64    8.21
  -3   9   0   79.42    7.31
  -3   9   0   78.14    8.67
   3   9   0   89.42    8.49
  -4   9   0    8.18    4.66
  -4   9   0    6.25    3.84
   4   9   0   -1.87    3.91
   4   9   0    4.63    3.45
  -4  -9   0   12.67    4.12
   0  10   0  306.40   21.48
   0  10   0  327.92   22.84
   0  10   0  324.94   22.83
   0  10   0  324.86   21.54
   0  10   0  302.02   23.01
  -1  10   0    1.14    2.22
   1  10   0    1.26    2.06
  -1  10   0   -0.76    2.42
   1  10   0    3.58    2.54
   2  10   0  204.48   15.83
  -2  10   0  214.15   15.24
  -2  10   0  192.81   15.14
  -2 -10   0  207.56   15.85
  -2  10   0  214.15   16.01
   2  10   0  209.62   15.78
  -3 -10   0   -2.62    2.61
  -3  10   0    1.78    3.62
  -3  10   0    3.31    4.18
   3  10   0    2.28    3.67
   3  10   0    7.17    3.61
  -3  10   0   -0.02    2.49
  -4 -10   0   25.25    5.76
  -4  10   0   32.52    5.29
  -4  10   0   13.32    5.28
   4  10   0   27.39    6.05
  -4  10   0   22.56    6.98
   0  11   0   -0.07    1.39
   0  11   0   -0.73    2.40
   0  11   0   -1.53    2.55
  -1  11   0    0.75    2.55
   1  11   0   -0.84    2.55
   1  11   0    1.22    2.24
  -1  11   0   -0.44    2.39
   2  11   0   20.66    4.54
  -2 -11   0   29.73    4.76
  -2  11   0   28.04    4.05
  -2  11   0   19.34    4.45
  -2  11   0   22.62    4.00
   2  11   0   25.91    4.56
  -3  11   0    8.18    4.32
  -3  11   0    5.13    2.54
   3  11   0    2.14    3.91
  -3  11   0   -0.79    4.43
  -3 -11   0   11.26    4.07
   3  11   0    9.94    4.22
   4  11   0   24.21    6.23
  -4  11   0   24.40    6.40
  -4  11   0   40.34    8.02
  -4  11   0   29.28    5.28
  -4 -11   0   30.42    6.49
   0  12   0  178.99   14.29
   0  12   0  169.66   14.00
   0  12   0  179.46   12.50
   1  12   0    8.08    2.75
   1  12   0    5.16    3.48
  -1  12   0   10.43    3.83
  -1  12   0    6.98    4.12
  -1  12   0    9.74    3.39
   1  12   0    7.33    3.13
  -2 -12   0   31.92    5.41
   2  12   0   23.70    4.94
  -2  12   0   26.13    4.37
   2  12   0   18.11    4.30
  -2  12   0   20.45    4.72
  -2  12   0   20.27    4.12
  -2  12   0   28.25    5.28
  -3  12   0   30.29    6.77
   3  12   0   36.04    6.16
   3  12   0   34.32    6.42
  -3 -12   0   35.76    6.48
  -3  12   0   33.59    6.46
   4  12   0   -0.69    4.72
  -4  12   0   -1.15    6.15
  -4  12   0   -2.90    4.68
   4  12   0    1.51    4.99
  -4 -12   0    5.93    4.84
   0  13   0   -0.93    2.93
   0  13   0   -3.38    3.11
   1  13   0   85.96    8.65
   1  13   0   80.30    9.56
   1  13   0   89.21    7.67
  -1  13   0   84.91    9.79
  -1  13   0   81.54    8.69
  -1  13   0   82.87    9.15
   2  13   0    1.65    3.66
  -2 -13   0    1.51    3.46
  -2  13   0    1.46    3.71
  -2  13   0   -0.57    2.99
   2  13   0   -0.23    3.20
  -2  13   0   -0.76    3.05
  -2  13   0   -2.82    3.37
   3  13   0   40.85    6.78
  -3  13   0   43.18    8.74
  -3 -13   0   43.59    7.01
   3  13   0   41.28    7.58
  -3  13   0   41.58    7.07
   0  14   0   82.46    8.57
   0  14   0   61.44    8.56
   1  14   0   17.34    4.49
  -1  14   0   22.96    5.00
  -1  14   0   24.11    5.62
  -1  14   0   18.61    5.05
   1  14   0   18.12    3.82
   1  14   0   16.47    4.97
  -1  14   0   18.60    5.11
  -2 -14   0    7.16    3.93
  -2  14   0   11.89    4.78
  -2  14   0   10.62    4.22
   2  14   0   15.66    4.35
   2  14   0   12.28    4.46
  -2  14   0    5.24    4.84
  -2  14   0    7.80    4.69
  -3  14   0   17.95    6.30
   3  14   0    3.16    4.70
   3  14   0    3.67    4.49
  -3  14   0    5.39    5.17
  -3 -14   0    1.98    4.67
   0  15   0    5.39    4.07
  -1  15   0    2.89    4.31
  -1  15   0    0.72    4.57
   1  15   0    2.54    3.71
  -1  15   0   -2.15    3.95
  -1  15   0    1.07    4.04
   1  15   0   -1.62    2.92
   2  15   0   -4.62    3.40
  -2  15   0    2.68    4.58
  -2 -15   0    0.36    3.82
  -2  15   0   -2.80    4.64
   2  15   0    2.02    4.04
  -2  15   0    1.95    3.76
   3  15   0    5.40    5.21
  -3  15   0    1.53    6.65
   3  15   0   11.54    5.31
  -3  15   0    1.89    5.44
  -3 -15   0   -0.80    4.22
   0  16   0   51.73    7.67
   0  16   0   55.72    9.08
   1  16   0    2.46    3.10
   1  16   0    5.06    5.80
  -1  16   0    0.27    4.52
  -1  16   0   -7.43    4.45
   1  16   0    5.28    4.38
  -2  16   0   36.70    8.05
   2  16   0   42.44    6.77
  -2  16   0   34.08    7.03
   2  16   0   47.20    7.32
  -2  16   0   30.10    7.21
  -2 -16   0   24.06    6.85
   0  17   0   -0.90    5.49
  -1  17   0    8.00    6.01
   1  17   0   16.81    6.74
   0   0   1    0.02    0.04
  -1   0  -1   -0.83    0.71
   1   0   1    0.87    0.90
   1   0  -1    0.75    0.74
   1   0   1   -0.81    0.85
   1   0  -1   -0.29    0.68
  -1   0  -1   -0.38    0.89
  -1   0   1    0.77    0.82
   1   0  -1    0.24    0.81
   1   0  -1   -0.68    0.83
   1   0   1   -0.32    0.71
  -1   0   1    0.58    0.77
   2   0  -1   54.42    4.91
   2   0   1   58.79    5.06
  -2   0   1   51.23    4.92
   2   0  -1   57.43    4.72
   2   0   1   50.24    4.71
  -2   0  -1   54.86    4.37
  -2   0   1   59.51    4.24
   2   0  -1   60.13    5.40
   3   0   1   24.48    3.40
   3   0  -1   27.11    3.61
   3   0  -1   27.92    3.98
   3   0   1   22.18    3.77
  -3   0  -1   19.20    2.68
  -3   0   1   23.40    3.74
  -4   0   1   12.31    3.58
   4   0   1    9.53    3.39
   4   0  -1   14.22    3.58
  -4   0  -1    3.21    1.79
  -5   0   1   15.19    5.11
   5   0   1    8.75    4.12
   5   0  -1    6.11    3.93
   0   1  -1    0.01    0.13
   0   1   1   -0.02    0.08
   0   1  -1   -0.05    0.08
   0   1   1   -0.18    0.15
   0   1  -1   -0.10    0.18
   0   1  -1    0.14    0.08
   0   1   1   -0.20    0.10
   0   1  -1   -0.06    0.11
   0   1  -1    0.02    0.11
   0   1   1    0.15    0.11
   0   1   1    0.09    0.09
   0   1   1    0.01    0.07
   0   1   1   -0.17    0.14
  -1  -1  -1  471.17   31.51
  -1   1   1  491.29   31.56
   1   1  -1  492.46   31.54
   1   1  -1  487.28   31.53
   1   1  -1  520.93   31.49
  -1   1   1  470.82   31.43
  -1  -1  -1  487.97   31.39
   1  -1   1  485.10   31.46
   1   1  -1  492.05   31.36
  -1   1   1  486.75   31.45
  -1   1   1  464.78   31.45
   1  -1  -1  450.61   31.52
  -1   1  -1  460.83   31.46
   1  -1  -1  450.86   31.42
  -1  -1   1  452.23   31.30
   1   1   1  456.18   31.46
   1   1   1  441.49   31.48
   1   1   1  451.47   31.26
  -1   1  -1  452.56   31.51
  -1   1  -1  442.64   31.41
  -1  -1   1  442.88   31.50
  -2   1   1   90.27    7.41
   2   1  -1   94.58    7.38
   2  -1   1  102.55    7.59
   2  -1   1   93.11    7.32
  -2   1   1   95.60    7.43
   2   1  -1   98.95    7.14
   2   1  -1   97.59    7.54
  -2  -1  -1   98.41    7.06
   2  -1  -1   90.42    7.23
   2  -1  -1   94.54    7.49
  -2   1  -1   91.15    7.46
  -2  -1   1   95.11    6.94
   2   1   1   96.22    7.09
   2   1   1   93.85    7.49
  -3   1   1   17.71    3.42
   3   1  -1   17.01    3.50
   3  -1   1   23.13    3.53
   3  -1   1   20.40    3.64
  -3  -1  -1   18.69    2.80
   3   1  -1   15.20    3.28
  -3   1  -1   30.22    2.87
   3  -1  -1   29.33    4.05
   3  -1  -1   37.99    4.15
   3   1   1   28.00    3.93
   3   1   1   27.14    3.36
  -3  -1   1   24.62    2.81
  -4  -1  -1   22.72    3.45
   4  -1   1   28.24    4.85
   4  -1   1   19.81    4.34
   4   1  -1   25.41    4.55
  -4   1   1   26.38    4.63
  -4   1  -1   23.65    5.62
   4   1   1   19.30    4.24
   4  -1  -1   24.75    4.62
   5  -1   1    0.64    3.73
  -5   1   1   12.72    5.25
   5   1  -1    9.44    3.99
   5   1   1    8.34    4.00
   5  -1  -1    5.76    3.83
  -5   1  -1    3.95    5.63
   0   2   1   62.43    5.38
   0   2   1   77.16    5.43
   0   2  -1   73.40    5.42
   0   2  -1   89.51    5.50
   0   2  -1   86.22    5.49
   0   2  -1   75.39    5.40
   0   2   1   80.62    5.43
  -1  -2  -1  605.04   39.54
  -1   2   1  594.89   39.42
   1  -2   1  601.85   39.58
  -1   2   1  607.98   39.44
   1   2  -1  617.41   39.37
   1   2  -1  625.12   39.64
  -1   2   1  628.08   39.59
   1   2  -1  630.06   39.61
   1   2   1  581.03   39.65
  -1   2  -1  580.48   39.45
  -1   2  -1  567.71   39.55
   1  -2  -1  542.44   39.55
   1   2   1  583.74   39.22
  -1   2  -1  575.06   39.61
  -1   2  -1  562.53   39.42
   1   2   1  565.59   39.58
   1   2   1  581.34   39.55
  -1  -2   1  585.51   39.49
   2   2  -1   96.70    8.30
   2  -2   1   99.19    8.84
   2   2  -1  108.96    8.23
  -2  -2  -1   94.80    7.96
  -2   2   1   98.62    8.26
  -2   2   1   94.67    8.17
   2  -2   1  105.51    8.27
  -2  -2   1  121.87    8.02
  -2   2  -1  115.18    8.41
   2  -2  -1  110.96    8.26
   2   2   1  121.91    7.90
   2  -2  -1  118.87    8.52
  -2   2  -1  125.73    8.47
   2   2   1  111.67    8.46
   3   2  -1   46.95    4.87
  -3   2   1   47.88    5.32
   3  -2   1   48.70    5.52
   3  -2   1   52.47    5.30
  -3   2   1   50.38    5.52
  -3  -2  -1   48.35    4.48
   3   2  -1   48.99    5.39
   3   2   1   42.31    5.28
   3  -2  -1   42.87    5.06
  -3   2  -1   35.60    5.00
  -3   2  -1   41.63    5.15
  -3  -2   1   42.20    4.41
   3   2   1   41.41    4.43
   3   2   1   42.80    5.18
   3  -2  -1   36.40    5.08
   4  -2   1   31.41    5.40
  -4   2   1   31.98    5.51
  -4  -2  -1   28.32    4.10
   4   2  -1   29.33    5.33
   4   2  -1   34.30    5.09
   4  -2   1   38.81    5.58
  -4   2   1   34.37    5.42
   4  -2  -1   26.72    5.05
  -4   2  -1   43.05    5.78
   4   2   1   37.18    5.65
  -4  -2   1   40.73    4.27
   4   2   1   35.92    5.27
  -4   2  -1   34.59    5.41
  -5   2   1   16.44    5.20
   5   2  -1   11.58    4.40
  -5   2   1   11.74    7.81
   5  -2   1    7.05    4.21
  -5   2  -1   14.93    5.36
   5  -2  -1    7.85    4.13
   5   2   1    3.79    3.68
   0   3   1   88.39    6.09
   0   3  -1   88.35    6.39
   0   3  -1   92.12    6.23
   0   3  -1   88.97    6.40
   0   3   1   88.60    6.11
   0   3  -1   91.30    6.50
   0   3   1   92.32    6.60
   0   3   1   87.87    6.25
   0   3  -1   87.37    6.45
   0   3  -1   86.36    6.12
   0   3   1   91.53    6.43
   0   3   1   89.04    6.32
   0   3   1   89.73    6.39
   0   3  -1   84.12    6.10
   0   3   1   85.12    6.22
   0   3  -1   96.25    6.47
   0   3  -1   94.53    6.46
   0   3   1   91.78    6.45
   0   3  -1   92.99    6.46
   0   3  -1   91.16    6.24
  -1  -3  -1   98.29    7.59
  -1   3   1   96.96    7.24
   1   3  -1   97.77    7.23
   1   3  -1  101.36    7.57
  -1   3   1   99.77    7.56
   1   3  -1   99.21    7.55
  -1   3   1   99.02    7.25
  -1   3   1   94.88    7.25
  -1   3   1   98.50    7.23
  -1   3   1  100.71    7.24
   1   3   1  109.80    7.60
  -1   3  -1  104.93    7.30
  -1   3  -1  115.35    7.74
   1   3   1  115.23    7.79
  -1  -3   1  113.61    7.60
   1   3   1  105.94    8.03
  -1   3  -1  108.62    7.25
  -1   3  -1  110.97    7.30
  -1   3  -1  119.32    7.37
  -1   3  -1  101.98    7.17
  -2   3   1   86.08    6.49
   2   3  -1   86.44    6.79
  -2   3   1   83.08    6.64
  -2   3   1   91.76    6.51
   2   3  -1   86.78    6.51
  -2  -3  -1   85.51    6.48
   2  -3   1   81.35    6.63
  -2  -3   1   76.30    6.33
  -2   3  -1   77.54    6.68
  -2   3  -1   86.38    6.61
   2  -3  -1   79.05    6.58
   2   3   1   72.53    6.58
  -2   3  -1   71.20    6.31
   2   3   1   78.11    5.93
   3   3  -1    5.46    2.36
  -3   3   1    4.02    2.40
   3  -3   1   10.32    2.85
   3  -3   1   12.22    2.99
  -3   3   1    6.99    2.61
  -3  -3  -1    6.60    2.17
   3   3  -1    4.47    2.55
   3  -3  -1    8.85    2.64
   3  -3  -1   10.18    2.73
   3   3   1   11.76    3.03
  -3   3  -1    7.08    2.61
  -3   3  -1    9.73    2.92
   3   3   1    6.45    2.46
  -3  -3   1    9.21    2.29
  -4  -3  -1   31.92    4.42
   4   3  -1   33.61    5.60
   4  -3   1   34.49    5.50
  -4   3   1   27.84    5.41
   4  -3   1   48.90    6.22
  -4   3   1   30.52    5.29
   4   3  -1   32.74    5.09
   4  -3  -1   32.91    5.33
  -4  -3   1   37.25    4.44
  -4   3  -1   37.72    5.71
   4   3   1   32.51    4.91
  -4   3  -1   30.70    5.47
   4   3   1   24.56    5.12
   5  -3   1   16.59    4.67
   5   3  -1   11.17    4.32
  -5   3   1   22.35    6.08
  -5   3   1   11.20    5.32
  -5   3  -1   15.84    5.64
  -5   3  -1   16.26    5.97
   5  -3  -1    4.70    3.99
   5   3   1   16.75    4.83
   0   4   1  214.08   14.36
   0   4   1  205.78   14.85
   0   4   1  218.79   14.23
   0   4   1  208.62   14.50
   0   4   1  219.57   14.84
   0   4  -1  210.15   14.39
   0   4  -1  207.47   14.23
   0   4  -1  205.79   14.22
   0   4  -1  229.05   14.70
   0   4  -1  205.99   14.65
   0   4   1  211.85   14.44
   0   4   1  210.34   14.52
   0   4   1  207.39   14.20
   0   4  -1  212.80   14.59
   0   4  -1  212.31   14.37
  -1   4   1   32.28    2.81
   1   4  -1   33.30    2.73
  -1   4   1   33.88    2.88
  -1  -4  -1   28.04    3.22
  -1   4   1   30.47    2.58
   1   4  -1   31.63    3.21
  -1   4   1   27.97    2.73
   1   4  -1   32.83    3.09
  -1   4   1   32.35    3.19
   1   4  -1   28.70    3.13
  -1   4   1   30.61    2.57
   1   4   1   35.36    3.25
   1   4   1   32.38    3.07
  -1  -4   1   37.99    3.27
   1   4   1   35.08    3.36
  -1   4  -1   33.88    2.90
  -1   4  -1   34.01    2.65
  -1   4  -1   35.62    2.71
  -1   4  -1   34.96    2.93
  -1   4  -1   31.62    2.71
  -2   4   1   21.83    2.85
   2  -4   1   26.64    3.33
  -2  -4  -1   24.60    3.24
  -2   4   1   29.14    3.40
  -2   4   1   20.04    2.79
   2   4  -1   22.40    3.20
   2  -4  -1   24.60    3.16
  -2   4  -1   22.55    2.99
  -2   4  -1   28.61    3.02
   2   4   1   28.70    3.47
  -2   4  -1   23.55    3.30
  -2  -4   1   25.13    3.04
   3   4  -1   58.92    5.90
  -3  -4  -1   69.73    5.83
   3  -4   1   62.25    6.47
   3   4  -1   60.02    6.59
  -3   4   1   64.44    6.31
  -3   4   1   61.03    6.05
  -3  -4   1   56.34    5.57
   3  -4  -1   62.17    6.47
  -3   4  -1   55.56    6.19
   3  -4  -1   57.17    6.10
   3   4   1   58.98    6.01
   3   4   1   55.69    6.12
  -3   4  -1   64.25    6.22
   4  -4   1   32.53    5.43
  -4   4   1   36.91    5.76
   4   4  -1   22.09    5.05
   4  -4   1   23.03    4.82
  -4   4   1   26.86    5.18
  -4  -4  -1   31.12    4.32
   4   4  -1   26.39    4.51
  -4   4  -1   21.26    4.85
   4   4   1   26.76    4.51
   4   4   1   23.42    4.86
   4  -4  -1   24.00    4.73
  -4  -4   1   21.85    3.86
  -4   4  -1   30.95    5.18
  -5   4   1   14.59    5.82
   5  -4   1   20.98    5.29
  -5   4   1   20.70    6.10
   5   4  -1   21.90    5.10
  -5   4  -1   15.15    5.99
   5  -4  -1   22.15    5.45
  -5   4  -1   31.92    6.61
   5   4   1   17.60    5.04
   5   4   1   29.56    6.74
   0   5  -1  347.04   23.53
   0   5   1  358.36   23.54
   0   5  -1  342.44   23.54
   0   5   1  355.55   23.86
   0   5  -1  365.87   23.73
   0   5  -1  341.95   23.75
   0   5   1  349.51   24.22
   0   5   1  342.48   23.51
   0   5  -1  347.69   24.09
   0   5   1  364.46   24.32
   0   5   1  351.10   23.69
   0   5  -1  362.91   24.06
  -1   5   1  284.11   18.76
   1   5  -1  273.29   18.89
  -1  -5  -1  269.78   19.02
   1   5  -1  271.45   18.52
  -1   5   1  279.96   18.96
   1   5  -1  256.98   18.89
   1   5  -1  272.34   18.83
   1   5   1  285.39   18.94
  -1   5  -1  271.26   18.37
   1   5   1  275.76   18.84
  -1  -5   1  263.17   18.97
   1   5   1  275.51   19.02
  -1   5  -1  275.67   18.77
   2   5  -1  162.32   11.91
  -2   5   1  169.09   11.44
  -2   5   1  163.73   11.45
  -2  -5  -1  176.74   11.93
  -2   5   1  157.48   11.86
  -2   5  -1  151.42   11.36
  -2  -5   1  150.07   12.41
  -2   5  -1  153.99   11.49
   2   5   1  161.24   12.03
  -2   5  -1  156.76   11.94
  -2  -5   1  148.65   11.67
   3   5  -1   48.38    6.18
  -3   5   1   55.84    5.97
   3   5  -1   56.00    5.88
  -3   5   1   58.54    6.23
  -3  -5  -1   55.60    5.90
   3  -5   1   65.23    6.64
   3  -5  -1   65.31    6.49
  -3   5  -1   62.49    6.42
   3   5   1   60.87    6.40
  -3   5  -1   66.19    6.20
  -3  -5   1   68.03    5.89
  -4   5   1   32.28    5.49
   4   5  -1   30.69    4.75
  -4  -5  -1   24.21    4.41
   4   5  -1   28.55    5.53
  -4   5   1   22.12    4.94
   4  -5   1   35.37    5.87
  -4   5  -1   32.05    5.60
  -4  -5   1   30.68    4.50
   4   5   1   23.09    4.53
   4  -5  -1   21.08    4.70
  -4   5  -1   24.93    4.87
   4   5   1   29.71    5.55
   5   5  -1    2.88    3.77
  -5   5   1   10.64    5.43
   5   5  -1   11.35    5.21
   5  -5   1    5.02    4.03
  -5   5   1   10.25    5.40
   5  -5  -1    2.54    3.79
   5   5   1    4.19    4.72
  -5   5  -1    3.46    5.19
   5   5   1    8.41    4.09
  -5   5  -1   -0.65    4.89
   0   6  -1   91.10    6.25
   0   6   1   87.19    7.09
   0   6   1   94.27    7.17
   0   6   1   86.47    6.19
   0   6  -1   92.81    6.24
   0   6  -1   68.73    6.52
   0   6   1   78.68    6.41
   0   6  -1   95.70    7.07
   0   6  -1   92.07    7.04
   0   6   1   88.29    6.23
   0   6  -1  100.13    6.96
  -1   6   1   51.55    4.45
  -1  -6  -1   49.12    4.64
   1   6  -1   53.99    4.59
   1   6  -1   52.20    4.37
   1   6  -1   56.02    4.57
   1   6  -1   47.90    4.07
   1   6   1   45.92    4.66
   1   6   1   52.10    4.55
   1   6   1   50.12    4.35
  -1  -6   1   48.19    4.62
  -1   6  -1   47.40    4.44
  -2   6   1   53.06    5.01
  -2  -6  -1   46.58    5.04
  -2   6   1   38.53    4.14
   2   6  -1   41.50    5.78
  -2   6   1   45.35    4.11
   2   6  -1   46.31    4.96
  -2   6  -1   44.06    4.88
   2   6   1   40.08    5.40
   2   6   1   54.99    5.26
  -2   6  -1   48.46    4.21
  -2   6  -1   45.47    4.08
  -2   6  -1   45.81    4.32
  -2  -6   1   49.91    4.80
  -3   6   1   45.96    5.23
   3   6  -1   39.24    5.49
  -3   6   1   40.81    5.41
   3   6  -1   42.09    5.04
  -3  -6  -1   46.86    5.48
   3  -6   1   50.73    5.83
   3   6   1   48.33    5.93
  -3   6  -1   40.95    5.44
  -3   6  -1   44.68    5.20
   3  -6  -1   47.71    5.67
  -3  -6   1   53.08    5.54
  -3  -6   1   57.15    6.16
  -4   6   1   16.04    4.56
   4  -6   1   18.06    4.82
  -4   6   1   15.08    4.75
  -4  -6  -1   20.22    4.24
   4   6  -1   18.69    4.86
   4   6  -1   25.46    4.11
  -4  -6   1   19.40    3.99
   4   6   1   20.12    5.00
  -4   6  -1   17.67    4.73
  -4   6  -1   22.62    4.78
   4   6   1   11.95    3.92
  -4  -6   1   14.26    4.39
  -5  -6  -1    8.38    4.85
   5   6  -1   17.05    4.70
   5  -6   1    8.92    4.93
  -5   6   1    8.00    5.41
   5   6  -1    7.16    5.44
  -5   6   1   11.18    5.55
  -5   6  -1   10.98    5.47
   5   6   1    6.18    4.38
   5   6   1   10.77    5.57
   5  -6  -1    4.82    4.23
  -5  -6   1   -0.58    3.90
  -5   6  -1    8.32    5.37
   0   7  -1  127.27    9.97
   0   7  -1  140.17    9.93
   0   7   1  137.73   10.17
   0   7   1  129.89   10.15
   0   7  -1  124.88    9.97
   0   7  -1  127.54    9.11
   0   7   1  128.78    9.07
   0   7  -1  133.38    9.14
   0   7   1  133.92    9.13
   1   7  -1  104.74    7.34
   1   7  -1   99.80    7.39
  -1  -7  -1   88.11    7.47
   1   7  -1   71.23    6.79
   1   7  -1   91.95    7.11
  -1   7   1   89.26    7.26
   1   7   1  102.80    7.39
   1   7   1   94.92    7.58
  -1   7  -1   90.48    7.29
   1   7   1   99.17    7.16
  -1  -7   1   90.59    7.48
  -2   7   1   89.23    6.49
  -2   7   1   90.27    6.46
  -2   7   1   94.72    7.46
  -2  -7  -1   85.73    7.28
   2   7  -1   88.48    7.51
   2   7  -1   92.52    7.49
  -2   7   1   84.96    6.53
   2   7   1   80.42    7.45
  -2  -7   1   80.45    7.21
  -2   7  -1   84.78    6.55
   2   7   1   73.36    7.40
  -2   7  -1   73.73    6.37
  -2   7  -1   82.39    7.38
  -2   7  -1   74.46    6.53
  -2   7  -1   76.64    6.48
  -3   7   1    9.32    3.68
   3   7  -1   10.28    3.34
  -3  -7  -1   17.60    3.54
  -3   7   1   10.07    3.33
  -3   7   1   11.09    3.11
   3   7   1   14.18    3.57
  -3   7  -1   11.80    3.23
  -3  -7   1   17.84    3.46
  -3   7  -1   15.79    3.80
  -3  -7   1   14.73    3.62
  -4   7   1    5.33    3.74
  -4  -7  -1    2.71    3.65
   4   7  -1    5.19    4.29
   4   7  -1    4.06    2.97
   4  -7   1    4.27    4.14
  -4  -7  -1    9.86    3.62
  -4   7   1    7.56    4.32
   4   7   1    3.60    3.35
  -4   7  -1   12.31    4.61
  -4  -7   1   12.45    3.94
  -4   7  -1   10.87    4.21
  -4  -7   1   13.12    3.73
   4   7   1    5.48    4.08
  -5  -7  -1    9.88    4.82
  -5   7   1   17.47    6.04
   5   7  -1   19.39    6.06
  -5   7   1   13.54    5.24
   5   7   1    6.17    4.42
  -5  -7   1    7.25    4.34
  -5   7  -1   17.27    5.80
  -5   7  -1    9.50    5.78
   5   7   1    9.20    5.80
   0   8   1   61.93    4.72
   0   8   1   62.86    4.78
   0   8  -1   63.64    4.74
   0   8   1   63.26    5.97
   0   8  -1   64.22    5.93
   0   8   1   61.79    6.05
   0   8  -1   61.71    4.78
   0   8  -1   64.70    5.68
   0   8  -1   63.71    5.95
  -1   8   1  176.15   13.42
   1   8  -1  180.82   13.27
   1   8  -1  182.82   13.18
   1   8  -1  181.63   13.42
  -1   8  -1  195.44   13.81
   1   8   1  186.54   13.32
   1   8   1  182.79   13.67
  -1   8  -1  185.29   13.48
  -1  -8   1  187.29   13.71
   1   8   1  182.72   13.16
  -2   8   1   50.93    5.41
  -2   8   1   51.78    4.31
  -2   8   1   49.04    4.15
  -2   8   1   46.99    4.61
   2   8  -1   47.02    5.42
   2   8  -1   43.93    5.34
  -2  -8  -1   54.58    5.46
   2   8   1   48.46    5.65
  -2  -8   1   44.06    5.29
  -2   8  -1   37.61    5.07
  -2   8  -1   52.46    4.71
  -2   8  -1   42.15    4.22
   2   8   1   43.32    5.43
  -2   8  -1   47.06    4.66
  -2   8  -1   46.96    4.17
  -3   8   1   31.08    4.43
  -3   8   1   30.19    5.08
  -3  -8  -1   40.43    5.40
   3   8  -1   38.97    5.68
  -3   8   1   25.80    5.18
  -3   8  -1   32.65    5.20
  -3   8  -1   42.78    4.71
   3   8   1   31.67    5.20
  -3  -8   1   47.53    5.49
  -4  -8  -1   28.07    5.15
   4  -8   1   27.23    5.78
  -4   8   1   21.90    5.38
   4   8  -1   24.01    5.79
   4   8  -1   15.53    4.07
  -4   8   1   15.63    4.50
   4   8   1   27.62    4.73
   4   8   1   19.97    5.55
  -4  -8   1   22.76    4.79
  -4   8  -1   25.37    5.13
  -4  -8   1   31.92    5.48
  -4   8  -1   23.86    5.62
   5   8  -1   13.25    5.85
  -5   8   1    8.96    5.82
  -5  -8  -1    8.89    5.10
  -5   8   1    5.72    4.94
  -5  -8   1   18.93    5.31
  -5   8  -1   10.08    6.07
   5   8   1    7.54    5.78
  -5   8  -1   16.03    5.62
   0   9   1   73.48    7.11
   0   9  -1   76.29    7.02
   0   9  -1   79.29    6.77
   0   9   1   73.80    5.59
   0   9  -1   79.97    7.04
   0   9   1   76.76    5.66
   0   9  -1   71.65    5.61
   0   9  -1   74.42    5.65
   0   9   1   75.71    6.96
  -1   9   1   16.80    3.59
  -1   9   1   13.64    2.97
   1   9  -1   14.41    2.62
   1   9  -1   17.63    2.90
   1   9  -1   17.11    3.10
   1   9   1   14.42    2.83
  -1  -9   1   18.51    4.08
   1   9   1   17.77    2.74
   1   9   1   19.29    3.36
  -1   9  -1   16.82    3.02
  -1   9  -1   23.61    3.67
   2   9  -1   27.20    4.31
  -2   9   1   29.35    3.61
  -2   9   1   33.16    4.43
  -2  -9  -1   31.35    4.51
   2   9  -1   33.82    4.65
  -2   9  -1   27.26    4.42
  -2   9  -1   23.62    3.55
  -2   9  -1   27.50    3.61
   2   9   1   28.28    4.49
  -2  -9   1   29.83    4.38
   2   9   1   23.34    4.20
  -2   9  -1   22.30    2.88
  -3   9   1   39.76    6.09
   3   9  -1   35.35    5.98
   3   9  -1   35.16    7.17
  -3   9   1   37.85    6.31
  -3   9   1   47.39    5.36
  -3  -9  -1   49.31    6.44
  -3   9  -1   61.72    5.60
  -3   9  -1   67.34    7.13
  -3   9  -1   49.82    6.81
   3   9   1   49.09    6.90
  -3  -9   1   46.80    6.26
   3   9   1   66.00    7.06
  -4   9   1   12.30    4.21
   4  -9   1   19.34    5.83
  -4   9   1   12.24    5.12
   4   9  -1   11.01    4.97
  -4  -9  -1    8.88    4.14
   4   9   1   14.73    4.06
  -4  -9   1    8.72    4.05
  -4   9  -1    3.83    3.98
   4   9   1    4.56    4.65
  -4  -9   1    7.51    3.96
  -4   9  -1    7.78    4.59
   0  10  -1    2.01    2.35
   0  10  -1    4.35    1.39
   0  10  -1    2.83    1.42
   0  10   1   -1.08    1.31
   0  10   1    2.68    1.33
   0  10   1    1.02    2.50
   0  10  -1    2.58    2.48
   0  10   1    2.82    2.59
  -1  10   1   14.73    3.17
  -1  10   1   20.38    4.07
   1  10  -1   16.71    2.96
   1  10  -1   19.78    3.37
  -1  10  -1   16.97    3.56
  -1  10  -1   17.93    3.41
   1  10   1   15.66    2.95
   1  10   1   12.08    3.23
  -2  10   1    7.72    2.55
  -2  10   1   12.73    3.36
  -2 -10  -1    8.22    3.00
   2  10  -1    8.90    3.21
   2  10  -1    5.19    3.08
  -2  10   1   14.48    3.02
  -2  10  -1    4.26    3.12
  -2 -10   1   15.16    3.58
   2  10   1    5.19    2.98
   2  10   1    6.61    3.20
  -2  10  -1    8.19    2.73
  -2  10  -1    4.65    2.38
   3  10  -1   18.05    4.23
  -3  10   1   14.74    3.12
   3  10  -1   11.69    4.26
  -3  10   1   23.16    5.32
  -3  10   1   20.08    4.73
  -3 -10  -1   15.76    4.23
  -3  10  -1   14.32    4.43
   3  10   1   13.33    4.36
  -3 -10   1   20.15    4.48
  -3  10  -1   11.15    4.75
  -3  10  -1   11.66    3.28
   3  10   1    9.54    4.24
  -4 -10  -1   15.67    4.83
  -4  10   1   12.13    5.87
  -4  10   1   10.11    4.15
  -4  10   1   11.98    4.99
   4  10  -1    9.57    5.02
  -4  10  -1    3.28    4.64
  -4 -10   1   14.56    4.71
  -4  10  -1   10.53    4.49
   4  10   1   11.71    5.32
  -4  10  -1    5.96    5.57
   0  11   1   79.91    8.11
   0  11  -1   81.48    7.80
   0  11  -1   86.64    8.17
   0  11  -1   81.92    6.41
   0  11   1   89.46    8.12
   0  11   1   86.19    8.50
   1  11  -1   54.47    5.71
   1  11  -1   57.01    6.18
  -1  11   1   59.80    6.43
  -1  11   1   56.69    6.94
   1  11   1   66.29    5.88
  -1  11  -1   57.31    6.60
  -1  11  -1   65.47    6.62
   1  11   1   57.15    6.62
  -2 -11  -1   71.97    7.35
  -2  11   1   75.35    7.62
   2  11  -1   76.25    7.48
  -2  11   1   72.13    6.68
  -2  11   1   68.35    6.91
   2  11  -1   77.33    7.33
  -2  11  -1   61.27    6.74
  -2  11  -1   61.82    7.53
  -2  11  -1   55.95    6.57
   2  11   1   70.38    7.79
  -2 -11   1   63.50    7.57
   2  11   1   62.36    7.39
  -3  11   1   17.75    5.21
  -3 -11  -1   16.16    4.65
  -3  11   1   16.21    3.16
  -3  11   1   13.85    4.55
   3  11  -1   17.53    4.72
   3  11  -1    9.97    4.43
  -3  11  -1   15.50    5.58
  -3 -11   1   23.01    5.14
  -3  11  -1   19.34    3.41
  -3  11  -1   13.29    5.08
   3  11   1   14.80    4.81
   3  11   1   14.23    4.63
  -4  11   1    8.93    5.20
  -4  11   1   19.48    7.16
   4  11  -1   20.54    5.72
  -4  11   1   18.13    4.69
  -4 -11  -1   24.79    5.78
  -4 -11   1   18.25    5.19
  -4  11  -1   12.88    5.60
  -4  11  -1   14.78    6.65
   4  11   1   16.06    5.90
  -4  11  -1   14.90    4.43
   0  12   1    2.62    3.00
   0  12  -1   -2.85    2.67
   0  12  -1    2.36    2.63
   0  12   1    4.34    3.13
  -1  12   1  123.48   10.78
   1  12  -1  126.04    9.35
   1  12  -1  112.68    9.79
  -1  12   1  101.22   11.20
   1  12  -1  139.11   11.15
  -1  12   1  117.76   10.07
  -1  12  -1  111.70   10.83
   1  12   1  113.19    9.25
   1  12   1  104.57   10.78
  -1  12  -1  116.54   10.17
  -1  12  -1  110.42   10.37
   1  12   1   96.00    9.92
  -1  12  -1  102.71   10.21
  -2 -12  -1   52.54    7.00
  -2  12   1   46.48    5.89
   2  12  -1   39.42    5.74
   2  12  -1   43.80    6.19
  -2  12   1   45.19    6.32
  -2  12   1   44.50    5.48
  -2  12   1   41.74    6.52
   2  12   1   40.07    5.96
  -2  12  -1   41.17    6.33
  -2  12  -1   50.30    5.76
  -2  12  -1   38.95    5.34
  -2 -12   1   52.16    6.85
  -2  12  -1   39.49    6.31
   2  12   1   43.44    6.37
   3  12  -1   15.24    5.01
  -3  12   1   21.26    5.67
  -3  12   1   18.80    5.23
  -3 -12  -1   18.02    5.12
   3  12  -1   25.48    5.22
  -3  12  -1   16.20    5.63
  -3 -12   1   26.18    5.29
   3  12   1   12.74    4.97
   3  12   1   14.90    5.09
  -3  12  -1   17.75    5.49
   4  12  -1    7.83    5.42
   4  12  -1   15.26    5.78
  -4  12   1   10.92    5.18
  -4 -12  -1   12.78    5.53
  -4  12   1   17.65    7.24
  -4  12  -1   28.73    6.64
  -4  12  -1    3.13    6.73
   4  12   1   21.44    6.30
  -4 -12   1   10.98    4.88
   4  12   1    9.77    5.98
   0  13   1   34.77    5.51
   0  13  -1   31.42    5.53
   0  13   1   27.38    5.32
   0  13  -1   28.92    5.08
   1  13  -1    5.94    2.71
  -1  13   1    7.33    3.83
  -1  13   1    5.45    3.41
  -1  13   1    6.00    4.33
   1  13  -1   -5.11    3.08
   1  13  -1    3.23    3.02
  -1  13  -1    4.63    3.75
   1  13   1    6.37    2.75
  -1  13  -1    5.19    3.48
   1  13   1    2.84    3.69
  -1  13  -1    5.39    4.06
   1  13   1    1.75    3.33
  -1  13  -1    4.48    3.40
   2  13  -1   31.80    5.52
  -2  13   1   31.06    6.00
  -2  13   1   45.34    5.74
  -2  13   1   42.27    5.67
  -2  13   1   38.26    6.32
  -2  13   1   42.80    7.21
  -2 -13  -1   38.66    6.34
   2  13  -1   42.38    6.28
   2  13   1   32.38    6.12
  -2 -13   1   33.58    6.01
   2  13   1   36.22    5.79
  -2  13  -1   34.59    6.21
  -2  13  -1   49.26    6.12
  -2  13  -1   36.57    6.63
  -2  13  -1   34.54    5.38
   3  13  -1   12.08    5.10
  -3  13   1    5.25    4.65
   3  13  -1   13.91    4.88
  -3  13   1   16.52    6.06
  -3 -13  -1   19.66    5.34
   3  13   1   13.28    5.35
  -3 -13   1   18.89    5.53
   3  13   1   34.06    6.24
  -3  13  -1   16.11    6.36
  -3  13  -1   23.11    5.88
   0  14  -1    8.31    4.67
   0  14   1   18.80    4.86
   0  14   1   16.53    4.59
   0  14  -1    9.38    3.82
   0  14  -1   11.52    4.31
   1  14  -1   57.63    6.69
  -1  14   1   40.89    6.98
   1  14  -1   57.57    6.04
  -1  14   1   61.72    8.14
   1  14  -1   58.74    7.60
  -1  14   1   50.38    7.02
  -1  14  -1   45.92    6.96
   1  14   1   46.88    7.73
   1  14   1   34.94    6.32
  -1  14  -1   58.30    7.69
  -1  14  -1   48.17    7.06
  -1  14  -1   43.85    6.62
   1  14   1   43.13    5.55
  -2  14   1   39.28    6.28
   2  14  -1   50.29    7.04
  -2  14   1   38.87    7.04
   2  14  -1   50.08    6.63
  -2  14   1   45.28    6.90
  -2 -14  -1   46.35    7.12
  -2  14   1   39.66    7.44
  -2  14  -1   35.81    5.96
  -2  14  -1   54.80    7.55
   2  14   1   58.77    7.07
   2  14   1   49.29    7.25
  -2  14  -1   56.83    7.01
  -2 -14   1   44.58    7.05
   3  14  -1    6.45    4.89
  -3  14   1   20.80    7.32
   3  14  -1    8.36    4.88
  -3 -14  -1   15.56    5.35
  -3  14   1   16.79    5.45
   3  14   1   10.72    5.50
  -3 -14   1   14.03    5.35
  -3  14  -1    6.17    5.35
  -3  14  -1    0.67    5.68
   3  14   1   13.89    5.28
   0  15  -1   51.61    6.96
   0  15   1   44.31    7.29
   0  15  -1   57.30    8.29
  -1  15   1   50.55    8.23
  -1  15   1   64.43    7.41
   1  15  -1   58.77    8.99
  -1  15   1   72.44    8.82
   1  15  -1   53.64    7.40
  -1  15   1   59.09    8.65
  -1  15   1   44.97    7.84
   1  15  -1   56.77    6.57
  -1  15  -1   50.27    7.81
  -1  15  -1   69.94    8.85
   1  15   1   66.30    6.62
   1  15   1   72.46    8.29
  -1  15  -1   61.20    8.07
   2  15  -1   28.09    5.57
  -2  15   1   24.61    6.05
   2  15  -1   31.06    6.11
  -2 -15  -1   30.62    6.37
  -2  15   1   33.43    5.97
  -2  15   1   31.95    6.34
  -2  15  -1   29.86    6.62
  -2  15  -1   41.67    6.43
   2  15   1   29.04    5.57
  -2 -15   1   32.02    6.38
   2  15   1   28.05    6.32
   3  15  -1   13.68    5.27
  -3  15   1   15.55    7.41
  -3  15   1   13.55    5.82
  -3 -15  -1   12.49    5.85
   3  15  -1   16.82    6.07
  -3 -15   1   14.81    5.52
   3  15   1   15.02    5.80
  -3  15  -1   10.79    5.88
  -3  15  -1    9.54    7.42
   3  15   1   22.67    6.03
   0  16   1    1.69    4.62
   0  16  -1   -3.14    4.95
   0  16  -1    0.71    3.25
   1  16  -1   -0.75    2.99
  -1  16   1    1.51    4.83
   1  16  -1    2.85    5.11
   1  16  -1    5.61    3.85
  -1  16   1   -6.81    4.54
   1  16   1    1.52    4.04
  -1  16  -1    3.00    5.16
   1  16   1    0.84    3.13
  -2  16   1    9.92    6.59
  -2  16   1    2.54    4.85
  -2 -16  -1    6.41    4.56
   2  16  -1    6.92    4.42
  -2  16   1    5.08    4.98
  -2 -16   1    9.44    4.85
   2  16   1    9.98    4.37
  -2  16  -1   14.65    5.73
   2  16   1    9.96    5.41
  -2  16  -1   11.35    5.58
   0  17  -1   36.17    7.92
   0  17   1   20.40    7.20
  -1  17   1   14.07    6.92
   1  17  -1   31.10    8.01
  -1  17  -1   15.20    6.44
   1  17   1   15.87    6.85
   0   0   2    0.04    0.12
   0   0   2    0.05    0.19
   0   0  -2   -0.08    0.21
  -1   0   2  264.79   18.26
   1   0   2  270.24   18.26
   1   0   2  271.31   18.17
   1   0  -2  264.26   18.20
   1   0   2  261.85   18.27
  -1   0   2  267.89   17.98
  -1   0   2  275.53   18.29
  -1   0  -2  271.09   18.29
  -1   0  -2  264.54   18.31
   1   0  -2  276.20   18.26
   2   0   2   16.24    2.60
   2   0  -2   19.83    2.87
  -2   0   2   22.80    2.81
   2   0   2   17.59    2.38
   2   0  -2   17.14    2.58
  -3   0   2  197.46   14.88
  -3   0  -2  203.19   14.12
   3   0   2  207.39   14.57
   3   0  -2  187.76   14.79
   3   0   2  198.67   14.91
   4   0   2    5.44    3.12
  -4   0  -2    8.19    2.32
   4   0  -2    7.89    3.15
   4   0   2    9.29    3.45
  -4   0   2    8.76    3.61
   5   0   2   21.62    5.26
  -5   0   2   25.96    5.91
   5   0  -2   20.45    5.06
   0  -1   2   -0.29    0.22
   0   1  -2   -0.07    0.23
   0   1  -2   -0.21    0.22
   0   1   2    0.18    0.14
   0   1   2    0.10    0.22
   0   1  -2    0.21    0.22
   0   1   2    0.15    0.20
   0   1  -2    0.03    0.22
  -1   1   2  685.48   45.25
  -1  -1  -2  688.78   45.23
   1   1  -2  692.85   45.21
  -1  -1  -2  735.28   45.57
   1  -1   2  695.24   45.32
  -1   1   2  662.90   45.24
  -1  -1  -2  684.78   45.09
   1   1  -2  699.35   45.34
  -1  -1  -2  690.47   45.34
   1  -1   2  683.32   45.27
   1   1  -2  672.30   45.17
  -1   1   2  678.87   45.24
   1   1  -2  694.65   45.34
  -1   1  -2  668.39   45.26
  -1   1  -2  664.61   45.25
  -1   1  -2  665.94   45.12
  -1  -1   2  652.16   45.06
   1  -1  -2  666.67   45.31
   1   1   2  680.65   45.25
   1   1   2  699.88   45.10
  -1   1  -2  629.07   45.27
   1  -1  -2  665.86   45.27
  -1  -1   2  697.65   45.36
   1   1   2  656.64   45.30
   1  -1  -2  638.64   45.24
  -2  -1  -2   54.75    4.29
   2  -1   2   58.58    4.59
  -2   1   2   52.95    4.64
   2   1  -2   58.78    4.61
   2  -1   2   59.41    4.86
   2   1  -2   61.85    4.90
  -2   1   2   55.59    4.69
  -2   1  -2   47.46    4.87
  -2  -1   2   42.10    4.52
   2  -1  -2   38.39    4.36
  -2  -1   2   46.44    3.99
   2   1   2   52.16    4.31
   2  -1  -2   41.92    4.55
   3  -1   2   86.77    7.49
   3   1  -2   84.82    7.21
  -3  -1  -2   82.40    6.61
  -3   1   2   73.69    7.31
   3  -1   2   81.00    7.11
   3   1  -2   82.90    7.44
  -3   1  -2   80.93    6.37
   3  -1  -2   75.95    7.24
  -3  -1   2   83.62    7.44
   3   1   2   87.69    7.49
   3   1   2   81.26    6.89
   4  -1   2   35.92    5.56
  -4   1   2   42.36    5.73
  -4  -1  -2   40.37    4.52
   4   1  -2   41.71    5.65
   4  -1   2   39.35    5.49
   4  -1  -2   34.67    5.25
   4   1   2   39.68    5.23
  -4  -1   2   39.19    5.58
   4   1   2   32.74    5.26
   5  -1   2   13.97    4.58
  -5   1   2   20.92    5.66
   5   1  -2   20.37    4.93
   5  -1  -2   21.22    5.13
  -5  -1   2   17.32    5.48
   5   1   2   23.26    5.07
   0   2  -2   19.58    1.62
   0   2   2   23.08    2.24
   0   2  -2   20.66    1.56
   0   2  -2   22.99    1.93
   0   2   2   20.47    1.62
   0   2   2   18.36    1.64
   0   2   2   27.00    1.90
   0   2   2   23.57    1.67
   0   2   2   25.42    1.82
   0   2  -2   20.96    1.68
   0   2  -2   16.43    1.58
   0   2   2   19.84    1.56
  -1   2   2  847.26   57.38
   1  -2   2  851.45   57.52
   1  -2   2  866.18   57.59
   1   2  -2  868.11   57.57
  -1  -2  -2  864.66   57.43
  -1   2   2  856.71   57.47
   1   2  -2  835.91   57.34
  -1   2   2  867.88   57.39
  -1  -2  -2  859.10   57.52
   1   2  -2  860.42   57.51
   1   2   2  845.98   57.54
   1   2   2  859.52   57.63
   1   2   2  888.37   57.20
  -1   2  -2  860.73   57.49
  -1   2  -2  883.30   57.63
   1   2   2  849.90   57.46
  -1  -2   2  853.57   57.41
  -1   2  -2  882.80   57.43
  -1   2  -2  860.76   57.41
   1  -2  -2  838.44   57.55
  -1   2  -2  906.32   57.35
   2   2  -2   22.77    3.18
  -2   2   2   24.53    3.05
   2  -2   2   23.32    3.03
  -2   2   2   29.45    3.23
  -2  -2  -2   23.86    2.92
   2   2  -2   22.89    2.95
  -2  -2   2   26.49    2.74
  -2   2  -2   31.42    3.41
   2   2   2   24.42    3.34
   2  -2  -2   26.76    3.29
  -2   2  -2   24.06    3.09
   2  -2  -2   26.22    3.08
   2   2   2   27.87    2.74
   3   2  -2    4.20    2.20
   3  -2   2    9.68    2.77
  -3  -2  -2    8.23    2.14
  -3   2   2   11.37    3.03
  -3   2   2    5.56    2.43
   3  -2   2    8.20    2.72
   3   2  -2    5.23    2.56
  -3  -2   2    6.15    1.83
   3  -2  -2    5.42    2.50
   3   2   2    4.19    2.80
   3   2   2    6.64    2.41
  -3   2  -2    7.58    2.62
   3  -2  -2    8.98    2.69
   3   2   2    4.91    2.01
  -3   2  -2    7.66    2.65
   4  -2   2   60.73    7.88
  -4  -2  -2   76.71    6.93
  -4   2   2   80.22    8.25
   4  -2   2   87.40    8.44
   4   2  -2   72.17    7.52
  -4   2   2   79.48    8.43
  -4   2  -2   76.86    8.27
  -4   2  -2   74.36    8.35
   4  -2  -2   83.73    8.04
   4   2   2   71.81    7.72
  -5   2   2   -4.51    3.97
  -5   2   2    7.09    6.74
   5   2  -2    3.54    3.71
   5  -2   2    1.48    3.60
   5  -2  -2    3.72    3.91
  -5   2  -2    4.95    4.79
   5   2   2    6.44    3.91
   0   3   2  935.51   62.16
   0   3   2  965.53   62.34
   0   3   2  947.01   62.27
   0   3  -2  936.06   62.32
   0   3  -2  912.98   62.32
   0   3  -2  932.28   62.13
   0   3  -2  949.03   62.25
   0   3  -2  969.02   62.34
   0   3   2  955.16   62.53
   0   3  -2  906.83   62.06
   0   3   2  926.30   62.08
   0   3  -2  952.34   62.31
   0   3  -2  892.83   62.04
   0   3   2  933.38   62.12
   0   3   2  960.18   62.04
   0   3   2  858.66   62.26
   0   3  -2 1000.00   62.20
   0   3  -2  943.09   62.09
   0   3   2  908.19   62.03
   1   3  -2  106.24    7.40
  -1  -3  -2  102.72    7.67
  -1   3   2  107.93    7.37
  -1   3   2  103.67    7.26
  -1   3   2  106.59    7.35
   1   3  -2  104.89    7.62
  -1  -3  -2  108.95    7.65
  -1   3   2  109.97    7.59
   1   3  -2  104.53    7.66
  -1   3   2  107.36    7.71
  -1   3   2   99.77    7.38
  -1   3  -2  105.45    7.42
  -1  -3   2  106.23    7.70
   1   3   2  115.65    7.89
  -1   3  -2  110.52    7.43
  -1   3  -2  103.28    7.22
   1   3   2  101.90    7.62
   1   3   2   85.67    7.64
  -1   3  -2  102.55    7.41
  -1   3  -2  115.24    7.87
   1   3   2  104.40    8.13
  -1   3  -2   99.38    7.32
  -1  -3   2  105.33    7.62
  -2   3   2  264.69   18.66
   2   3  -2  268.71   18.90
   2   3  -2  277.89   18.70
  -2  -3  -2  276.66   18.74
  -2   3   2  280.62   18.83
  -2   3   2  276.49   18.70
   2  -3   2  263.42   18.82
  -2  -3   2  263.12   18.55
  -2   3  -2  262.85   18.67
  -2   3  -2  265.31   18.80
   2   3   2  271.16   19.01
   2   3   2  269.92   18.26
   2  -3  -2  260.79   18.97
  -2   3  -2  265.80   18.98
   2  -3  -2  264.92   18.83
   3   3  -2    9.49    2.49
  -3  -3  -2    7.27    2.27
   3   3  -2   12.61    2.99
  -3   3   2    8.12    2.64
  -3   3   2    5.70    2.53
   3  -3   2   11.12    2.83
  -3  -3   2   10.15    2.26
   3  -3  -2    9.92    2.81
   3   3   2   12.53    2.87
   3   3   2    9.36    2.19
  -3   3  -2    7.35    2.72
  -3   3  -2   10.60    2.84
   3  -3  -2   12.62    3.03
   3   3   2    6.60    2.65
  -4   3   2   45.34    6.30
  -4   3   2   37.86    6.04
   4  -3   2   43.14    5.95
   4   3  -2   42.13    5.58
   4   3  -2   33.96    5.67
  -4  -3  -2   44.82    5.17
   4  -3   2   53.34    6.40
   4   3   2   32.38    5.61
   4  -3  -2   36.83    5.72
  -4  -3   2   45.09    4.78
   4   3   2   35.71    5.37
  -4   3  -2   43.23    6.29
  -4   3  -2   41.59    6.20
  -5   3   2    8.62    5.20
   5  -3   2    0.67    3.62
  -5   3   2   11.13    5.10
   5   3  -2    4.16    3.68
   5   3   2    5.54    4.75
   5   3   2    6.34    3.93
   5  -3  -2    3.98    3.70
  -5   3  -2    8.81    5.01
  -5   3  -2    3.92    5.28
   0   4   2   11.42    1.26
   0   4  -2   15.08    1.71
   0   4   2   13.24    2.28
   0   4  -2   16.15    1.85
   0   4  -2   10.24    1.23
   0   4   2   11.59    1.70
   0   4   2   12.07    1.44
   0   4  -2   11.52    1.82
   0   4   2   12.12    1.26
   0   4  -2   13.41    1.83
   0   4   2   11.46    1.52
   0   4  -2    9.40    1.27
   0   4  -2   10.61    1.28
   0   4  -2   10.97    1.39
   0   4   2   10.69    1.38
   0   4   2   11.86    1.96
  -1   4   2  146.96   11.37
   1   4  -2  150.51   11.61
   1   4  -2  156.90   11.60
  -1   4   2  153.99   11.54
  -1  -4  -2  155.99   11.72
  -1   4   2  157.89   11.22
  -1  -4  -2  161.42   11.68
   1   4  -2  158.70   11.35
  -1   4   2  153.76   11.21
  -1   4   2  152.50   11.32
   1   4  -2  157.90   11.58
   1   4   2  177.51   11.65
  -1  -4   2  165.48   11.68
  -1   4  -2  171.87   11.48
  -1   4  -2  179.11   11.44
   1   4   2  184.32   11.89
  -1   4  -2  180.00   11.31
  -1   4  -2  178.58   11.30
   1   4   2  181.90   11.76
  -1   4  -2  169.78   11.31
   2   4  -2   14.37    2.59
  -2   4   2   17.41    2.45
  -2   4   2   14.75    2.31
  -2   4   2   15.20    2.57
   2  -4   2   19.09    2.72
  -2  -4  -2   18.53    2.68
   2  -4  -2   13.57    2.48
  -2  -4   2   19.49    2.62
   2   4   2   15.73    1.69
  -2   4  -2   13.72    2.46
  -2   4  -2   11.63    2.23
  -2   4  -2   19.85    2.93
   2   4   2   20.72    3.13
   3  -4   2   73.94    7.34
  -3   4   2   73.67    7.33
  -3  -4  -2   79.92    7.04
   3   4  -2   79.92    7.02
   3   4  -2   84.78    7.54
  -3   4   2   73.89    7.21
   3  -4  -2   91.99    7.65
  -3  -4   2   81.46    6.78
   3   4   2   75.31    7.47
  -3   4  -2   87.50    7.48
  -3   4  -2   83.17    7.52
   3  -4  -2   78.05    7.38
   4   4  -2   17.63    3.96
  -4   4   2   18.55    4.59
  -4  -4  -2   21.67    3.92
   4  -4   2   14.73    4.12
   4  -4   2   30.05    5.04
  -4   4   2   30.42    5.11
   4   4  -2   12.62    4.33
   4   4   2   20.33    4.73
   4   4   2   17.60    4.08
  -4   4  -2   15.91    4.38
  -4  -4   2   24.90    3.69
  -4   4  -2   16.28    4.42
   4  -4  -2   14.09    4.08
  -5   4   2   -4.34    4.52
  -5   4   2    6.17    5.06
   5  -4   2    0.33    3.67
   5   4  -2   -0.96    3.60
   5   4   2    7.89    5.28
   5  -4  -2    2.61    3.81
   5   4   2   -2.45    3.63
  -5   4  -2   -2.98    4.59
  -5   4  -2    7.71    5.47
   0   5   2   90.99    6.23
   0   5   2   89.22    6.21
   0   5   2   90.89    7.09
   0   5   2   93.49    6.45
   0   5  -2   87.59    6.85
   0   5  -2   84.98    6.73
   0   5  -2   92.05    6.42
   0   5  -2   86.78    6.22
   0   5  -2   93.76    6.65
   0   5  -2   84.84    6.25
   0   5   2   85.20    6.37
   0   5   2   88.89    7.18
   0   5  -2   87.06    6.35
  -1  -5  -2   33.80    3.84
   1   5  -2   34.64    3.55
   1   5  -2   37.76    3.37
  -1   5   2   37.97    2.98
  -1  -5  -2   35.85    3.74
  -1   5   2   39.38    3.70
   1   5  -2   35.96    3.65
   1   5  -2   36.91    3.67
  -1   5  -2   41.83    3.13
  -1   5  -2   40.96    3.58
  -1  -5   2   39.92    3.80
  -1   5  -2   46.84    3.59
   1   5   2   46.63    3.86
  -1   5  -2   33.19    3.25
   1   5   2   42.26    3.64
  -1   5  -2   41.74    3.12
   1   5   2   44.81    4.07
  -2  -5  -2   12.59    2.60
   2   5  -2   14.77    2.69
  -2   5   2   13.70    2.58
  -2   5   2   10.04    2.13
  -2   5   2   15.30    2.26
  -2   5   2    8.06    2.60
  -2   5  -2   18.11    2.95
  -2   5  -2   22.42    2.79
  -2   5  -2   14.86    2.29
  -2   5  -2   19.69    2.23
   2   5   2   16.78    3.01
  -2  -5   2   14.77    2.55
  -2  -5   2   13.97    2.71
  -3  -5  -2   56.10    5.92
  -3   5   2   56.97    6.15
   3   5  -2   55.64    6.52
  -3   5   2   61.39    6.69
   3  -5   2   56.16    6.46
   3   5  -2   63.69    5.96
  -3   5  -2   70.61    6.30
  -3   5  -2   65.29    6.60
   3   5   2   52.14    6.39
   3  -5  -2   61.55    6.43
  -3  -5   2   68.18    5.92
   4   5  -2    7.26    3.03
  -4  -5  -2    6.47    3.07
  -4   5   2    9.31    3.85
   4   5  -2   10.88    4.04
  -4   5   2   10.05    4.15
   4  -5   2   15.63    4.28
   4  -5  -2    5.06    3.18
  -4  -5   2    5.76    2.81
   4   5   2    2.94    3.20
   4   5   2    5.26    3.84
  -4   5  -2    8.38    3.86
  -4   5  -2    6.56    3.85
  -5   5   2   37.38    7.23
   5  -5   2   35.55    6.35
   5   5  -2   34.53    5.97
  -5   5   2   27.30    6.38
   5  -5  -2   20.79    5.51
   5   5   2   22.84    6.47
  -5  -5   2   20.19    5.63
   5   5   2   23.11    5.35
  -5   5  -2   29.83    6.95
  -5   5  -2   30.58    7.13
   0   6  -2    3.80    1.52
   0   6  -2    3.69    1.09
   0   6   2    2.63    1.62
   0   6   2    3.28    0.94
   0   6  -2    2.69    0.89
   0   6  -2    3.90    1.65
   0   6  -2    5.17    1.49
   0   6   2    3.90    1.04
   0   6   2    1.36    1.64
   0   6  -2    2.93    0.95
   1   6  -2  168.46   10.82
  -1  -6  -2  174.37   11.14
   1   6  -2  174.82   10.90
   1   6  -2  139.17   10.45
  -1  -6  -2  175.02   11.10
   1   6  -2  177.49   10.80
  -1   6  -2  129.91   10.62
  -1   6  -2  130.02   10.58
   1   6   2  131.98   10.55
   1   6   2  127.65   10.86
   1   6   2  129.84   10.67
  -1  -6   2  133.36   10.83
  -2   6   2   16.39    2.65
  -2   6   2   24.18    2.79
   2   6  -2   23.61    3.36
  -2   6   2   19.63    3.41
  -2   6   2   23.99    3.36
  -2  -6  -2   17.30    3.13
  -2   6  -2   21.41    3.33
  -2  -6   2   20.49    3.82
  -2   6  -2   21.53    2.85
   2   6   2   31.05    3.89
  -2  -6   2   19.62    3.18
   2   6   2   21.63    3.97
  -2   6  -2   22.36    2.68
  -2   6  -2   20.71    2.71
   3   6  -2  110.81    8.60
   3  -6   2  105.62    9.06
  -3  -6  -2  113.51    9.00
  -3   6   2   96.18    8.93
  -3   6   2  105.22    8.75
   3   6  -2  101.43    9.13
  -3   6  -2  100.95    9.32
   3  -6  -2  106.59    9.15
  -3  -6   2   94.99    8.91
  -3  -6   2   98.53    8.64
  -3   6  -2  109.80    8.81
   3   6   2   91.79    9.18
  -4   6   2    0.30    3.49
   4   6  -2    0.52    2.65
   4  -6   2    0.74    3.51
  -4   6   2    4.56    3.64
  -4  -6  -2    1.84    2.85
   4   6  -2    1.93    3.61
  -4  -6   2    0.87    3.11
   4  -6  -2    3.14    3.47
  -4  -6   2    2.11    2.82
  -4   6  -2    6.36    3.60
  -4   6  -2    6.06    3.97
   4   6   2    2.48    2.98
   4   6   2    3.43    3.73
  -5   6   2    3.69    5.12
   5   6  -2    4.93    3.92
  -5   6   2    3.76    4.75
   5   6  -2    6.50    5.32
  -5  -6   2    1.24    3.97
  -5   6  -2   -1.59    5.04
  -5   6  -2    0.30    4.78
   5   6   2    0.71    4.88
   5   6   2    6.73    4.24
   5  -6  -2    4.03    4.14
   0   7   2  199.30   13.51
   0   7  -2  195.94   14.34
   0   7  -2  192.18   13.53
   0   7   2  198.96   14.60
   0   7  -2  202.05   13.58
   0   7  -2  201.15   14.12
   0   7  -2  199.03   14.37
   0   7   2  199.31   13.54
   0   7   2  193.46   14.59
  -1  -7  -2    9.91    2.32
   1   7  -2    6.75    1.94
   1   7  -2   13.27    2.31
   1   7  -2   10.56    2.06
  -1  -7  -2    8.03    2.58
   1   7   2    9.56    2.48
  -1   7  -2    8.49    2.06
   1   7   2    8.08    2.08
  -1  -7   2    7.17    2.22
  -1   7  -2    5.06    1.95
   1   7   2   11.15    1.94
  -2   7   2  143.77   10.30
   2   7  -2  148.14   11.08
  -2   7   2  141.73   10.18
  -2   7   2  140.71   11.24
   2   7  -2  139.96   11.14
  -2   7   2  143.80   10.96
  -2  -7  -2  146.72   11.14
  -2   7   2  140.53   10.26
  -2   7  -2  138.48   10.42
  -2  -7   2  135.32   10.90
  -2   7  -2  145.57   10.39
  -2   7  -2  139.34   10.24
   2   7   2  149.20   11.28
   2   7   2  142.41   11.30
  -2   7  -2  133.51   10.29
  -2   7  -2  144.45   11.21
  -3   7   2   26.32    4.84
  -3  -7  -2   24.53    4.24
  -3   7   2   17.68    3.83
   3   7  -2   28.01    3.65
   3  -7   2   25.97    5.09
  -3   7   2   24.23    3.92
   3   7  -2   22.34    4.19
  -3  -7   2   20.52    3.82
  -3   7  -2   23.07    4.27
  -3  -7   2   24.38    4.28
  -3   7  -2   17.40    3.54
   3   7   2   22.66    4.35
   4   7  -2   44.59    5.99
  -4   7   2   40.46    6.34
  -4  -7  -2   53.50    6.80
  -4   7   2   43.98    6.88
   4  -7   2   50.99    7.33
   4   7  -2   44.84    7.00
  -4  -7   2   60.05    6.77
  -4   7  -2   58.75    7.01
   4   7   2   49.71    6.56
  -4   7  -2   57.85    7.57
   4   7   2   55.20    7.59
  -4  -7   2   62.16    7.68
  -5   7   2    5.98    4.81
  -5   7   2    6.23    5.51
  -5  -7  -2   10.72    5.16
   5   7  -2   10.54    5.40
   5   7   2    6.09    5.52
   5   7   2    6.04    4.28
  -5   7  -2   13.07    5.80
   5  -7  -2    8.96    4.80
  -5  -7   2    4.41    3.98
  -5   7  -2    6.10    5.66
   0   8  -2   18.92    2.76
   0   8  -2   17.32    2.00
   0   8  -2   16.64    3.05
   0   8   2   16.10    3.10
   0   8  -2   14.82    2.00
   0   8   2   15.36    1.95
   0   8   2   10.71    2.93
   0   8   2   16.63    1.91
   1   8  -2    3.62    1.83
   1   8  -2    7.62    2.04
   1   8  -2    4.73    1.76
  -1   8  -2    2.86    2.07
  -1   8  -2    3.42    1.97
   1   8   2    6.73    1.84
   1   8   2    6.64    2.44
  -1  -8   2    3.44    2.07
   1   8   2    2.16    1.87
  -1   8  -2    3.78    2.09
   2   8  -2   76.85    7.14
  -2   8   2   79.55    6.06
  -2   8   2   79.10    7.53
  -2  -8  -2   69.59    7.04
  -2   8   2   77.89    7.07
   2   8  -2   69.75    7.17
  -2   8   2   78.32    6.00
  -2   8   2   67.71    6.41
   2   8   2   83.98    7.42
  -2   8  -2   77.27    6.49
  -2   8  -2   74.68    6.04
  -2  -8   2   80.33    7.15
  -2   8  -2   83.80    7.51
   2   8   2   86.96    7.67
  -2   8  -2   77.49    6.51
  -2   8  -2   82.24    6.28
  -3   8   2    9.40    3.86
   3   8  -2   14.32    3.10
   3   8  -2   11.64    3.74
  -3  -8  -2   16.29    3.64
  -3   8   2   17.42    3.37
  -3   8   2   14.65    3.88
  -3   8  -2   15.05    3.27
  -3  -8   2   16.75    3.74
  -3   8  -2   20.93    4.51
   3   8   2   15.09    3.97
  -3  -8   2   10.39    3.35
  -4  -8  -2   34.90    5.57
  -4   8   2   37.87    5.55
   4   8  -2   31.98    4.91
   4  -8   2   34.50    6.32
   4   8  -2   26.42    5.95
  -4   8   2   40.66    6.48
  -4  -8   2   32.33    5.61
  -4  -8   2   30.36    5.32
  -4   8  -2   32.17    5.48
   4   8   2   32.02    6.23
  -4   8  -2   20.68    5.54
   4   8   2   23.16    4.75
  -5   8   2    2.46    5.04
   5   8  -2   -9.16    4.49
  -5  -8  -2   -4.10    3.90
  -5   8   2   -0.26    4.97
  -5  -8   2    2.80    4.04
  -5   8  -2   -1.65    5.05
  -5   8  -2    3.21    4.91
   5   8   2    2.39    5.32
   0   9  -2  198.84   14.94
   0   9   2  188.15   15.22
   0   9  -2  205.02   13.86
   0   9  -2  206.85   14.64
   0   9   2  196.04   15.17
   0   9   2  199.55   13.81
   0   9  -2  202.92   13.81
   0   9   2  198.16   13.76
  -1   9   2   23.07    4.27
   1   9  -2   27.63    3.38
   1   9  -2   21.43    3.24
   1   9  -2   22.24    3.45
  -1   9   2   27.22    3.73
   1   9   2   26.47    3.57
  -1   9  -2   22.12    3.69
   1   9   2   28.80    4.08
   1   9   2   25.85    3.25
  -1   9  -2   29.24    4.02
  -1  -9   2   30.57    4.18
  -1   9  -2   28.26    3.88
  -2   9   2   73.00    7.04
   2   9  -2   84.79    7.25
  -2   9   2   81.65    7.63
  -2   9   2   83.74    6.57
  -2  -9  -2   68.06    7.02
   2   9  -2   76.16    7.15
  -2   9  -2   78.29    5.83
   2   9   2   68.58    7.37
  -2   9  -2   65.96    6.40
  -2  -9   2   66.99    6.98
   2   9   2   65.83    7.13
  -2   9  -2   59.93    6.24
  -2   9  -2   72.57    7.32
  -3   9   2   36.81    6.10
  -3  -9  -2   38.56    5.73
   3   9  -2   44.62    9.25
   3   9  -2   40.35    5.74
  -3   9   2   36.62    4.49
  -3   9   2   41.01    5.73
  -3   9  -2   33.97    4.58
  -3   9  -2   36.82    5.84
   3   9   2   28.59    5.66
   3   9   2   36.94    5.80
  -3  -9   2   37.83    5.64
   4  -9   2   16.16    5.12
  -4   9   2    9.38    4.77
   4   9  -2    8.52    4.58
  -4   9   2   -0.83    4.85
  -4   9   2   14.00    4.21
  -4  -9  -2   11.90    4.38
   4   9   2   11.29    4.70
  -4   9  -2   11.97    4.46
  -4   9  -2    0.53    4.07
  -4  -9   2    8.07    3.99
   4   9   2    4.30    3.55
  -4  -9   2    4.25    3.69
   0  10  -2    2.22    2.26
   0  10   2   -1.41    1.31
   0  10   2   -0.76    1.27
   0  10   2   -0.95    2.34
   0  10  -2   -0.28    2.35
   0  10  -2    0.06    1.26
   0  10  -2   -1.39    1.18
   0  10   2   -1.47    2.33
   1  10  -2  196.12   13.34
  -1  10   2  195.30   14.68
   1  10  -2  178.60   13.42
  -1  10   2  198.30   13.80
  -1  10  -2  176.42   13.71
  -1  10  -2  156.68   13.73
  -1  10  -2  167.92   13.66
   1  10   2  179.70   13.92
   1  10   2  174.57   13.25
  -2 -10  -2    3.55    2.57
  -2  10   2    4.98    2.85
  -2  10   2    1.91    3.17
   2  10  -2   -2.00    2.61
   2  10  -2    8.58    3.10
  -2  10   2    0.69    2.27
  -2 -10   2    0.35    2.58
   2  10   2    0.95    2.88
  -2  10  -2    2.74    2.44
  -2  10  -2    6.42    3.19
   2  10   2    0.37    2.97
  -2  10  -2    4.04    2.35
   3  10  -2   72.72    8.06
  -3 -10  -2   72.58    8.17
  -3  10   2   72.26    8.11
   3  10  -2   85.91    8.48
  -3  10   2   75.73    8.52
  -3  10   2   80.02    6.65
  -3  10  -2   60.98    7.97
  -3  10  -2   60.66    6.50
   3  10   2   59.20    7.94
   3  10   2   53.74    7.89
  -3 -10   2   72.45    8.31
   4  10  -2    3.50    4.68
  -4 -10  -2    3.57    3.83
  -4  10   2    2.40    4.78
  -4  10   2    0.14    3.73
  -4  10   2   -1.42    5.19
  -4  10  -2   -2.50    3.84
   4  10   2    0.30    4.56
  -4  10  -2    1.51    4.59
  -4 -10   2    6.92    4.09
  -4  10  -2    4.98    5.64
  -4 -10   2   -0.16    3.29
   0  11  -2    7.16    3.23
   0  11   2    8.66    3.43
   0  11  -2    8.08    2.95
   0  11   2    6.44    1.80
   0  11  -2    6.97    1.71
   0  11   2   10.39    3.39
  -1  11   2   32.81    4.54
  -1  11   2   30.18    5.22
   1  11  -2   32.14    4.25
   1  11  -2   28.97    3.93
   1  11   2   31.30    4.73
   1  11   2   24.52    3.88
  -1  11  -2   26.40    4.52
  -1  11  -2   26.06    4.42
  -1  11  -2   31.41    4.72
  -2  11   2   14.25    3.32
  -2  11   2   20.32    4.51
   2  11  -2   13.65    3.84
   2  11  -2   21.32    4.23
  -2 -11  -2   16.46    4.09
  -2  11   2   16.65    3.81
  -2  11  -2   26.23    3.83
   2  11   2    9.07    3.92
   2  11   2   17.38    4.08
  -2  11  -2   25.98    4.52
  -2 -11   2    9.48    3.60
  -2  11  -2   16.24    3.61
  -2  11  -2   19.53    4.72
   3  11  -2   33.16    5.71
  -3  11   2   38.80    6.53
  -3 -11  -2   29.01    5.29
   3  11  -2   18.00    5.21
  -3  11   2   30.89    3.90
  -3  11   2   31.52    5.78
   3  11   2   27.63    5.82
  -3 -11   2   38.43    6.04
  -3  11  -2   23.03    5.55
   3  11   2   23.51    5.75
  -3  11  -2   27.73    4.14
  -4  11   2    0.72    5.83
  -4 -11  -2    0.74    3.82
  -4  11   2    0.62    3.70
  -4  11   2    5.44    4.82
   4  11  -2   -1.33    4.54
  -4  11  -2   -1.85    3.77
   4  11   2   -3.23    4.77
  -4 -11   2   -2.81    3.68
  -4  11  -2   11.15    5.58
  -4  11  -2    0.80    5.63
   0  12  -2    2.90    1.66
   0  12  -2    0.56    2.87
   0  12   2    6.71    3.36
   0  12  -2    3.05    2.89
   0  12   2    2.84    3.29
   1  12  -2   51.80    5.71
  -1  12   2   41.88    7.10
   1  12  -2   45.26    6.55
   1  12  -2   51.82    5.30
  -1  12   2   53.86    6.82
  -1  12   2   58.67    6.43
   1  12   2   36.80    5.79
   1  12   2   42.69    5.13
  -1  12  -2   38.03    5.68
  -1  12  -2   41.33    5.94
  -1  12  -2   42.11    5.94
  -1  12  -2   53.24    6.75
  -2  12   2   10.08    3.31
   2  12  -2    5.64    3.45
   2  12  -2    7.87    3.88
  -2  12   2   15.92    4.12
  -2  12   2    8.98    4.27
  -2 -12  -2   10.66    3.79
  -2  12   2   10.90    4.34
  -2 -12   2   20.93    4.44
   2  12   2    8.80    3.84
   2  12   2    7.86    4.11
  -2  12  -2   11.74    3.36
  -2  12  -2   20.76    4.08
  -2  12  -2   13.21    4.36
  -2  12  -2   11.81    4.57
  -3 -12  -2   51.86    7.11
   3  12  -2   37.61    6.57
  -3  12   2   43.49    6.70
  -3  12   2   43.05    7.46
   3  12  -2   45.74    6.80
  -3  12  -2   47.03    7.42
   3  12   2   31.80    6.46
  -3 -12   2   38.69    6.76
   3  12   2   39.71    6.88
  -4  12   2    8.89    6.83
   4  12  -2   16.73    6.27
  -4 -12  -2   13.36    5.20
   4  12  -2   15.10    5.77
  -4  12   2    1.12    4.90
  -4  12  -2   15.22    6.05
  -4 -12   2   20.08    5.56
  -4  12  -2    6.43    6.39
   4  12   2   11.68    6.21
   4  12   2   20.14    6.37
   0  13  -2  102.75    9.80
   0  13   2   95.21    9.74
   0  13  -2   84.49    8.90
   0  13  -2   96.71   10.11
   0  13   2   91.24    9.57
   0  13  -2  100.38    7.43
   1  13  -2    8.88    4.37
   1  13  -2   10.52    3.22
   1  13  -2   14.91    4.27
  -1  13   2   11.61    4.47
  -1  13   2    6.87    3.60
  -1  13   2   10.54    4.98
   1  13  -2   13.37    3.48
  -1  13  -2   13.65    3.94
  -1  13  -2   16.01    4.20
   1  13   2    9.85    3.13
  -1  13  -2   11.30    4.40
   1  13   2   11.25    4.21
  -1  13  -2   10.21    4.18
  -2 -13  -2   61.46    7.98
   2  13  -2   71.45    8.16
   2  13  -2   64.41    7.52
  -2  13   2   63.88    7.43
  -2  13   2   44.55    7.36
  -2  13   2   64.49    8.95
  -2  13   2   61.62    7.42
  -2  13   2   59.33    6.95
  -2 -13   2   59.87    7.87
  -2  13  -2   67.39    7.42
   2  13   2   66.91    7.60
  -2  13  -2   60.96    8.36
  -2  13  -2   61.67    7.23
   2  13   2   60.07    7.91
  -2  13  -2   66.53    7.98
  -3  13   2    7.89    5.59
  -3 -13  -2    2.18    3.96
   3  13  -2   -5.66    3.66
   3  13  -2    2.15    4.35
  -3  13   2    7.27    4.77
  -3 -13   2   -2.16    3.64
  -3  13  -2   -2.20    4.98
  -3  13  -2    2.87    4.79
   3  13   2    5.71    4.50
   3  13   2   -1.97    4.11
   0  14   2   -1.61    3.50
   0  14  -2   -1.11    3.46
   0  14  -2    0.78    4.06
   0  14  -2    1.28    3.15
   0  14   2    2.69    3.92
   1  14  -2    8.71    4.35
  -1  14   2    2.82    4.56
  -1  14   2    3.95    3.36
   1  14  -2    3.72    3.41
   1  14  -2    6.20    4.64
  -1  14   2    2.84    3.45
  -1  14   2    4.34    3.94
   1  14  -2    3.71    2.97
  -1  14  -2    3.80    4.06
   1  14   2   11.40    4.72
   1  14   2    9.73    4.39
  -1  14  -2   10.88    4.07
  -1  14  -2    8.13    4.19
  -1  14  -2   23.93    5.21
   1  14   2   12.72    3.41
   2  14  -2    5.04    3.88
  -2  14   2    2.73    4.01
  -2  14   2   -4.24    3.79
  -2  14   2    9.59    4.40
  -2  14   2    2.71    4.97
   2  14  -2    2.72    3.46
  -2 -14  -2    4.25    4.00
  -2  14  -2    2.05    4.50
  -2  14  -2    2.77    3.88
  -2  14  -2    7.28    3.48
  -2 -14   2    9.56    4.63
   2  14   2    3.62    4.33
   2  14   2    5.67    3.71
   3  14  -2    9.14    4.95
  -3  14   2   11.96    5.91
   3  14  -2   17.78    5.52
  -3 -14  -2   18.28    5.58
  -3  14   2   14.02    5.44
   3  14   2   26.65    6.21
   3  14   2   10.36    5.26
  -3 -14   2   29.24    6.10
  -3  14  -2    8.52    5.34
  -3  14  -2   23.19    6.86
   0  15   2   29.49    6.33
   0  15  -2   30.52    5.43
   0  15  -2   18.39    6.16
  -1  15   2   21.15    4.66
  -1  15   2   19.09    5.15
   1  15  -2   15.58    4.66
   1  15  -2   13.55    5.69
  -1  15   2   11.03    5.52
  -1  15   2   14.71    5.46
   1  15  -2   12.55    3.72
   1  15   2   16.53    4.94
   1  15   2   11.08    3.61
  -1  15  -2   20.01    5.56
  -1  15  -2   21.69    4.95
  -1  15  -2   17.18    5.17
  -2  15   2    4.02    4.37
  -2  15   2    8.92    4.65
  -2  15   2   -3.30    4.03
   2  15  -2   -1.84    4.12
  -2 -15  -2   -2.49    3.56
   2  15  -2   -1.91    3.64
  -2  15   2    2.00    3.82
   2  15   2   -0.66    3.82
  -2 -15   2    6.77    4.41
   2  15   2    3.91    4.58
  -2  15  -2    3.54    4.97
  -2  15  -2    1.25    4.01
  -3 -15  -2    5.32    4.80
  -3  15   2    6.15    5.31
   3  15  -2   10.75    5.46
  -3  15   2    2.22    5.82
   3  15   2    2.88    5.32
  -3 -15   2    5.71    4.79
  -3  15  -2    5.28    5.72
   3  15   2   13.14    5.84
  -3  15  -2   -4.14    7.12
   0  16   2    3.12    4.69
   0  16  -2    1.39    5.05
   1  16  -2   44.42    8.23
  -1  16   2   50.63    8.18
   1  16  -2   45.96    5.64
  -1  16   2   23.22    6.37
  -1  16   2   43.03    8.05
   1  16   2   40.69    6.92
   1  16   2   42.61    5.54
  -1  16  -2   44.00    7.99
  -2 -16  -2    0.56    4.14
  -2  16   2    5.84    4.95
  -2  16   2    1.87    5.25
  -2  16   2    2.32    5.96
   2  16  -2    3.70    4.46
   2  16   2    0.04    3.94
   2  16   2   -1.15    4.66
  -2  16  -2   -4.59    4.98
  -2 -16   2    6.04    4.68
   0  17  -2   56.24    9.04
   0  17   2   35.99    7.53
   1  17  -2   -4.76    5.70
  -1  17   2   -9.61    5.00
  -1  17   2    1.97    5.76
  -1  17  -2   -5.36    5.25
   1  17   2   13.97    5.24
   0   0  -3   -0.06    0.41
   0   0   3   -0.22    0.33
   0   0   3   -0.15    0.26
   0   0   3   -0.04    0.48
  -1   0   3    0.61    0.63
  -1   0   3    1.80    0.92
   1   0   3    1.79    0.91
   1   0  -3    1.07    0.84
   1   0  -3    0.48    0.99
   1   0  -3    0.63    0.78
  -1   0  -3    0.14    0.83
  -1   0   3    1.42    0.91
   1   0   3    0.69    0.82
  -1   0  -3   -0.48    0.92
   1   0   3    1.56    0.94
  -2   0   3   34.05    3.63
   2   0  -3   32.46    3.42
   2   0   3   26.27    3.51
   2   0   3   31.42    3.25
   3   0   3   39.48    4.94
  -3   0   3   38.11    4.85
  -3   0  -3   36.81    3.99
   3   0  -3   42.32    4.90
   3   0   3   45.54    4.71
  -4   0  -3    5.23    2.25
   4   0   3    4.71    3.03
   4   0  -3    9.13    3.47
   4   0   3    7.89    3.33
  -4   0   3   11.32    3.67
  -5   0   3   23.84    5.77
   5   0   3   20.25    5.28
   5   0  -3   19.97    5.09
   0   1   3    0.28    0.43
   0   1   3   -0.17    0.23
   0   1   3    0.05    0.32
   1   1  -3  126.03   10.24
   1  -1   3  129.76   10.23
  -1   1   3  121.38   10.14
   1   1  -3  122.06   10.19
   1   1  -3  124.56   10.06
  -1  -1  -3  124.86   10.22
   1   1  -3  126.25   10.12
  -1   1   3  122.66   10.15
  -1  -1  -3  124.93   10.00
  -1   1   3  123.12   10.13
   1  -1   3  130.34   10.17
   1  -1  -3  153.76   10.26
  -1  -1   3  171.16   10.06
  -1   1  -3  172.83   10.30
   1   1   3  169.57   10.09
   1   1   3  176.05   10.26
  -1  -1   3  154.71   10.26
   1  -1  -3  167.35   10.33
  -1  -1   3  165.64   10.37
  -1   1  -3  168.05   10.29
  -1   1  -3  163.96   10.29
  -1   1  -3  168.52   10.30
   1   1   3  160.31   10.33
  -1  -1   3  164.25   10.13
  -2   1   3   63.58    5.61
   2  -1   3   61.28    5.49
  -2  -1  -3   64.25    5.34
   2   1  -3   64.46    5.71
  -2   1   3   63.03    5.70
   2  -1   3   75.55    5.98
   2   1  -3   65.59    5.52
  -2  -1   3   67.72    5.01
  -2  -1   3   68.13    5.67
   2  -1  -3   73.44    5.73
   2   1   3   71.65    5.36
  -2   1  -3   75.23    6.55
  -3   1   3   39.67    5.29
   3   1  -3   52.72    5.25
  -3  -1  -3   42.48    4.66
   3  -1   3   40.72    5.47
   3  -1   3   48.71    5.34
   3  -1  -3   61.17    5.54
   3   1   3   58.44    5.58
   3   1   3   56.89    5.15
  -3  -1   3   52.02    5.37
   4  -1   3   24.14    4.40
   4  -1   3   23.03    4.40
   4   1  -3   14.01    3.78
  -4   1   3   16.33    4.14
  -4  -1  -3   19.33    3.27
   4   1   3   17.01    3.67
   4   1   3   10.76    3.55
   4  -1  -3   12.46    3.65
  -4   1  -3    9.15    2.51
  -4  -1   3   16.14    3.98
  -5   1   3   19.61    5.49
   5  -1   3   17.69    4.85
   5   1  -3   22.67    5.07
  -5  -1   3   17.85    5.38
   5  -1  -3   14.47    4.62
   5   1   3   14.80    4.65
   0   2  -3   44.96    3.41
   0   2  -3   42.13    3.30
   0   2   3   42.16    3.12
   0   2  -3   41.12    3.22
   0   2   3   43.70    3.03
   0   2  -3   44.55    3.33
   0   2  -3   39.69    3.35
   0   2   3   44.66    3.32
   0   2   3   42.47    3.16
   0   2  -3   41.76    3.59
   0  -2   3   49.76    3.50
   0   2   3   47.40    3.33
   1  -2   3  486.32   32.07
   1   2  -3  508.61   31.92
  -1   2   3  487.88   32.04
  -1   2   3  485.81   31.90
  -1  -2  -3  527.90   31.97
   1  -2   3  488.04   32.05
  -1   2   3  499.34   31.91
   1   2  -3  517.82   31.81
  -1   2   3  502.92   31.75
  -1   2   3  494.68   31.92
   1   2  -3  527.26   32.15
   1   2  -3  515.42   32.00
  -1  -2  -3  511.96   32.06
   1   2   3  452.08   31.90
  -1   2  -3  442.31   31.75
   1   2   3  447.02   32.02
  -1   2  -3  436.49   31.92
  -1   2  -3  442.55   31.90
  -1  -2   3  451.06   31.88
   1   2   3  436.40   31.68
  -1  -2   3  459.80   32.00
  -1  -2   3  445.60   32.53
  -1   2  -3  461.06   31.92
  -1   2  -3  434.80   31.89
   1  -2  -3  434.82   32.04
   2  -2   3  252.67   19.61
   2   2  -3  278.13   19.59
  -2   2   3  274.37   19.70
  -2   2   3  270.63   19.68
  -2  -2  -3  272.29   19.56
   2   2  -3  269.59   19.77
   2   2   3  296.86   19.35
   2  -2  -3  303.23   19.92
  -2  -2   3  297.40   19.34
  -2  -2   3  306.05   20.22
  -2   2  -3  295.79   19.85
   3   2  -3   55.93    5.88
  -3   2   3   70.49    6.06
   3  -2   3   57.36    5.95
  -3   2   3   53.65    5.91
   3  -2   3   58.07    5.78
   3   2  -3   60.30    5.57
  -3  -2  -3   59.41    5.27
  -3  -2   3   56.43    4.81
   3   2   3   55.47    6.04
  -3  -2   3   46.06    6.18
   3  -2  -3   52.32    5.72
  -3   2  -3   54.52    6.00
   3   2   3   50.17    5.17
  -4  -2  -3   29.47    4.21
   4  -2   3   31.03    5.16
  -4   2   3   34.57    5.46
   4   2  -3   31.92    5.08
  -4   2   3   35.00    5.46
   4  -2   3   35.73    5.40
  -4   2  -3   34.24    5.57
  -4  -2   3   26.17    5.31
   4  -2  -3   34.90    5.26
   4   2   3   37.02    4.90
   4   2   3   26.34    4.67
   5   2  -3    9.53    4.11
  -5   2   3    2.34    6.10
   5  -2   3    6.23    4.08
  -5   2   3    9.57    4.94
   5  -2  -3    6.57    3.98
   5   2   3   13.74    4.59
  -5  -2   3    9.55    4.89
   0   3   3    2.71    0.81
   0   3   3    2.37    0.71
   0   3  -3    2.01    0.73
   0   3  -3    2.68    0.69
   0   3   3    2.66    0.65
   0   3  -3    2.99    0.86
   0   3   3    0.74    0.74
   0   3   3    1.38    0.69
   0   3   3    3.21    0.76
   0   3  -3    3.47    1.17
   0   3  -3    1.58    0.98
   0   3   3    0.00    0.89
   0   3  -3    2.30    0.98
   0   3  -3    1.52    0.73
   0   3   3    1.61    1.14
   0   3  -3    1.68    1.04
   0   3  -3    3.28    0.64
  -1  -3  -3   42.29    3.45
  -1   3   3   40.11    3.31
  -1   3   3   43.12    3.16
  -1   3   3   40.52    3.17
   1   3  -3   43.31    3.35
  -1   3   3   43.92    3.55
  -1  -3  -3   42.51    3.53
   1   3  -3   42.45    3.52
   1   3  -3   45.03    3.33
  -1   3   3   44.04    3.15
  -1  -3   3   37.10    3.40
  -1   3  -3   35.46    3.22
  -1   3  -3   37.83    3.11
  -1  -3   3   34.62    3.34
  -1   3  -3   36.89    3.63
  -1   3  -3   32.78    3.20
   1   3   3   37.95    3.66
   1   3   3   34.91    3.40
   1   3   3   35.27    3.22
  -1   3  -3   36.24    3.17
   1   3   3   32.42    2.82
  -1   3  -3   38.29    3.19
  -2   3   3   82.95    6.27
  -2   3   3   81.25    6.40
   2  -3   3   83.49    6.46
   2   3  -3   75.20    6.18
   2   3  -3   79.57    6.50
  -2  -3  -3   81.57    6.34
  -2   3   3   84.56    6.48
   2  -3  -3   71.21    6.43
  -2  -3   3   75.60    6.07
  -2   3  -3   75.99    6.28
   2  -3  -3   63.56    6.34
   2   3   3   79.19    5.81
   2   3   3   82.93    6.76
  -2   3  -3   76.71    6.64
  -2   3  -3   83.21    6.54
   3   3  -3   55.29    5.62
  -3   3   3   49.99    5.66
   3  -3   3   56.94    5.81
  -3  -3  -3   46.45    5.03
   3   3  -3   50.34    5.19
  -3   3   3   51.12    5.57
  -3  -3   3   55.73    4.77
  -3   3  -3   46.43    5.60
   3   3   3   47.52    4.74
  -3   3  -3   51.68    5.68
   3   3   3   45.29    5.58
   3  -3  -3   53.97    5.94
   4  -3   3   15.99    4.09
   4   3  -3    6.57    3.19
  -4   3   3   16.49    4.39
   4   3  -3   15.12    4.29
  -4   3   3   13.31    4.30
   4  -3   3   19.43    4.24
  -4  -3  -3   19.94    3.59
  -4  -3   3   18.06    3.09
   4   3   3   21.21    4.64
  -4   3  -3   22.54    4.80
   4  -3  -3   17.53    4.17
   4   3   3   11.66    3.71
  -4   3  -3   19.38    4.57
   5   3  -3   19.87    4.78
  -5   3   3   20.12    5.72
  -5   3   3   29.96    6.51
   5  -3   3   16.76    5.77
   5  -3   3   17.25    5.19
  -5   3  -3   27.67    6.52
   5   3   3   10.50    5.03
   5   3   3   17.10    4.93
  -5   3  -3   19.90    6.03
   5  -3  -3    7.27    4.25
   0   4  -3   80.46    5.55
   0   4  -3   82.56    5.61
   0   4  -3   72.51    5.56
   0   4   3   65.03    6.25
   0   4   3   78.40    5.59
   0   4   3   75.52    5.60
   0   4   3   77.13    5.49
   0   4   3   82.81    6.25
   0   4  -3   80.66    6.01
   0   4   3   79.21    5.47
   0   4  -3   73.16    5.50
   0   4  -3   76.80    5.92
   0   4   3   81.52    5.52
   0   4   3   76.42    5.48
   0   4  -3   75.38    5.45
  -1   4   3   75.76    5.69
  -1  -4  -3   66.24    5.91
  -1   4   3   70.68    5.43
  -1  -4  -3   73.83    5.89
   1   4  -3   74.58    5.90
  -1   4   3   73.17    5.69
  -1   4   3   71.67    5.42
   1   4  -3   73.85    5.86
   1   4  -3   72.07    5.73
   1   4  -3   71.90    5.64
  -1   4   3   70.85    5.47
  -1   4   3   72.09    5.91
  -1   4  -3   82.02    5.67
   1   4   3   82.92    6.03
  -1   4  -3   81.57    5.51
  -1   4  -3   76.33    5.71
   1   4   3   83.18    5.87
  -1  -4   3   78.00    5.94
   1   4   3   79.68    6.11
  -1   4  -3   75.71    5.54
  -1   4  -3   78.23    5.49
  -1  -4   3   80.35    5.93
  -2   4   3  231.31   15.30
   2   4  -3  221.39   15.56
   2  -4   3  222.80   15.55
  -2   4   3  214.84   15.44
  -2  -4  -3  227.66   15.55
  -2   4   3  232.24   15.34
   2   4  -3  229.68   15.24
  -2  -4   3  198.77   15.23
  -2   4  -3  211.07   15.69
   2  -4  -3  208.57   15.54
  -2   4  -3  213.58   15.17
  -2   4  -3  214.05   15.39
  -2   4  -3  205.82   15.24
   2   4   3  213.94   15.79
  -2  -4   3  216.97   15.59
   2   4   3  208.85   14.73
   3  -4   3   57.44    6.53
  -3  -4  -3   66.89    6.35
   3   4  -3   58.45    6.16
  -3   4   3   63.09    6.72
   3   4  -3   57.27    6.53
  -3   4   3   70.06    6.68
   3   4   3   73.80    5.69
   3   4   3   67.59    6.84
  -3   4  -3   74.51    6.88
  -3   4  -3   74.27    6.97
  -3  -4   3   82.37    6.14
   3  -4  -3   71.00    6.81
  -4  -4  -3   35.47    4.95
  -4   4   3   44.70    6.34
   4  -4   3   52.29    6.41
   4   4  -3   39.09    6.13
  -4   4   3   46.13    6.24
   4   4  -3   39.16    5.34
   4   4   3   36.68    5.62
   4   4   3   31.44    5.62
  -4  -4   3   35.80    4.66
   4  -4  -3   38.66    5.87
  -4   4  -3   37.85    5.92
  -4   4  -3   36.90    5.98
  -5   4   3   14.89    5.52
   5  -4   3    9.50    4.39
   5   4  -3   12.58    4.33
   5  -4   3   18.60    6.43
  -5   4   3   11.95    5.40
  -5   4  -3   11.64    5.43
   5  -4  -3   11.10    4.34
   5   4   3   10.52    4.50
   5   4   3   14.85    5.82
  -5   4  -3   12.51    5.58
   0   5   3  180.09   12.55
   0   5  -3  179.55   12.48
   0   5  -3  183.64   12.49
   0   5   3  188.43   12.45
   0   5   3  155.44   13.23
   0   5   3  186.93   12.60
   0   5  -3  183.61   13.01
   0   5   3  182.85   12.43
   0   5  -3  184.88   12.97
   0   5  -3  178.73   12.58
   0   5   3  193.51   13.32
   0   5  -3  191.44   12.68
   0   5  -3  182.16   12.49
   1   5  -3  245.98   16.46
   1   5  -3  250.22   16.40
  -1   5   3  246.00   15.97
  -1   5   3  251.94   16.39
  -1   5   3  249.44   16.54
  -1  -5  -3  243.60   16.61
   1   5  -3  241.05   16.49
  -1  -5  -3  250.67   16.69
  -1   5   3  238.53   15.95
   1   5  -3  221.10   16.23
  -1   5  -3  212.62   16.13
  -1   5  -3  212.57   16.29
   1   5   3  229.87   16.37
  -1  -5   3  224.01   16.54
  -1   5  -3  223.85   15.99
  -1   5  -3  236.39   16.06
   1   5   3  236.47   16.52
   1   5   3  258.95   16.84
  -1   5  -3  226.28   16.28
  -2   5   3  109.79    8.98
  -2   5   3  102.50    8.61
  -2   5   3  103.29    9.13
  -2  -5  -3  112.48    9.08
   2   5  -3  106.13    8.99
  -2   5   3  103.54    8.53
  -2   5  -3  119.49    9.31
  -2  -5   3  120.64    9.15
  -2   5  -3  131.61    8.65
  -2   5  -3  124.18    8.88
  -2  -5   3  122.84    8.93
   2   5   3  129.10    9.45
  -2   5  -3  126.96    8.73
   3   5  -3   92.65    8.99
   3   5  -3  102.79    8.36
   3  -5   3   95.76    8.80
  -3   5   3  102.68    8.85
  -3  -5  -3   99.91    8.61
  -3   5   3  103.58    8.65
  -3   5  -3  112.47    9.23
  -3  -5   3  103.31    8.88
  -3   5  -3  106.85    8.82
  -3  -5   3  109.71    8.40
   3   5   3   93.76    8.97
   3  -5  -3   99.41    9.73
   4  -5   3    4.66    3.89
  -4  -5  -3    2.03    2.84
  -4   5   3   -0.35    3.36
   4   5  -3    0.86    3.59
   4   5  -3    3.51    2.83
  -4   5   3    6.79    3.56
  -4  -5   3    0.49    2.50
  -4  -5   3    4.29    3.20
   4  -5  -3    1.06    2.80
  -4   5  -3    2.21    3.66
   4   5   3    3.10    3.54
   4   5   3    2.56    3.12
  -4   5  -3    0.91    3.30
   5   5  -3   12.17    4.46
   5  -5   3    5.13    3.92
  -5   5   3    6.29    4.89
  -5   5   3   15.37    5.48
   5  -5   3   16.66    6.14
  -5  -5   3    4.25    4.20
  -5   5  -3   11.43    5.52
   5  -5  -3    7.92    4.29
   5   5   3    9.51    4.41
  -5   5  -3    7.31    5.20
   5   5   3    6.02    5.06
   0   6  -3   49.53    4.58
   0   6  -3   48.94    4.07
   0   6   3   50.73    3.93
   0   6  -3   46.59    3.75
   0   6   3   47.56    4.81
   0   6   3   47.11    3.73
   0   6   3   38.26    4.83
   0   6  -3   45.35    3.77
   0   6   3   50.66    3.71
   0   6  -3   48.22    3.70
  -1  -6  -3  130.60    9.05
   1   6  -3  118.39    8.65
   1   6  -3  119.67    8.72
   1   6  -3  127.16    8.67
  -1  -6  -3  130.26    9.00
  -1   6   3  124.03    8.68
   1   6   3  111.56    8.72
  -1   6  -3  111.31    8.10
   1   6   3  102.40    8.50
  -1  -6   3  103.64    8.79
   1   6   3  118.90    9.08
  -1   6  -3  109.81    8.63
  -1   6  -3  111.95    8.62
  -2   6   3   57.69    5.88
  -2   6   3   57.71    5.54
  -2  -6  -3   57.22    5.61
  -2   6   3   56.73    4.88
   2   6  -3   59.59    5.45
  -2   6   3   56.74    5.01
  -2  -6   3   65.65    5.54
  -2   6  -3   53.86    4.78
   2   6   3   56.58    5.81
  -2  -6   3   61.81    5.63
  -2   6  -3   56.54    4.97
  -2   6  -3   63.86    5.80
  -2   6  -3   60.03    5.03
  -2   6  -3   57.99    5.19
   2   6   3   49.51    6.48
  -3  -6  -3   10.37    2.97
   3   6  -3   10.12    3.19
   3  -6   3   14.83    3.40
  -3   6   3   15.07    3.39
   3   6  -3   10.35    2.66
  -3   6   3   13.22    3.13
  -3  -6   3    9.29    3.08
   3   6   3    6.77    3.05
  -3   6  -3    5.50    2.97
  -3   6  -3   13.52    3.23
  -3  -6   3    5.04    2.55
  -4   6   3   29.69    5.65
  -4   6   3   41.41    5.91
  -4  -6  -3   29.37    5.09
   4  -6   3   32.47    5.76
   4   6  -3   43.38    6.38
   4   6  -3   36.23    5.14
  -4  -6   3   41.67    6.00
  -4   6  -3   34.85    5.93
   4   6   3   42.04    6.52
  -4  -6   3   43.52    5.33
   4   6   3   23.49    4.95
   4  -6  -3   42.89    6.21
  -4   6  -3   44.24    6.58
   5  -6   3   11.82    6.10
  -5   6   3   16.44    5.63
   5   6  -3    5.09    3.94
  -5   6   3   20.98    6.35
   5   6   3    6.70    5.51
  -5   6  -3    9.68    5.55
  -5   6  -3   15.66    6.35
   5   6   3    7.05    4.38
  -5  -6   3    9.99    4.68
   5  -6  -3    2.77    4.47
   0   7   3   81.45    5.70
   0   7  -3   75.35    5.73
   0   7  -3   75.04    6.57
   0   7   3   83.82    5.76
   0   7  -3   72.88    5.69
   0   7   3   67.55    6.84
   0   7  -3   76.05    6.12
   0   7   3   85.85    6.94
   1   7  -3   11.52    2.10
   1   7  -3   11.23    2.16
  -1  -7  -3   10.50    2.30
   1   7  -3   14.69    2.33
   1   7   3    7.20    2.09
   1   7   3    5.72    1.75
  -1   7  -3    6.62    1.89
  -1   7  -3    3.81    1.89
   1   7   3    8.45    2.53
  -1   7  -3    8.22    2.00
  -1  -7   3   10.88    2.32
  -2   7   3   38.32    3.68
  -2  -7  -3   46.94    5.07
  -2   7   3   37.56    3.67
  -2   7   3   33.22    4.16
  -2   7   3   40.88    3.55
   2   7  -3   42.41    4.56
  -2   7   3   36.43    4.58
   2   7  -3   38.12    4.72
  -2  -7   3   26.91    4.62
  -2   7  -3   34.04    3.78
  -2   7  -3   37.20    3.77
   2   7   3   27.12    4.27
   2   7   3   33.68    4.67
  -2   7  -3   32.65    3.55
  -2   7  -3   35.07    3.83
  -2   7  -3   31.42    4.58
  -2  -7   3   31.26    4.25
   3  -7   3   36.83    6.11
  -3   7   3   36.97    5.60
   3   7  -3   39.06    5.38
  -3  -7  -3   37.70    5.22
  -3   7   3   33.37    4.96
   3   7  -3   41.64    4.65
  -3   7   3   38.08    4.71
  -3  -7   3   36.27    5.19
  -3   7  -3   42.71    4.92
  -3  -7   3   41.69    5.18
  -3   7  -3   32.17    5.19
   3   7   3   32.85    5.32
   4  -7   3   23.27    5.27
  -4   7   3   11.59    4.68
   4   7  -3   13.66    4.51
  -4  -7  -3   27.81    4.80
  -4   7   3   16.27    4.23
   4   7  -3    5.36    3.37
  -4   7  -3   17.27    4.63
  -4  -7   3   15.88    4.38
   4   7   3   23.57    4.38
  -4   7  -3   18.03    5.04
  -4  -7   3   22.01    4.39
   4   7   3   22.18    5.19
  -5  -7  -3    6.50    4.87
  -5   7   3    7.81    5.12
   5   7  -3   13.87    5.90
  -5   7   3    9.43    5.80
   5  -7   3    7.41    6.58
  -5   7  -3    1.10    5.47
   5  -7  -3   11.18    4.78
  -5  -7   3   13.24    5.01
  -5   7  -3   11.59    5.86
   5   7   3   12.76    5.88
   5   7   3    9.70    4.40
   0   8   3  192.06   14.74
   0   8   3  199.82   14.73
   0   8  -3  185.68   13.42
   0   8  -3  196.60   14.37
   0   8   3  202.68   13.40
   0   8  -3  193.60   13.42
   0   8   3  197.59   13.42
   0   8  -3  188.43   13.90
   1   8  -3  142.64   10.41
   1   8  -3  139.99   10.40
   1   8  -3  135.28   10.25
  -1  -8  -3  129.19   10.67
  -1   8  -3  136.04   10.57
   1   8   3  155.03   11.06
  -1   8  -3  138.18   10.67
   1   8   3  146.36   10.47
  -1   8  -3  135.14   10.55
   1   8   3  138.84   10.24
  -1  -8   3  131.58   10.71
  -2   8   3   62.32    6.68
  -2   8   3   53.62    5.52
  -2  -8  -3   56.74    6.47
  -2   8   3   63.96    6.23
   2   8  -3   54.08    6.29
   2   8  -3   60.02    6.27
  -2   8   3   56.00    5.09
  -2   8   3   57.52    5.20
  -2   8  -3   70.64    5.84
  -2  -8   3   72.54    6.47
   2   8   3   76.13    6.82
   2   8   3   63.72    6.61
  -2   8  -3   66.03    5.20
  -2   8  -3   71.94    5.55
  -2   8  -3   73.37    6.88
  -2   8  -3   71.92    5.75
  -3  -8  -3   17.22    3.90
   3   8  -3   13.12    3.85
   3   8  -3   15.27    3.07
  -3   8   3    9.31    3.95
  -3   8   3   10.31    3.51
  -3   8   3   12.49    3.10
   3   8   3   24.63    4.79
  -3  -8   3   23.67    4.22
  -3   8  -3   25.75    3.76
  -3  -8   3   18.79    4.03
  -3   8  -3   19.23    4.34
  -4   8   3   16.58    4.45
  -4   8   3    7.57    4.45
  -4  -8  -3   19.77    4.52
   4   8  -3    4.49    2.69
   4   8  -3    6.73    4.57
   4  -8   3   23.41    5.41
   4   8   3   11.42    3.93
  -4   8  -3   12.70    3.86
   4   8   3    9.94    4.45
  -4   8  -3    8.12    4.61
  -4  -8   3   12.92    4.08
  -4  -8   3   14.15    4.39
  -5   8   3    5.63    5.63
  -5   8   3   10.26    5.35
   5   8  -3    8.07    5.53
  -5  -8  -3    4.27    4.60
   5   8   3    4.32    4.13
  -5   8  -3    6.28    5.64
  -5   8  -3    9.37    6.09
  -5  -8   3    3.91    4.34
   5   8   3    8.82    6.08
   0   9   3    6.58    1.65
   0   9  -3    6.69    1.50
   0   9  -3    7.97    2.27
   0   9   3    8.77    1.59
   0   9   3    4.80    2.66
   0   9  -3    8.43    2.74
   0   9   3    9.36    2.92
   0   9  -3    7.08    1.61
   1   9  -3   29.79    3.65
  -1   9   3   33.25    4.79
   1   9  -3   34.88    3.94
  -1  -9  -3   30.99    4.23
   1   9  -3   38.33    3.84
  -1  -9   3   23.71    3.97
  -1   9  -3   30.50    4.05
   1   9   3   27.93    3.47
   1   9   3   19.42    3.43
   1   9   3   33.81    4.60
  -1   9  -3   23.20    3.67
  -1   9  -3   22.59    3.65
  -2   9   3  104.96    7.91
  -2   9   3   98.62    8.34
  -2  -9  -3   98.44    8.59
  -2   9   3   98.94    8.88
  -2   9   3   98.28    7.10
   2   9  -3  107.76    8.60
   2   9  -3   91.22    8.45
  -2  -9   3   89.95    8.44
  -2   9  -3   91.97    7.37
  -2   9  -3   87.94    7.84
   2   9   3  100.22    8.69
  -2   9  -3   87.37    7.87
  -2   9  -3   89.57    8.78
   2   9   3   90.41    8.66
  -3  -9  -3   18.52    4.25
   3   9  -3   19.38    3.35
  -3   9   3   17.12    4.77
  -3   9   3   13.39    4.03
  -3   9   3   22.01    3.65
   3   9  -3   20.78    4.60
  -3   9  -3   19.68    3.61
  -3  -9   3   25.67    4.63
   3   9   3   12.60    4.54
  -3  -9   3   20.12    4.14
   3   9   3   14.40    4.59
  -3   9  -3   14.68    4.55
   4   9  -3   23.46    5.66
  -4  -9  -3   17.15    4.69
  -4   9   3   21.12    4.82
  -4   9   3   16.65    5.27
  -4   9   3   16.74    6.23
   4  -9   3   22.80    5.67
   4   9   3   13.45    4.12
  -4  -9   3   21.32    5.00
  -4   9  -3   21.03    4.74
  -4  -9   3   12.32    4.49
   4   9   3   21.07    5.75
  -4   9  -3   19.64    5.77
   0  10  -3    5.78    1.57
   0  10   3    6.47    3.01
   0  10  -3    3.60    1.55
   0  10  -3    6.65    2.88
   0  10   3    7.80    3.12
   0  10   3    4.36    1.66
   0  10  -3    8.03    2.51
   0  10   3    7.49    1.65
   0  10  -3    6.01    2.77
  -1  10   3   11.01    3.71
   1  10  -3    9.38    2.71
   1  10  -3    8.68    2.55
  -1  10  -3   16.28    3.36
  -1 -10   3   10.09    2.99
   1  10   3   14.98    3.61
  -1  10  -3   14.32    3.01
   1  10   3   14.66    2.90
  -1  10  -3   13.24    3.11
   2  10  -3    4.35    2.99
  -2  10   3    1.56    2.61
  -2 -10  -3    8.32    3.14
  -2  10   3    2.37    3.16
  -2  10   3   10.72    2.74
   2  10  -3   11.07    3.35
  -2  10  -3    4.01    3.23
  -2 -10   3    4.36    2.81
  -2  10  -3   -0.91    2.35
   2  10   3    5.25    3.24
  -2  10  -3    5.25    2.40
   2  10   3    2.35    2.92
  -3  10   3   29.52    4.14
  -3  10   3   31.14    5.51
  -3  10   3   30.05    5.96
   3  10  -3   26.61    5.26
  -3 -10  -3   35.56    5.71
   3  10  -3   27.94    5.40
   3  10   3   31.72    5.88
  -3 -10   3   37.22    5.57
   3  10   3   26.40    5.62
  -3  10  -3   40.05    6.13
  -3  10  -3   31.24    4.35
  -4  10   3    4.77    5.59
  -4 -10  -3   15.66    4.70
   4  10  -3   12.61    5.05
  -4  10   3    5.87    4.84
  -4  10   3    8.41    4.20
  -4 -10   3    3.61    3.80
  -4  10  -3   12.50    5.29
  -4  10  -3    9.63    4.40
   4  10   3   11.07    5.32
  -4 -10   3   10.16    4.31
   0  11   3   13.67    3.76
   0  11   3   10.48    3.68
   0  11  -3   11.45    3.60
   0  11   3    6.63    1.85
   0  11  -3    9.29    1.95
   0  11  -3    9.37    2.84
   0  11  -3   14.84    3.63
   1  11  -3   37.65    4.48
  -1  11   3   35.69    5.49
  -1  11   3   35.63    4.73
   1  11  -3   36.04    4.18
  -1  11  -3   23.51    4.50
   1  11   3   23.15    3.96
  -1  11  -3   29.84    4.50
   1  11   3   30.88    5.04
  -1  11  -3   27.16    4.44
  -2  11   3   31.20    5.14
  -2  11   3   26.06    4.56
   2  11  -3   34.09    5.01
   2  11  -3   39.90    5.34
  -2 -11  -3   27.52    5.07
  -2  11   3   26.07    4.25
   2  11   3   34.16    5.49
   2  11   3   33.50    5.13
  -2  11  -3   32.77    5.53
  -2  11  -3   31.62    4.56
  -2  11  -3   35.35    5.17
  -2  11  -3   31.80    4.72
  -2 -11   3   28.41    5.12
  -3  11   3   38.95    6.06
   3  11  -3   37.67    6.07
   3  11  -3   26.85    5.68
  -3 -11  -3   34.24    5.97
  -3  11   3   39.52    4.36
  -3  11   3   35.27    6.38
  -3  11  -3   40.16    6.39
   3  11   3   30.04    6.05
  -3  11  -3   32.76    4.38
  -3 -11   3   35.42    5.96
   3  11   3   31.80    6.00
  -4  11   3   14.02    6.96
  -4  11   3   20.81    4.69
  -4 -11  -3   17.65    5.22
  -4  11   3   16.65    5.91
   4  11  -3   15.71    5.86
  -4 -11   3   14.67    4.67
  -4  11  -3   21.21    6.19
  -4 -11   3   15.43    5.22
   4  11   3   14.45    6.01
  -4  11  -3   13.64    6.97
  -4  11  -3   23.29    5.13
   0  12  -3  131.51   10.93
   0  12  -3  127.38   11.57
   0  12  -3  128.93   11.67
   0  12   3  140.66   12.09
   0  12   3  148.92   12.49
   0  12   3  135.81    9.75
   0  12  -3  132.30    9.84
  -1  12   3   34.16    5.96
  -1  12   3   35.84    4.95
   1  12  -3   28.63    5.72
  -1  12   3   15.91    5.77
  -1  12   3   34.91    5.30
   1  12  -3   33.82    4.69
   1  12  -3   32.37    4.90
  -1  12  -3   46.37    5.62
  -1  12  -3   46.00    5.87
  -1  12  -3   54.93    6.46
  -1  12  -3   44.28    5.58
   1  12   3   48.30    6.16
   1  12   3   48.07    5.15
  -2 -12  -3   34.66    5.91
   2  12  -3   46.24    5.86
  -2  12   3   42.09    5.50
  -2  12   3   36.17    5.79
  -2  12   3   38.10    6.78
  -2  12   3   39.46    5.69
   2  12  -3   41.73    5.87
  -2  12  -3   45.05    6.39
  -2  12  -3   47.54    5.84
   2  12   3   40.21    6.30
  -2  12  -3   44.91    5.59
  -2  12  -3   43.61    6.69
  -2 -12   3   40.24    6.09
   2  12   3   41.20    5.93
   3  12  -3   12.89    4.73
  -3  12   3   13.87    4.67
  -3 -12  -3    6.40    4.05
   3  12  -3    8.91    4.41
  -3  12   3   14.79    5.35
   3  12   3   17.39    5.24
  -3  12  -3    9.69    4.83
  -3 -12   3   10.70    4.23
   3  12   3   13.43    5.02
   4  12  -3   27.93    6.43
  -4  12   3   11.31    6.80
  -4  12   3   14.59    5.83
  -4 -12  -3   25.23    6.03
   4  12  -3   18.14    6.81
  -4 -12   3   17.03    5.47
  -4  12  -3   11.29    6.83
   4  12   3    8.84    5.82
  -4  12  -3    4.58    5.67
   4  12   3   17.54    6.19
   0  13  -3    3.90    3.89
   0  13   3   -3.62    3.37
   0  13  -3    1.28    1.83
   0  13  -3    2.89    3.39
   0  13  -3    4.64    3.01
   0  13   3   -1.79    3.18
   0  13   3    5.26    2.50
  -1  13   3    2.44    3.10
   1  13  -3    5.20    3.09
   1  13  -3    9.11    3.00
   1  13  -3    3.38    3.64
  -1  13   3    4.22    3.84
   1  13  -3    4.08    4.03
  -1  13   3   -0.96    4.38
  -1  13   3   -0.69    2.93
  -1  13  -3    6.86    3.91
  -1  13  -3    0.53    3.55
  -1  13  -3    4.35    3.48
   1  13   3    8.45    4.17
  -1  13  -3    9.44    3.35
   1  13   3    4.66    2.90
  -2 -13  -3    5.66    3.64
   2  13  -3    4.42    3.62
  -2  13   3    2.43    3.95
  -2  13   3   -2.03    3.15
  -2  13   3    7.22    3.78
  -2  13   3    1.30    4.17
   2  13  -3    5.78    3.63
   2  13   3   -1.58    3.41
   2  13   3    7.19    4.14
  -2  13  -3    1.95    3.06
  -2  13  -3   -1.44    3.27
  -2  13  -3   -3.10    4.10
  -2  13  -3    0.94    2.75
  -2 -13   3   -1.45    3.04
  -3  13   3    3.85    4.33
  -3 -13  -3    4.89    4.26
  -3  13   3    8.35    5.69
   3  13  -3    2.38    4.29
   3  13  -3   -0.39    4.10
   3  13   3    0.18    4.31
  -3  13  -3   20.19    5.75
   3  13   3    5.92    4.63
  -3 -13   3    5.27    4.05
   0  14   3   58.10    7.68
   0  14  -3   61.39    8.23
   0  14  -3   57.21    8.16
   0  14   3   75.07    8.78
   0  14  -3   52.57    6.83
   1  14  -3   25.78    5.86
  -1  14   3   19.08    5.33
  -1  14   3   23.22    5.06
   1  14  -3   18.69    5.51
  -1  14   3   18.66    4.07
  -1  14   3   18.76    5.97
   1  14  -3   24.47    4.15
   1  14  -3   19.17    4.43
  -1  14  -3   21.42    5.21
   1  14   3   22.09    5.25
   1  14   3   24.22    4.13
  -1  14  -3   25.29    5.19
  -1  14  -3   28.35    5.38
   1  14   3   29.67    6.17
  -2  14   3   35.69    7.38
   2  14  -3   53.70    6.90
  -2  14   3   65.74    7.61
   2  14  -3   51.42    7.02
  -2  14   3   32.58    6.08
  -2 -14  -3   42.84    7.11
  -2  14   3   44.05    6.50
   2  14   3   38.93    6.29
   2  14   3   32.78    6.58
  -2  14  -3   46.51    6.23
  -2  14  -3   38.11    6.17
  -2 -14   3   41.57    6.83
  -2  14  -3   43.60    7.51
   3  14  -3    1.09    4.75
   3  14  -3   14.41    5.29
  -3  14   3    3.32    5.34
  -3 -14  -3   14.79    5.23
  -3  14   3   10.89    5.24
   3  14   3   15.64    5.74
   3  14   3    8.72    5.26
  -3  14  -3   10.27    5.46
  -3  14  -3   12.42    6.62
  -3 -14   3   16.19    5.34
   0  15  -3   18.74    4.27
   0  15  -3   33.38    6.36
   0  15   3   34.12    6.59
  -1  15   3   69.23    7.76
   1  15  -3   72.10    9.35
  -1  15   3   69.50    8.76
  -1  15   3   68.78    9.64
  -1  15   3   71.66    9.76
   1  15  -3   47.38    7.40
   1  15  -3   77.62    7.35
  -1  15  -3   84.70    9.39
   1  15   3   78.90    7.39
   1  15   3   82.15    9.34
  -1  15  -3   66.68    8.56
  -2 -15  -3   17.22    5.72
  -2  15   3   11.45    5.06
  -2  15   3   19.42    5.10
  -2  15   3    7.96    4.88
  -2  15   3   11.53    4.90
   2  15  -3   13.92    4.66
   2  15   3   13.44    5.13
   2  15   3    3.60    3.83
  -2  15  -3    4.41    4.37
  -2 -15   3   11.49    5.01
  -2  15  -3   13.39    5.97
  -3 -15  -3    8.43    5.05
  -3  15   3   -1.19    5.47
  -3  15   3    4.26    5.34
   3  15  -3    6.76    5.60
  -3 -15   3   15.24    5.62
   3  15   3   10.32    5.49
  -3  15  -3   12.30    7.16
   3  15   3    7.28    5.71
  -3  15  -3   20.50    6.56
   0  16  -3    1.47    5.23
   0  16   3    6.61    5.04
   1  16  -3    6.55    5.72
   1  16  -3    9.33    3.56
  -1  16   3   11.48    6.02
   1  16   3   12.67    5.04
   1  16   3   12.71    3.68
  -1  16  -3    6.13    5.40
   2  16  -3   22.53    5.45
  -2  16   3   13.12    5.80
  -2  16   3    9.85    6.71
  -2  16  -3   30.38    7.14
  -2 -16   3   21.86    6.15
   2  16   3   18.59    5.38
   2  16   3   15.36    6.18
   0  17  -3   16.97    6.94
   0  17   3   13.38    6.26
   1  17  -3   10.18    6.34
  -1  17   3    5.48    5.99
  -1  17   3    4.64    6.22
   1  17   3    6.98    5.20
  -1  17  -3    8.54    5.85
   0   0   4  707.04   47.11
   0   0   4  704.55   47.13
  -1   0   4    0.69    0.76
  -1   0  -4    0.62    0.80
  -1   0  -4   -1.12    0.92
  -1   0   4    0.37    0.64
   1   0  -4    0.10    0.70
  -1   0   4   -0.75    0.79
  -1   0  -4    0.45    0.58
   1   0  -4    1.35    0.86
  -1   0  -4    0.15    0.88
   1   0   4    0.03    0.81
  -1   0   4    0.38    0.84
   1   0   4    1.03    0.91
   2   0   4  220.06   15.32
  -2   0   4  215.15   15.51
   2   0  -4  222.19   15.49
   3   0  -4   26.92    3.79
  -3   0   4   23.41    3.73
   3   0   4   23.78    3.58
   3   0   4   22.60    3.84
  -3   0  -4   22.97    3.14
   4   0   4   24.82    4.95
   4   0  -4   35.52    5.12
  -4   0   4   36.70    5.33
  -4   0  -4   32.92    4.14
   4   0   4   46.44    5.38
  -5   0   4   -0.23    4.25
   5   0   4    5.21    3.85
   5   0  -4    6.25    3.92
   0   1  -4    1.29    0.72
   0   1   4    0.35    0.91
   0   1   4    1.10    0.53
   0  -1  -4    1.87    0.68
   0  -1   4    1.81    0.72
   0   1   4    1.46    0.62
   0   1  -4    1.63    0.86
   0   1   4    1.46    0.72
   0  -1   4    1.94    0.79
   0   1   4    2.11    0.76
  -1   1   4  324.83   22.15
  -1   1   4  327.65   22.08
  -1   1   4  315.17   22.03
  -1  -1  -4  324.56   21.96
   1   1  -4  330.17   22.14
   1  -1   4  327.32   22.15
   1   1  -4  335.38   22.02
  -1   1   4  332.03   22.18
   1  -1   4  313.98   22.13
  -1  -1   4  337.37   22.02
  -1   1  -4  292.63   22.18
   1   1   4  304.66   22.23
  -1  -1   4  333.51   22.18
  -1   1  -4  346.06   22.22
   1   1   4  334.50   22.01
  -1   1  -4  347.91   22.16
  -1  -1   4  331.98   22.05
  -1  -1   4  313.18   22.22
   1   1   4  336.35   22.10
  -1   1  -4  315.91   22.06
   1  -1  -4  327.78   22.19
  -1   1  -4  339.12   22.21
  -2   1   4   84.98    7.20
   2   1  -4   87.47    7.30
   2   1  -4   91.05    7.13
   2  -1   4   88.45    7.11
  -2   1   4   80.58    7.25
  -2  -1   4   98.60    6.64
   2  -1  -4   96.07    7.29
  -2  -1   4   93.04    7.26
   2   1   4  104.87    7.02
   3   1  -4   54.25    5.39
  -3  -1  -4   51.12    4.94
   3  -1   4   52.72    5.54
  -3   1   4   49.30    5.63
   3  -1   4   45.91    5.59
   3  -1  -4   55.02    5.51
   3   1   4   56.98    5.35
   3   1   4   56.99    5.70
  -3  -1   4   46.81    5.46
   4   1  -4   58.46    6.39
   4  -1   4   37.94    5.88
   4  -1   4   55.35    6.23
  -4  -1  -4   50.84    5.20
  -4   1   4   47.08    6.20
   4   1   4   55.17    5.87
  -4  -1   4   48.54    6.36
  -4   1  -4   36.81    4.70
   4   1   4   45.50    6.01
   4  -1  -4   43.68    6.09
   5   1  -4    7.59    3.93
  -5   1   4    2.85    4.38
   5  -1   4    4.59    3.88
   5  -1   4   16.01    5.65
   5   1   4    5.58    3.97
   5  -1  -4    8.91    4.07
  -5  -1   4    4.22    4.35
   0   2  -4   49.89    4.01
   0   2  -4   51.65    4.10
   0   2  -4   53.51    4.12
   0   2   4   55.27    4.12
   0   2   4   51.88    3.81
   0   2  -4   53.47    4.00
   0  -2   4   54.27    4.16
   0   2   4   55.54    3.97
   1   2  -4   59.72    4.92
  -1  -2  -4   61.79    4.95
   1   2  -4   66.69    4.58
  -1   2   4   62.42    4.66
  -1   2   4   68.72    4.76
  -1   2   4   63.85    4.80
  -1   2   4   67.71    4.96
   1   2  -4   67.20    4.83
  -1  -2  -4   55.32    4.72
   1   2  -4   63.08    4.80
   1  -2   4   64.97    4.96
  -1   2   4   64.89    4.78
   1  -2   4   63.11    4.92
  -1   2  -4   55.89    4.73
   1   2   4   62.58    4.96
  -1   2  -4   62.04    4.94
  -1  -2   4   67.13    4.86
  -1  -2   4   63.71    4.84
  -1  -2   4   63.91    4.97
   1   2   4   59.17    4.54
   1   2   4   59.17    4.71
  -1   2  -4   64.54    4.76
  -1  -2   4   63.91    4.84
  -1   2  -4   64.68    4.82
  -1  -2   4   64.00    4.76
   1  -2  -4   59.69    4.93
  -1   2  -4   57.93    4.80
   2   2  -4   80.49    6.48
   2   2  -4   72.51    6.72
  -2  -2  -4   74.24    6.52
   2  -2   4   73.76    6.61
  -2   2   4   77.05    6.70
  -2   2   4   71.66    6.60
   2  -2  -4   94.34    6.92
  -2  -2   4   90.28    6.81
  -2   2  -4  102.29    6.39
  -2   2  -4   96.30    6.97
  -2  -2   4   79.96    6.22
   2   2   4   90.47    6.33
   3   2  -4   26.67    4.28
   3   2  -4   26.10    3.73
   3  -2   4   25.46    3.91
  -3  -2  -4   28.28    3.76
  -3   2   4   26.91    4.04
  -3   2   4   21.21    3.81
  -3  -2   4   34.27    3.20
  -3  -2   4   29.80    4.03
   3  -2  -4   34.63    4.47
   3   2   4   31.31    4.34
  -3   2  -4   29.38    4.33
   3   2   4   30.50    3.65
  -4  -2  -4    9.18    2.93
  -4   2   4    8.24    3.78
   4   2  -4   10.17    3.37
   4  -2   4    7.78    3.32
   4  -2   4   16.91    4.22
  -4   2   4   15.68    3.98
  -4   2  -4   10.38    3.85
  -4   2  -4    8.40    2.35
   4   2   4   12.78    3.40
  -4  -2   4   10.59    3.59
   4   2   4    4.94    3.15
   4  -2  -4    6.63    3.21
   5  -2   4   18.93    5.78
  -5   2   4   20.19    5.72
   5  -2   4   19.50    5.13
  -5   2   4   23.43    8.13
   5   2  -4   13.23    4.53
   5   2   4   16.17    5.22
   5  -2  -4   24.11    5.41
  -5  -2   4   31.36    6.20
   0   3   4   20.91    1.95
   0  -3   4   14.22    2.02
   0   3  -4   13.82    1.93
   0   3  -4   18.63    1.87
   0   3  -4   13.30    1.86
   0   3   4   10.10    1.55
   0   3  -4   15.64    1.30
   0   3  -4   13.57    1.60
   0   3   4   15.48    1.80
   0   3   4   15.08    1.55
   0   3  -4   17.15    1.77
   0   3   4   14.38    1.32
   0   3  -4   11.79    1.81
   0   3   4   13.00    1.42
  -1  -3  -4  220.12   15.17
   1   3  -4  203.76   14.96
   1  -3   4  209.47   15.15
   1   3  -4  218.79   14.95
   1   3  -4  215.50   14.66
  -1   3   4  212.28   14.84
  -1  -3  -4  214.57   15.03
  -1   3   4  213.99   14.84
  -1  -3  -4  217.75   15.39
  -1   3   4  209.66   14.79
  -1   3   4  204.24   15.03
  -1   3   4  222.68   14.90
   1   3  -4  223.11   15.15
  -1  -3   4  224.79   15.11
  -1   3  -4  233.81   15.02
  -1   3  -4  214.16   14.65
  -1   3  -4  201.18   14.86
  -1  -3   4  224.97   15.03
   1   3   4  219.76   15.08
   1   3   4  225.20   14.91
  -1   3  -4  216.61   14.88
  -1   3  -4  219.21   14.84
   1   3   4  240.45   15.81
  -1   3  -4  221.95   14.95
   2  -3   4  114.19    8.81
   2   3  -4  106.92    8.46
  -2  -3  -4  104.43    8.71
  -2   3   4  117.48    8.75
   2   3  -4  112.47    8.82
  -2   3   4  103.69    8.66
  -2   3   4  112.06    8.65
  -2   3  -4  113.85    8.56
   2   3   4  127.34    8.28
  -2   3  -4  124.77    8.93
  -2  -3   4  120.09    8.51
   2  -3  -4  126.55    9.02
  -3   3   4  165.53   12.61
   3   3  -4  157.77   12.68
  -3  -3  -4  159.01   12.16
  -3   3   4  162.11   12.56
   3   3  -4  159.52   12.28
   3  -3   4  167.89   12.57
  -3   3  -4  168.73   12.81
  -3  -3   4  152.40   11.75
   3   3   4  167.44   11.87
   3  -3  -4  171.79   12.77
   4  -3   4   10.58    3.83
  -4  -3  -4    2.76    2.64
   4  -3   4    5.44    3.17
  -4   3   4   -1.22    3.10
   4   3  -4    4.59    2.84
  -4   3   4    4.77    3.53
   4  -3  -4   -0.59    2.66
  -4   3  -4   -3.44    3.07
   4   3   4    0.85    2.59
   4   3   4    1.36    2.98
  -5   3   4   13.83    5.08
   5  -3   4   16.28    6.00
  -5   3   4    5.20    4.91
   5   3  -4    9.64    4.34
   5  -3   4   11.08    4.39
  -5   3  -4   15.89    5.37
   5   3   4    4.09    3.88
   5  -3  -4    8.69    4.15
   0   4   4  145.75    9.86
   0   4   4  147.97    9.75
   0   4  -4  139.29    9.75
   0   4  -4  151.23    9.95
   0   4   4  147.18    9.87
   0   4  -4  139.36   10.19
   0   4  -4  147.40    9.71
   0   4  -4  139.60   10.22
   0   4   4  130.35   10.60
   0   4  -4  133.43    9.85
   0   4   4  140.04    9.78
  -1  -4  -4   13.25    2.29
   1   4  -4   14.72    1.82
  -1   4   4   11.88    1.66
  -1  -4  -4   10.32    1.90
  -1   4   4   12.36    1.90
  -1   4   4   12.49    1.48
   1   4  -4   10.25    1.86
  -1   4   4   10.38    1.38
  -1   4   4   14.33    1.76
  -1   4   4   11.10    1.47
  -1  -4  -4    8.82    1.89
   1   4  -4   14.00    2.02
  -1   4  -4    9.04    1.59
  -1  -4   4   12.33    1.92
  -1   4  -4    8.18    1.48
  -1   4  -4    9.62    1.41
  -1   4  -4    9.84    1.66
   1   4   4   10.73    2.03
  -1  -4   4   10.21    1.85
   1   4   4   11.97    2.22
  -1   4  -4   10.45    1.48
   1   4   4    7.12    1.64
  -2   4   4  153.18    9.80
  -2   4   4  143.53    9.90
   2   4  -4  151.05   10.07
   2  -4   4  143.67   10.07
  -2   4   4  154.87    9.86
   2   4  -4  150.69    9.62
  -2  -4  -4  153.35   10.08
  -2   4   4  158.59   10.31
   2  -4  -4  110.31   10.01
   2   4   4  115.20    9.13
  -2  -4   4  111.49    9.83
  -2   4  -4  118.07    9.71
  -2  -4   4  115.32    9.61
  -2   4  -4  120.04   10.08
  -2   4  -4  112.01    9.71
  -2   4  -4  118.83    9.64
   2   4   4  119.44   10.12
  -3   4   4   13.83    3.10
  -3   4   4   18.78    3.38
  -3  -4  -4   10.98    2.89
   3  -4   4   10.98    3.11
   3   4  -4   10.83    3.08
   3   4  -4    9.38    2.59
  -3   4  -4   17.48    3.53
   3  -4  -4   17.86    3.36
  -3   4  -4   14.33    3.40
   3   4   4   14.72    3.34
  -3  -4   4   12.43    2.58
   3   4   4   10.88    2.20
  -4   4   4   37.96    6.01
  -4  -4  -4   41.69    5.19
  -4   4   4   40.45    5.81
   4   4  -4   41.82    5.24
   4   4  -4   51.38    6.51
   4  -4   4   42.89    6.09
   4   4   4   32.43    5.85
  -4   4  -4   33.85    5.71
   4   4   4   25.47    4.99
  -4   4  -4   24.53    5.19
  -4  -4   4   31.93    4.38
   4  -4  -4   28.24    5.11
   5  -4   4   17.04    6.54
  -5   4   4   17.76    5.82
  -5   4   4   29.86    6.26
   5   4  -4   12.86    4.48
   5  -4   4   19.06    5.26
   5  -4  -4    8.61    4.53
   5   4   4   18.60    6.03
   5   4   4   13.73    4.83
  -5   4  -4   22.59    6.39
  -5   4  -4   19.03    6.00
  -5  -4   4   18.67    5.24
   0   5   4   -0.87    0.84
   0   5   4    0.97    0.84
   0   5   4    0.16    0.81
   0   5  -4    0.37    1.39
   0   5  -4    0.22    0.76
   0   5  -4    0.42    1.35
   0   5   4    0.66    0.79
   0   5  -4   -0.73    0.79
   0   5   4    0.46    1.48
   0   5   4   -0.71    1.57
   0   5  -4    0.43    0.83
   0   5   4    1.11    0.81
   0   5   4    1.65    0.86
   0   5  -4    0.58    0.81
  -1   5   4   12.11    1.84
  -1   5   4   10.79    1.41
  -1   5   4    7.66    1.56
   1   5  -4   14.93    2.00
  -1  -5  -4   12.99    2.29
  -1   5   4    7.95    1.45
  -1  -5  -4   14.47    2.27
   1   5  -4   11.78    2.04
   1   5  -4   11.75    2.06
  -1   5   4   10.17    1.39
  -1   5   4   11.30    1.97
  -1   5  -4   11.62    1.72
  -1   5  -4   10.23    1.53
   1   5   4   15.53    2.55
  -1  -5   4   12.51    2.13
  -1   5  -4   12.16    1.94
   1   5   4   13.20    2.05
  -1   5  -4   12.10    1.92
   1   5   4   13.51    2.20
  -1  -5   4   11.79    2.05
  -2  -5  -4   73.66    6.89
  -2   5   4   78.41    6.44
  -2   5   4   83.24    6.54
  -2   5   4   80.33    7.05
   2   5  -4   81.84    6.35
   2   5  -4   72.49    6.76
  -2   5   4   77.45    6.78
  -2   5  -4   88.98    6.62
  -2   5  -4   88.31    7.30
  -2  -5   4   77.61    6.70
  -2   5  -4   87.21    6.73
  -2  -5   4   86.34    6.96
   2   5   4   89.54    7.32
  -2   5  -4   85.19    6.58
   3   5  -4    8.88    3.08
  -3   5   4    9.88    2.79
  -3   5   4   11.31    3.17
   3  -5   4   12.33    3.32
  -3  -5  -4   11.48    2.98
   3   5  -4    9.27    2.46
   3   5   4    5.00    2.89
   3  -5  -4    6.84    2.95
  -3  -5   4    8.78    2.93
  -3   5  -4    7.43    2.92
  -3  -5   4    8.54    2.57
  -3   5  -4    9.95    3.11
  -4  -5  -4   78.86    7.85
   4   5  -4   89.15    7.94
   4  -5   4   96.99    9.45
  -4   5   4   90.80    9.04
  -4   5   4   91.12    8.48
   4   5  -4   85.53    9.20
   4   5   4   75.63    8.11
   4   5   4   74.18    9.12
  -4  -5   4   68.64    7.20
  -4   5  -4   58.16    8.00
   4  -5  -4   81.32    9.01
  -4   5  -4   72.66    8.80
  -4  -5   4   79.09    8.90
  -5   5   4    9.94    5.23
  -5   5   4    5.91    5.19
   5  -5   4   12.41    5.87
   5   5  -4    1.16    3.44
   5   5   4    4.77    5.31
  -5   5  -4    1.69    5.10
  -5   5  -4    3.75    5.25
   5  -5  -4    4.94    4.33
  -5  -5   4    1.52    3.79
   5   5   4   -4.40    3.40
   0   6  -4  178.06   12.56
   0   6   4  198.52   13.67
   0   6   4  188.90   12.54
   0   6  -4  184.22   13.21
   0   6   4  182.60   12.63
   0   6  -4  187.18   12.69
   0   6   4  179.94   12.57
   0   6  -4  181.17   12.51
   0   6   4  159.24   13.45
   0   6   4  178.96   12.51
   0   6  -4  176.28   13.10
   0   6  -4  188.01   12.58
  -1  -6  -4    5.94    1.86
  -1   6   4    5.70    1.07
   1   6  -4    7.54    1.82
  -1   6   4    4.78    1.75
  -1   6   4    7.34    1.12
  -1   6   4    7.68    1.70
   1   6  -4   10.58    1.83
   1   6  -4    5.89    1.80
   1   6   4    5.52    1.70
  -1  -6   4    6.94    1.93
  -1   6  -4    3.91    1.65
  -1   6  -4    4.97    1.23
   1   6   4    3.05    1.70
  -1   6  -4    7.63    1.77
  -1   6  -4    4.97    1.27
   1   6   4    5.61    2.22
  -2   6   4  105.39    8.58
  -2   6   4  106.92    8.94
   2   6  -4  109.94    8.65
  -2   6   4  102.50    8.14
   2   6  -4  112.72    8.07
  -2  -6  -4  105.73    8.83
  -2   6   4  103.54    8.09
  -2   6  -4  113.58    9.09
  -2   6  -4  109.03    8.27
  -2  -6   4  110.72    8.69
  -2   6  -4  107.07    8.20
  -2  -6   4  113.93    8.84
   2   6   4  108.46    9.86
   2   6   4  112.13    9.15
  -2   6  -4  102.10    7.96
  -2   6  -4  118.27    8.40
  -3   6   4   22.56    4.00
   3   6  -4   29.36    4.51
   3   6  -4   21.96    3.24
  -3  -6  -4   19.28    3.82
  -3   6   4   24.17    3.65
   3  -6   4   27.40    4.40
  -3   6  -4   22.08    3.89
   3   6   4   16.98    3.91
  -3   6  -4   15.23    3.74
  -3  -6   4   21.58    3.93
  -3  -6   4   22.58    3.73
  -4   6   4   42.50    6.28
   4   6  -4   39.55    6.10
   4  -6   4   41.43    6.25
  -4  -6  -4   32.39    5.28
  -4   6   4   39.70    5.80
   4   6  -4   26.84    4.62
  -4  -6   4   26.16    5.38
  -4  -6   4   36.78    5.07
   4  -6  -4   39.46    6.21
   4   6   4   40.75    6.39
  -4   6  -4   32.84    6.13
  -4   6  -4   26.57    5.33
   4   6   4   24.79    5.08
  -5   6   4   12.61    5.76
  -5   6   4   15.26    5.81
   5  -6   4   13.42    6.77
  -5   6  -4   14.57    5.92
   5  -6  -4   16.74    5.25
  -5   6  -4    8.92    6.07
  -5  -6   4   16.80    5.12
   5   6   4    4.83    5.42
   5   6   4   17.12    4.99
   0   7   4   22.77    3.91
   0   7   4   33.60    3.04
   0   7  -4   32.55    2.85
   0   7   4   31.23    4.03
   0   7   4   32.30    2.84
   0   7  -4   36.02    3.22
   0   7  -4   30.73    2.90
   0   7  -4   27.13    3.62
   0   7   4   34.54    2.95
   0   7  -4   31.66    3.81
   0   7  -4   27.71    2.84
   1   7  -4  325.93   22.72
  -1  -7  -4  336.70   23.08
   1   7  -4  319.89   22.62
  -1   7   4  317.74   22.78
   1   7  -4  322.24   22.19
   1   7  -4  320.94   22.76
  -1   7   4  333.89   22.70
  -1   7  -4  338.54   22.89
   1   7   4  345.14   23.33
  -1  -7   4  325.15   23.04
   1   7   4  334.24   22.82
   1   7   4  313.85   22.63
  -1   7  -4  325.23   22.81
  -1   7  -4  325.76   22.22
  -1   7  -4  346.98   22.37
  -1   7  -4  335.68   22.86
   2   7  -4    6.50    2.60
  -2  -7  -4    8.61    2.65
   2   7  -4    8.43    2.39
  -2   7   4    8.69    1.81
  -2   7   4    5.65    2.68
  -2   7   4    9.43    1.86
  -2   7   4    8.96    1.98
  -2   7   4   13.52    2.70
  -2   7  -4    3.36    1.88
   2   7   4    6.43    2.79
  -2  -7   4    5.25    2.30
  -2  -7   4    6.03    2.22
  -2   7  -4    4.18    2.54
   2   7   4    3.04    2.67
  -2   7  -4    4.81    1.94
  -2   7  -4    7.32    2.00
  -2   7  -4    5.32    1.66
  -3   7   4   28.44    5.05
   3   7  -4   38.64    4.27
  -3   7   4   35.21    4.36
   3   7  -4   36.63    5.14
   3  -7   4   46.43    6.62
  -3  -7  -4   37.69    5.16
  -3   7   4   38.87    5.08
  -3  -7   4   22.78    4.44
  -3   7  -4   27.61    4.36
  -3  -7   4   32.69    4.69
   3   7   4   35.12    5.41
  -3   7  -4   27.40    4.97
   4   7  -4   -2.23    3.43
   4   7  -4    1.04    2.56
  -4   7   4   -1.19    3.34
   4  -7   4   -0.84    3.65
  -4   7   4    5.68    4.05
  -4  -7  -4   -0.84    2.97
   4   7   4    1.89    3.05
  -4   7  -4   -0.73    3.53
  -4  -7   4    1.09    3.11
  -4  -7   4   -0.19    2.87
   4   7   4    4.86    4.05
  -4   7  -4    1.42    3.80
   5  -7   4    4.39    6.27
  -5   7   4   15.18    5.70
  -5   7   4    7.96    5.46
  -5  -7  -4   -5.82    3.77
   5  -7  -4    5.79    4.51
  -5   7  -4   -1.12    4.91
   5   7   4    7.46    4.29
  -5  -7   4    4.70    3.99
  -5   7  -4    6.16    5.83
   5   7   4    7.60    5.76
   0   8  -4   93.19    8.12
   0   8   4   98.92    7.33
   0   8  -4   98.61    7.56
   0   8   4   98.42    8.63
   0   8   4   96.29    7.19
   0   8   4   99.14    7.14
   0   8  -4  104.95    8.27
   0   8  -4   92.83    7.19
   0   8   4  100.42    8.68
   0   8  -4  101.68    7.21
  -1   8   4    5.87    2.17
   1   8  -4   11.87    2.32
   1   8  -4    7.10    1.89
  -1  -8  -4    8.62    2.40
   1   8  -4   10.04    1.45
   1   8  -4    8.31    2.13
  -1   8  -4    5.69    2.35
   1   8   4   10.01    2.83
  -1   8  -4    4.76    1.31
  -1   8  -4    4.32    2.05
   1   8   4    5.49    2.19
  -1   8  -4    4.97    1.64
   1   8   4    5.21    1.88
  -1  -8   4    5.92    2.23
  -1   8  -4    6.99    2.24
   2   8  -4   28.05    3.91
  -2   8   4   21.65    2.61
   2   8  -4   22.21    3.50
  -2   8   4   17.09    3.17
  -2  -8  -4   22.32    3.78
  -2   8   4   20.76    3.71
  -2   8   4   16.65    2.74
  -2   8   4   17.59    2.46
  -2  -8   4   15.81    4.07
  -2   8  -4   19.02    3.01
  -2   8  -4   14.26    3.66
  -2   8  -4   18.45    3.03
   2   8   4   18.75    3.78
  -2  -8   4   15.14    3.20
  -2   8  -4   18.48    2.55
  -2   8  -4   21.01    2.81
   2   8   4   18.94    3.99
  -3   8   4   32.35    4.41
   3   8  -4   32.97    4.11
  -3   8   4   35.50    5.49
  -3   8   4   37.31    5.25
  -3  -8  -4   28.98    5.00
   3   8  -4   31.67    5.05
  -3  -8   4   33.92    5.09
   3   8   4   24.06    5.06
  -3   8  -4   30.53    5.36
  -3  -8   4   36.90    5.06
  -3   8  -4   30.35    4.39
  -4   8   4    8.18    4.00
   4  -8   4   11.25    4.76
  -4  -8  -4    7.48    3.63
   4   8  -4    1.42    3.89
  -4   8   4    3.06    4.20
  -4  -8   4    3.23    3.42
  -4   8  -4    4.98    4.00
  -4   8  -4    7.89    4.64
   4   8   4   -5.19    3.77
  -4  -8   4    6.58    3.51
   5  -8   4   34.85    8.49
   5   8  -4   25.12    6.64
  -5   8   4   21.19    6.61
  -5   8   4   34.14    6.58
  -5  -8   4   16.75    5.66
  -5   8  -4   11.41    6.54
  -5   8  -4   10.69    6.12
   5   8   4   20.57    6.78
   5  -8  -4   19.36    5.87
   5   8   4   22.89    5.61
   0   9  -4   -0.23    1.26
   0   9   4    0.49    1.40
   0   9   4   -1.99    2.38
   0   9   4   -0.53    2.23
   0   9   4   -0.75    1.36
   0   9  -4    0.01    1.56
   0   9  -4    0.77    1.16
   0   9  -4   -1.34    2.12
   0   9  -4    0.52    2.26
   0   9   4    0.03    1.16
   1   9  -4   92.87    7.60
   1   9  -4  108.69    8.47
   1   9  -4  108.72    8.33
  -1   9   4  110.16    8.61
  -1   9   4  109.38    9.81
   1   9  -4  121.89    8.57
  -1  -9  -4  107.05    8.87
  -1   9  -4   97.79    8.56
   1   9   4  104.56    8.24
   1   9   4  115.93    9.28
  -1   9  -4  100.47    8.73
  -1   9  -4  108.29    8.79
  -1  -9   4  100.26    8.84
   1   9   4  113.72    8.56
  -2  -9  -4   16.71    3.62
   2   9  -4   20.50    3.60
   2   9  -4   15.02    3.40
  -2   9   4   16.85    2.37
  -2   9   4   14.54    3.69
  -2   9   4   18.36    3.32
  -2   9   4   21.25    3.10
  -2  -9   4   20.37    3.74
  -2   9  -4   18.97    4.21
  -2   9  -4   12.37    2.99
  -2   9  -4   18.13    3.19
  -2   9  -4   17.99    2.75
   2   9   4   18.38    3.92
   2   9   4   16.35    3.87
  -3   9   4   37.21    5.48
   3   9  -4   33.51    5.46
   3   9  -4   34.06    4.38
  -3  -9  -4   42.97    5.81
  -3   9   4   39.01    4.73
  -3   9   4   39.72    6.06
  -3   9  -4   43.12    6.49
   3   9   4   29.38    5.82
   3   9   4   38.13    6.06
  -3  -9   4   32.44    5.29
  -3   9  -4   38.74    4.86
  -3  -9   4   45.33    5.83
  -4   9   4   22.34    5.77
  -4  -9  -4   26.38    5.51
   4   9  -4   29.80    6.30
  -4   9   4   35.44    7.27
   4  -9   4   21.90    5.78
  -4   9   4   24.22    4.90
  -4   9  -4   31.17    5.46
  -4  -9   4   31.24    5.53
  -4  -9   4   29.36    5.77
   4   9   4   30.03    6.68
  -4   9  -4   32.75    6.39
   0  10  -4  203.22   15.21
   0  10   4  199.45   15.68
   0  10  -4  196.85   14.52
   0  10  -4  198.26   13.92
   0  10  -4  194.74   13.92
   0  10   4  207.28   14.14
   0  10   4  196.26   13.84
   0  10  -4  191.84   15.08
   0  10   4  194.55   13.85
   0  10   4  210.31   15.89
  -1  10   4   35.76    5.51
   1  10  -4   30.80    4.09
   1  10  -4   31.76    4.17
  -1  10   4   29.18    4.13
  -1 -10   4   33.53    4.94
  -1  10  -4   30.52    4.43
  -1  10  -4   39.21    4.63
  -1  10  -4   35.20    4.56
   1  10   4   30.79    4.91
   1  10   4   36.50    4.32
  -2  10   4  125.21    9.87
  -2 -10  -4  108.03    9.57
   2  10  -4  108.37    9.32
  -2  10   4  106.58    9.22
  -2  10   4  113.39    8.83
   2  10  -4  105.32    9.36
   2  10   4  108.32    9.62
   2  10   4   99.61    9.73
  -2  10  -4   93.69    8.83
  -2 -10   4   90.34    9.28
  -2  10  -4  110.42    8.12
  -2  10  -4  119.54   10.29
  -2  10  -4  103.43    8.98
   3  10  -4    3.54    3.69
   3  10  -4    3.94    3.50
  -3  10   4    2.49    3.62
  -3 -10  -4    7.65    3.53
  -3  10   4    1.29    4.03
  -3  10   4    7.75    2.74
   3  10   4    2.18    3.96
  -3  10  -4    5.76    2.93
   3  10   4    7.98    4.07
  -3 -10   4    6.20    3.31
  -3 -10   4   10.34    3.69
  -3  10  -4   15.39    4.79
  -4  10   4   34.98    7.22
  -4 -10  -4   34.97    6.26
   4  10  -4   32.19    6.37
  -4  10   4   32.75    6.44
  -4  10   4   34.36    5.45
  -4  10  -4   25.72    5.33
   4  10   4   23.98    6.63
  -4 -10   4   34.16    6.19
  -4 -10   4   42.86    6.39
  -4  10  -4   24.97    6.67
   0  11  -4   14.00    3.84
   0  11  -4   23.02    2.74
   0  11   4   20.72    2.68
   0  11   4   19.34    2.87
   0  11   4   10.86    3.99
   0  11   4   20.16    4.49
   0  11  -4   20.28    4.11
   0  11  -4   23.82    3.66
  -1  11   4   69.33    7.01
   1  11  -4   81.31    6.93
   1  11  -4   74.93    6.93
  -1  11   4   74.80    8.41
  -1  11  -4   82.07    7.55
   1  11   4   74.59    8.04
  -1 -11   4   73.07    7.60
  -1  11  -4   77.30    7.34
   1  11   4   72.24    6.86
  -1  11  -4   71.13    7.50
   2  11  -4    2.44    2.89
  -2  11   4    1.32    2.70
  -2  11   4   -1.32    3.09
   2  11  -4    0.29    2.83
  -2  11   4    2.76    2.44
  -2 -11  -4    2.44    2.86
  -2  11  -4    6.12    3.29
   2  11   4    2.67    3.59
   2  11   4    2.75    3.03
  -2  11  -4    7.68    4.06
  -2  11  -4   10.73    3.11
  -2  11  -4   -2.10    2.71
  -2 -11   4    0.97    2.75
  -3  11   4    4.81    4.58
  -3  11   4    4.92    2.41
  -3  11   4    3.36    3.72
  -3 -11  -4    6.29    3.56
   3  11  -4    4.61    3.88
   3  11  -4    3.35    3.69
  -3  11  -4    0.70    4.14
  -3  11  -4    0.50    2.63
   3  11   4    1.59    4.16
  -3 -11   4    2.29    3.41
   3  11   4    4.68    4.43
  -4  11   4   44.17    6.01
  -4  11   4   29.64    6.71
  -4 -11  -4   48.59    7.44
   4  11  -4   30.06    6.90
  -4  11   4   46.33    8.75
  -4  11  -4   37.50    6.16
  -4 -11   4   30.61    6.34
  -4 -11   4   49.30    7.63
  -4  11  -4   39.73    7.80
  -4  11  -4   42.76    8.95
   4  11   4   51.37    8.20
   0  12   4   91.97    7.15
   0  12  -4   84.83    7.63
   0  12  -4   84.38    6.74
   0  12   4   77.56    9.10
   0  12  -4   86.38    8.75
   0  12   4   90.94    9.52
   0  12  -4   70.37    8.45
  -1  12   4    1.72    3.39
   1  12  -4    2.74    3.39
   1  12  -4    0.22    2.32
   1  12  -4    0.67    2.43
  -1  12   4   -5.86    3.60
  -1  12   4   -0.86    2.49
  -1  12   4   -1.97    2.63
  -1  12  -4    1.79    3.24
  -1  12  -4    4.52    2.93
   1  12   4    1.35    3.28
  -1  12  -4    3.56    3.36
  -1  12  -4   -0.03    2.78
   1  12   4    0.75    2.43
  -2  12   4   39.22    5.72
   2  12  -4   29.97    4.93
  -2  12   4   29.27    4.64
  -2  12   4   33.92    5.28
   2  12  -4   26.81    4.94
  -2 -12  -4   26.55    5.35
  -2  12   4   30.59    6.18
  -2  12  -4   33.09    5.96
  -2  12  -4   33.60    4.82
  -2  12  -4   22.21    4.87
   2  12   4   27.91    5.73
  -2  12  -4   31.96    5.01
   2  12   4   31.16    5.28
  -2 -12   4   24.67    5.19
  -3  12   4    8.93    4.30
  -3 -12  -4   12.95    4.44
  -3  12   4    6.03    4.98
   3  12  -4   12.00    4.54
   3  12  -4    6.67    4.39
  -3  12  -4    9.79    2.86
   3  12   4    9.33    4.66
  -3  12  -4    6.29    4.83
   3  12   4    8.36    4.71
  -3 -12   4   13.22    4.59
   4  12  -4   -2.85    5.70
  -4 -12  -4   -0.51    4.17
   4  12  -4    0.64    5.04
  -4  12   4    9.81    6.20
  -4  12   4   -2.75    4.79
   4  12   4   -5.95    4.70
  -4  12  -4    0.26    5.32
  -4 -12   4    2.61    4.10
   4  12   4    2.48    5.26
  -4  12  -4    3.37    7.06
  -4 -12   4    3.46    4.61
   0  13   4   -2.28    1.69
   0  13  -4   -4.28    3.14
   0  13  -4    1.33    2.69
   0  13  -4   -1.71    1.90
   0  13  -4   -4.65    3.53
   0  13   4    4.39    2.38
   0  13   4   -1.21    3.65
   0  13   4    6.21    4.15
  -1  13   4  106.25   11.43
  -1  13   4  123.66    9.94
  -1  13   4  103.04   10.22
   1  13  -4  117.60    9.46
   1  13  -4  102.29    9.69
  -1  13   4   82.72   11.61
   1  13  -4  121.48   10.96
   1  13  -4  117.26   11.59
  -1  13  -4  118.99   10.48
  -1  13  -4  113.76   10.68
  -1  13  -4  113.56   10.28
   1  13   4  111.61    9.45
   1  13   4  115.11   10.63
  -2  13   4   -0.75    3.98
   2  13  -4   -0.75    3.32
  -2  13   4   -1.19    3.14
  -2  13   4    2.99    3.92
  -2  13   4    1.38    3.29
   2  13  -4   -0.25    3.25
  -2 -13  -4   -0.01    3.09
   2  13   4   -2.35    3.88
   2  13   4    2.34    3.55
  -2  13  -4    4.98    4.57
  -2 -13   4   -1.89    3.00
  -2  13  -4    0.28    2.89
  -2  13  -4   -2.95    3.22
  -3 -13  -4   20.58    5.53
   3  13  -4   19.51    5.56
  -3  13   4   22.15    6.40
  -3  13   4   23.47    5.46
   3  13  -4   25.47    6.04
   3  13   4   28.22    6.37
   3  13   4   25.14    6.15
  -3 -13   4   28.22    6.31
  -3  13  -4   25.77    6.42
   0  14   4   37.39    6.51
   0  14  -4   35.78    4.10
   0  14  -4   33.57    5.04
   0  14   4   47.51    7.09
   0  14  -4   26.76    6.17
   0  14  -4   41.80    6.33
  -1  14   4    7.67    5.36
   1  14  -4   -0.24    4.38
  -1  14   4   -0.69    4.13
   1  14  -4    0.83    2.76
   1  14  -4    2.41    3.00
  -1  14   4    3.49    3.70
  -1  14   4    1.49    3.14
  -1  14  -4    4.06    3.63
   1  14   4    4.20    4.11
  -1  14  -4    3.35    3.44
   1  14   4   -1.83    2.76
  -1  14  -4    6.71    4.19
  -2  14   4   19.56    5.10
  -2  14   4   21.33    5.98
   2  14  -4   14.84    4.67
   2  14  -4   18.47    4.79
  -2 -14  -4   11.77    4.84
  -2  14   4   12.83    4.31
  -2  14  -4   11.20    4.06
  -2 -14   4   10.67    4.56
  -2  14  -4   15.85    5.71
  -2  14  -4    8.09    4.35
   2  14   4    8.91    4.40
   2  14   4    3.29    4.63
   3  14  -4    0.18    4.93
  -3  14   4    8.85    4.85
   3  14  -4    7.80    4.41
  -3 -14  -4   -0.24    4.35
  -3  14   4    5.53    6.47
   3  14   4    8.88    5.38
  -3  14  -4    9.28    5.51
   3  14   4    9.48    5.10
  -3 -14   4    8.04    4.57
   0  15  -4   -3.42    4.32
   0  15   4   -1.26    4.61
  -1  15   4   15.26    5.02
  -1  15   4    2.92    5.10
   1  15  -4   12.20    3.49
  -1  15   4    7.89    4.92
   1  15  -4    7.07    5.30
  -1  15   4   11.11    3.89
   1  15   4    8.84    5.16
  -1  15  -4    0.72    4.12
  -1  15  -4    8.27    4.93
   1  15   4    8.60    3.53
  -2  15   4   15.02    5.23
   2  15  -4    9.11    4.44
  -2  15   4   10.48    4.58
  -2  15   4    6.76    4.30
  -2 -15  -4    6.35    4.86
  -2  15  -4    9.18    5.86
  -2  15  -4   10.44    4.61
   2  15   4    6.37    5.06
  -2 -15   4    3.65    4.47
   2  15   4    6.75    4.44
  -3  15   4   -2.56    5.51
   3  15   4   -3.22    5.05
  -3  15  -4    0.15    5.17
   0  16  -4   73.05   10.02
   0  16   4   84.53   10.93
   1  16  -4   -0.50    4.98
   1  16  -4   -2.12    2.96
  -1  16   4   -2.66    4.70
  -1  16  -4   -2.28    4.83
   1  16   4   -0.52    4.26
   1  16   4    1.73    3.19
   2  16  -4    7.70    4.35
  -2  16   4    2.99    6.39
  -2  16   4   13.99    5.77
   2  16   4   12.23    5.80
   2  16   4   15.08    4.97
  -2  16  -4   13.01    6.41
  -2 -16   4   10.76    5.34
   0  17  -4   -2.19    5.37
   0  17   4    8.09    5.93
   1  17  -4   30.25    8.10
  -1  17   4   26.52    7.77
  -1  17  -4   37.04    7.88
   1  17   4   32.07    6.88
   0   0  -5    1.36    0.88
   0   0   5   -0.45    0.86
   0   0   5   -0.57    1.06
   0   0   5   -0.60    0.61
   0   0   5    0.58    0.79
  -1   0   5  174.83   11.52
  -1   0  -5  152.61   11.35
   1   0   5  165.28   11.65
  -1   0   5  179.46   11.62
   1   0   5  163.84   11.60
   1   0   5  154.35   11.60
  -1   0   5  180.88   11.81
  -1   0  -5  163.11   11.75
  -1   0  -5  164.76   11.72
   1   0  -5  173.25   11.64
  -1   0   5  173.90   11.64
  -1   0  -5  170.34   11.66
  -1   0  -5  169.29   11.79
   2   0  -5   14.99    2.51
  -2   0   5   16.94    2.52
  -2   0   5   18.17    2.04
   2   0   5   22.31    2.61
   3   0  -5   53.23    5.57
  -3   0   5   47.86    5.46
   3   0   5   47.23    5.63
   3   0   5   48.73    5.16
   4   0   5   40.81    5.43
  -4   0  -5   35.60    4.63
   4   0   5   39.04    5.70
   4   0  -5   34.65    5.39
  -4   0   5   50.65    6.16
   5   0   5   14.70    5.59
   5   0  -5   16.01    4.64
   5   0   5   14.64    4.56
  -5   0   5   13.64    5.25
   0  -1  -5  166.93   10.91
   0   1   5  163.92   10.97
   0   1   5  154.62   10.79
   0   1  -5  138.24   10.95
   0  -1   5  147.22   11.19
   0  -1   5  145.76   10.90
   0   1  -5  162.26   11.16
   0  -1   5  169.51   10.88
   0   1   5  165.72   10.93
   1   1  -5  119.35    8.46
  -1   1   5  122.81    8.53
  -1   1   5  125.80    8.56
  -1   1   5  125.28    8.72
  -1   1   5  106.95    8.59
   1  -1   5  124.87    8.66
  -1  -1  -5  122.02    8.45
   1  -1   5  123.23    8.68
  -1   1   5  123.00    8.68
  -1  -1   5  117.51    8.52
  -1   1  -5  107.04    8.64
  -1   1  -5  127.70    8.71
   1   1   5  120.43    8.56
   1  -1  -5  120.15    8.70
  -1  -1   5  128.26    8.62
   1   1   5  128.30    8.54
  -1  -1   5  134.06    8.59
  -1   1  -5  105.08    8.80
  -1  -1   5  124.06    8.68
  -1   1  -5  121.12    8.62
  -2   1   5  251.73   16.69
   2   1  -5  248.28   16.37
   2  -1   5  246.12   16.45
  -2   1   5  251.23   16.50
   2   1   5  222.48   16.18
   2  -1  -5  209.31   16.39
  -2  -1   5  206.55   16.37
  -3  -1  -5   55.24    5.25
   3  -1   5   56.22    6.30
   3  -1   5   57.05    5.58
  -3   1   5   56.70    5.81
   3   1  -5   50.06    5.47
   3  -1  -5   57.18    5.66
  -3  -1   5   49.88    5.74
   3   1   5   64.59    5.47
   3   1   5   55.02    6.20
   4   1  -5   24.75    4.49
  -4  -1  -5   17.18    3.36
   4  -1   5   25.21    4.45
   4  -1   5   16.44    4.09
  -4   1   5   18.83    4.33
  -4   1  -5   16.76    3.15
  -4  -1   5   21.53    4.35
   4  -1  -5   21.47    4.40
   4   1   5   18.72    4.12
   4   1   5   24.81    4.17
  -5   1   5   11.25    4.92
   5  -1   5   15.82    4.87
   5   1  -5   14.56    4.53
   5  -1   5   16.05    5.85
   5  -1  -5   15.09    4.51
  -5  -1   5    9.99    4.86
   5   1   5   13.18    4.91
   0   2  -5  328.88   21.19
   0   2   5  331.28   21.14
   0  -2  -5  318.43   21.39
   0   2  -5  299.36   21.14
   0  -2   5  317.39   21.21
   0   2  -5  297.86   21.22
   0   2   5  313.72   20.96
   0   2  -5  310.75   21.17
   0   2   5  298.40   21.11
   0   2   5  310.28   21.24
   0  -2   5  308.59   21.28
  -1   2   5  384.45   24.84
  -1   2   5  386.92   24.80
   1   2  -5  380.37   24.69
  -1   2   5  368.54   25.01
  -1  -2  -5  367.61   24.88
  -1  -2  -5  368.71   25.22
   1   2  -5  383.11   24.91
   1  -2   5  352.89   25.04
  -1   2   5  368.86   24.92
  -1   2   5  375.47   24.91
   1  -2   5  364.89   25.01
  -1   2   5  375.39   24.94
   1   2   5  355.50   24.75
   1   2   5  338.19   24.78
  -1   2  -5  345.81   24.82
  -1  -2   5  367.39   24.94
  -1   2  -5  372.95   25.01
  -1  -2   5  367.74   25.05
  -1   2  -5  378.78   25.15
  -1   2  -5  358.47   24.93
   1  -2  -5  371.46   25.09
  -1  -2   5  367.32   24.95
  -1   2  -5  377.55   24.96
   2   2  -5  184.41   13.92
   2   2  -5  180.99   13.62
   2  -2   5  178.93   13.81
  -2   2   5  182.73   13.79
  -2  -2  -5  188.88   13.82
  -2   2   5  182.85   13.81
  -2   2  -5  222.96   13.71
  -2   2  -5  213.82   14.07
   2   2   5  203.04   13.55
  -2  -2   5  199.94   13.43
  -2  -2   5  189.41   13.90
   2  -2  -5  192.03   13.95
  -3  -2  -5   47.02    4.94
  -3   2   5   51.71    5.49
  -3   2   5   47.80    5.30
   3  -2   5   45.72    5.10
   3   2  -5   47.85    5.03
  -3   2  -5   40.22    5.32
   3  -2  -5   46.58    5.35
  -3  -2   5   42.44    5.10
  -3  -2   5   38.75    3.92
   3   2   5   41.25    4.52
  -4   2   5   20.98    4.64
   4  -2   5   21.96    4.62
   4  -2   5   25.25    4.77
   4   2  -5   26.44    4.44
  -4  -2  -5   20.62    3.74
  -4   2   5   18.77    4.60
  -4   2  -5   24.49    5.29
  -4  -2   5   28.16    4.90
   4   2   5   27.67    4.24
   4  -2  -5   29.19    4.89
   4   2   5   23.13    4.64
  -4   2  -5   22.44    3.39
   5  -2   5   15.06    5.58
  -5   2   5   10.55    5.16
   5   2  -5   15.33    4.53
  -5   2   5    8.05    6.48
   5  -2   5    8.80    4.29
   5  -2  -5    9.33    4.11
   5   2   5    7.27    4.19
  -5  -2   5    9.05    5.03
   0  -3   5   40.35    3.52
   0   3   5   43.17    3.38
   0   3  -5   36.91    3.43
   0   3  -5   36.62    3.29
   0   3   5   38.62    2.78
   0   3   5   34.76    3.07
   0   3  -5   39.88    3.47
   0   3  -5   38.89    3.21
   0   3   5   35.21    2.95
   1   3  -5   29.87    2.87
  -1   3   5   32.36    2.85
  -1  -3  -5   31.39    3.02
  -1  -3  -5   30.18    3.31
  -1  -3  -5   29.50    3.44
   1   3  -5   30.92    2.46
  -1   3   5   28.72    2.78
   1  -3   5   34.45    3.18
  -1   3   5   28.52    3.08
  -1   3   5   26.84    2.72
  -1   3   5   30.81    2.74
  -1  -3   5   33.12    3.03
   1   3   5   23.41    3.11
  -1  -3   5   34.14    3.15
  -1   3  -5   32.51    2.76
  -1  -3   5   37.42    3.13
  -1   3  -5   34.23    2.92
   1  -3  -5   29.85    3.13
   1   3   5   34.66    2.82
  -1   3  -5   39.46    3.24
  -1   3  -5   33.93    2.88
  -1  -3   5   34.34    3.13
  -2   3   5   92.97    6.63
  -2  -3  -5   93.09    6.72
  -2   3   5   60.07    6.32
   2   3  -5   91.19    6.72
   2   3  -5   90.77    6.30
  -2   3   5   96.37    6.63
   2  -3   5   80.75    6.61
   2  -3  -5   75.41    6.72
  -2  -3   5   81.70    6.59
   2   3   5   79.89    6.06
  -2   3  -5   61.18    6.36
  -2   3  -5   84.84    6.69
  -2  -3   5   74.93    6.19
  -2  -3   5   70.50    6.55
  -3   3   5   57.00    5.95
   3   3  -5   53.16    5.25
  -3  -3  -5   52.64    5.31
   3  -3   5   65.26    5.84
   3   3  -5   56.04    5.76
  -3   3   5   51.02    5.70
  -3  -3   5   48.48    5.58
   3   3   5   52.02    5.04
  -3  -3   5   43.93    4.61
  -3   3  -5   56.57    6.20
   3  -3  -5   45.75    5.67
  -4  -3  -5    7.78    2.98
   4   3  -5    6.86    3.04
   4  -3   5    2.05    3.26
  -4   3   5    7.27    3.57
  -4   3   5   -0.76    3.35
  -4  -3   5    1.74    2.81
   4  -3  -5   -0.09    2.75
  -4   3  -5    1.47    3.55
   4   3   5    2.78    2.60
   4   3   5   -0.84    2.68
   5  -3   5   38.03    7.26
  -5   3   5   35.95    6.88
  -5   3   5   38.56    7.00
   5  -3   5   28.92    5.95
   5   3  -5   42.31    6.45
  -5   3  -5   33.96    6.73
   5  -3  -5   34.98    6.28
  -5  -3   5   28.94    6.56
   5   3   5   24.86    5.71
   0   4  -5    3.26    1.41
   0   4   5    1.96    1.81
   0   4   5    4.19    0.80
   0   4  -5    3.72    1.12
   0   4   5    4.22    1.22
   0   4  -5    3.05    1.03
   0  -4   5    3.89    1.54
   0   4   5    3.72    0.96
   0   4   5    4.29    0.97
   0   4  -5    3.20    1.42
   0   4  -5    4.12    0.75
  -1  -4  -5  117.66    8.84
  -1  -4  -5  108.96    8.36
  -1  -4  -5  113.56    8.52
  -1   4   5  106.95    8.02
  -1   4   5  107.87    7.93
   1   4  -5  118.47    8.14
   1   4  -5  109.27    8.44
  -1   4   5  106.37    8.07
  -1   4   5  102.49    7.98
  -1   4   5  111.11    7.98
  -1   4   5  111.51    8.37
  -1   4  -5  116.83    7.99
  -1  -4   5  116.67    8.41
  -1  -4   5  122.08    8.43
   1   4   5  128.96    8.84
  -1   4  -5  112.67    8.20
   1   4   5  118.11    8.49
  -1   4  -5  111.29    8.06
  -1   4  -5  115.19    8.34
   1   4   5  111.58    8.36
  -1   4  -5  122.68    8.15
  -2  -4  -5  223.80   14.88
   2   4  -5  229.06   14.36
   2   4  -5  230.30   14.87
  -2   4   5  214.05   14.54
  -2   4   5  212.05   14.65
  -2   4   5  224.04   14.95
  -2   4   5  217.33   14.59
   2  -4   5  213.66   14.80
  -2  -4   5  181.14   14.64
   2   4   5  196.92   14.03
  -2  -4   5  184.99   14.43
  -2   4  -5  193.03   14.62
  -2   4  -5  201.91   14.59
   2  -4  -5  166.90   14.72
  -2   4  -5  185.77   14.62
   2   4   5  202.89   15.13
  -3   4   5   50.60    5.42
   3   4  -5   47.42    5.12
   3  -4   5   42.45    5.42
  -3  -4  -5   50.82    5.52
   3   4  -5   52.35    5.98
  -3   4   5   39.18    5.16
  -3   4  -5   49.72    5.73
   3   4   5   48.85    4.60
  -3  -4   5   47.56    5.56
   3  -4  -5   48.86    5.88
  -3  -4   5   45.18    4.66
   3   4   5   49.59    6.82
  -4  -4  -5   28.82    4.52
   4  -4   5   31.83    5.34
  -4   4   5   26.37    5.12
   4   4  -5   27.64    4.40
  -4   4   5   25.57    4.95
   4  -4  -5   28.18    5.14
  -4  -4   5   16.28    3.11
  -4  -4   5   25.62    4.71
   4   4   5   25.31    6.23
   4   4   5   16.08    4.26
  -4   4  -5   31.02    5.53
   5  -4   5    4.42    4.09
  -5   4   5   13.85    5.53
  -5   4   5   11.92    5.36
   5  -4   5    6.63    5.12
   5   4  -5   10.85    4.17
   5  -4  -5   11.87    4.71
  -5   4  -5   -0.62    6.16
  -5  -4   5    7.98    4.35
   5   4   5   -2.34    3.54
  -5   4  -5    5.12    4.98
   0   5   5  685.94   44.92
   0   5   5  683.49   44.92
   0   5  -5  684.38   44.72
   0   5  -5  660.06   45.26
   0   5   5  605.27   45.67
   0   5   5  703.06   44.79
   0   5  -5  634.81   44.90
   0   5  -5  702.51   45.01
   0   5  -5  665.84   45.29
   0   5  -5  674.39   44.77
   0   5   5  679.89   44.82
  -1   5   5  264.90   18.29
  -1  -5  -5  289.26   19.29
  -1   5   5  278.30   18.48
  -1  -5  -5  280.52   18.88
  -1   5   5  263.51   18.67
   1   5  -5  280.11   18.49
  -1   5   5  282.96   18.40
   1   5  -5  279.18   18.81
  -1   5   5  278.09   18.34
  -1  -5  -5  284.41   19.42
  -1   5  -5  263.53   18.41
  -1  -5   5  254.71   18.78
   1   5   5  272.61   19.14
  -1   5  -5  264.31   18.42
   1   5   5  261.45   18.77
  -1   5  -5  251.28   18.58
  -1  -5   5  258.21   18.81
   1   5   5  255.68   18.66
  -1   5  -5  267.73   18.71
   2   5  -5  127.10    9.38
  -2   5   5  117.92    9.76
  -2  -5  -5  128.31   10.09
  -2   5   5  135.44    9.65
  -2   5   5  122.79   10.07
   2   5  -5  126.17    9.86
  -2   5   5  124.11    9.65
  -2  -5   5  131.71   10.07
   2   5   5  129.56    9.04
   2   5   5  134.09   10.43
  -2   5  -5  151.43    9.94
  -2   5  -5  135.17   10.41
  -2  -5   5  129.51    9.84
  -2   5  -5  127.15    9.79
  -2   5  -5  133.71    9.42
  -2   5  -5  134.21    9.72
   3   5  -5   58.55    6.03
  -3  -5  -5   53.67    5.78
  -3   5   5   44.16    5.18
   3  -5   5   56.60    5.97
  -3   5   5   57.47    5.77
   3   5  -5   44.58    4.88
  -3  -5   5   47.31    5.12
  -3  -5   5   55.28    5.86
   3  -5  -5   44.95    5.81
  -3   5  -5   46.16    5.57
   3   5   5   39.92    4.15
   3   5   5   45.26    5.91
  -3   5  -5   34.80    5.47
  -4   5   5   28.11    5.32
  -4  -5  -5   36.91    5.31
  -4   5   5   38.84    5.94
   4   5  -5   36.68    4.97
   4  -5   5   34.86    5.96
   4   5  -5   42.74    6.21
  -4  -5   5   39.39    4.78
   4  -5  -5   33.98    5.71
  -4   5  -5   24.38    5.59
  -4   5  -5   30.18    5.51
  -4  -5   5   30.78    5.38
   4   5   5   27.05    5.16
   4   5   5   29.20    5.67
   5  -5   5    2.66    4.77
  -5   5   5   -2.94    4.66
   5   5  -5    4.12    3.82
  -5   5   5   -1.42    4.79
   5   5   5   -3.14    4.36
   5  -5  -5    0.75    3.96
  -5  -5   5   -0.90    3.45
   5   5   5    6.24    4.03
  -5   5  -5    5.88    4.92
  -5   5  -5    1.52    5.18
   0   6   5   52.84    4.12
   0   6   5   57.02    5.42
   0   6   5   53.21    4.06
   0   6  -5   55.54    4.90
   0   6  -5   50.02    4.16
   0   6  -5   50.26    4.07
   0   6   5   47.53    5.49
   0   6  -5   52.38    4.13
   0   6  -5   48.83    4.80
   0   6  -5   51.81    3.93
   0   6   5   48.46    4.07
  -1   6   5   49.44    4.10
   1   6  -5   47.87    4.41
  -1   6   5   46.34    4.08
  -1   6   5   47.73    4.70
  -1  -6  -5   48.44    4.83
   1   6  -5   55.85    4.84
  -1   6   5   47.76    4.41
   1   6   5   54.63    4.91
   1   6   5   57.99    4.70
  -1   6  -5   50.66    4.76
  -1  -6   5   57.69    4.89
   1   6   5   71.06    5.59
  -1   6  -5   54.54    4.31
  -1   6  -5   57.52    4.37
  -1   6  -5   56.95    4.81
  -1   6  -5   55.91    4.50
  -1  -6   5   57.65    5.02
  -2   6   5   20.10    2.53
   2   6  -5   17.80    2.31
  -2   6   5   11.95    2.88
  -2   6   5   15.45    2.83
  -2  -6  -5   21.30    3.33
  -2   6   5   16.58    2.53
   2   6  -5   17.42    2.94
  -2   6  -5   13.51    2.57
  -2  -6   5   17.58    2.94
  -2   6  -5   15.65    2.48
   2   6   5   15.93    3.37
  -2   6  -5   14.23    2.66
  -2  -6   5   14.97    2.91
  -2   6  -5   12.78    2.20
  -2   6  -5   14.28    3.17
  -3   6   5   48.38    5.39
   3   6  -5   42.35    4.84
   3   6  -5   49.11    5.99
   3  -6   5   44.89    5.84
  -3  -6  -5   51.32    5.93
  -3   6   5   31.99    5.49
  -3   6   5   46.04    5.60
  -3  -6   5   57.82    6.26
  -3   6  -5   44.82    5.91
   3   6   5   50.20    6.11
  -3  -6   5   55.42    5.59
  -3   6  -5   56.93    5.95
  -4  -6  -5   23.48    4.55
   4   6  -5   21.37    3.94
   4   6  -5   30.14    5.58
  -4   6   5   18.54    4.73
   4  -6   5   22.57    5.18
  -4   6   5   24.57    5.22
   4   6   5   18.98    5.03
  -4  -6   5   23.01    4.58
  -4   6  -5   22.01    4.95
  -4   6  -5   19.41    5.04
   4  -6  -5   15.87    4.51
  -4  -6   5   24.96    4.07
   4   6   5   17.80    4.32
   5  -6   5   12.13    6.47
  -5   6   5    0.63    4.60
  -5   6   5   -1.46    4.79
  -5   6  -5    2.13    5.31
  -5   6  -5   -3.22    4.58
   5   6   5   -2.31    3.62
   5  -6  -5   -0.32    3.94
  -5  -6   5    2.40    3.52
   5   6   5   -3.25    4.63
   0   7  -5  118.45    8.15
   0   7  -5  112.53    8.02
   0   7  -5  110.50    8.90
   0   7  -5  110.95    8.16
   0   7   5  115.70    8.12
   0   7   5   95.79    9.19
   0   7   5  111.64    9.47
   0   7  -5  113.11    8.19
   0   7   5  111.39    8.11
   0   7  -5  119.31    8.93
  -1   7   5   51.46    5.28
  -1   7   5   61.99    4.75
   1   7  -5   61.03    5.08
  -1   7   5   59.37    5.14
  -1  -7  -5   55.46    5.49
   1   7  -5   55.76    5.35
  -1   7   5   59.92    4.58
   1   7   5   61.89    4.51
  -1   7  -5   59.29    4.81
  -1   7  -5   64.32    4.98
   1   7   5   63.65    5.47
   1   7   5   70.13    6.11
  -1   7  -5   68.19    5.56
  -1   7  -5   60.38    5.45
  -1   7  -5   59.20    5.18
   1   7   5   55.45    5.17
  -1  -7   5   59.29    5.61
   2   7  -5   45.42    4.75
  -2   7   5   40.62    4.06
   2   7  -5   41.38    3.84
  -2   7   5   45.19    4.06
  -2   7   5   48.07    4.80
   2   7  -5   44.27    5.21
  -2   7   5   39.58    4.89
  -2  -7  -5   41.26    5.17
  -2  -7   5   44.98    5.04
  -2   7  -5   43.52    4.25
   2   7   5   44.65    5.45
  -2   7  -5   42.27    4.11
  -2  -7   5   47.29    5.19
  -2   7  -5   43.25    4.52
  -2   7  -5   46.15    4.48
   2   7   5   31.73    4.74
  -2   7  -5   39.13    5.30
  -3   7   5   86.46    8.57
   3  -7   5   92.47    9.64
   3   7  -5   88.88    7.65
  -3   7   5   97.75    8.18
   3   7  -5   99.11    8.81
  -3   7   5   92.71    9.17
  -3  -7  -5   89.62    8.50
   3   7   5   89.58    9.02
  -3  -7   5  100.74    8.35
  -3   7  -5   95.81    9.24
  -3  -7   5   87.06    8.46
  -3   7  -5   99.05    8.46
   4  -7   5   14.88    4.99
  -4   7   5   12.04    4.82
  -4   7   5   20.90    4.80
   4   7  -5   18.11    3.85
   4   7  -5    8.62    4.35
  -4  -7  -5   11.23    3.99
  -4   7  -5   15.37    4.62
  -4   7  -5   15.59    5.01
  -4  -7   5   26.39    4.85
   4   7   5   17.42    5.26
  -4  -7   5   18.86    3.93
   4  -7  -5   13.97    4.52
  -5   7   5   24.96    6.17
   5  -7   5   13.22    6.22
  -5   7   5   11.75    5.77
   5   7   5   10.78    5.01
  -5   7  -5    7.38    5.33
  -5  -7   5   16.37    5.33
  -5   7  -5   19.39    6.44
   5  -7  -5   11.84    5.13
   5   7   5   27.67    7.18
   0   8   5   76.10    5.87
   0   8  -5   74.78    6.05
   0   8  -5   79.36    5.94
   0   8  -5   77.20    6.93
   0   8   5   82.54    7.48
   0   8   5   67.71    7.16
   0   8   5   81.01    5.95
   0   8  -5   68.53    6.78
   0   8  -5   77.01    5.88
  -1  -8  -5  113.94    9.78
   1   8  -5  117.93    8.68
   1   8  -5  124.91    9.34
   1   8  -5  120.42    9.59
  -1   8   5  130.29    9.46
  -1   8   5  114.97    9.51
   1   8   5  131.76    9.68
  -1   8  -5  127.66    9.81
  -1   8  -5  129.73    9.55
   1   8   5  126.30    8.70
   1   8   5  126.74   10.31
  -1  -8   5  129.77    9.97
  -1   8  -5  122.41    9.20
  -1   8  -5  132.71    9.01
   1   8   5  120.16    9.40
  -1   8  -5  127.64    9.76
  -2   8   5   64.49    5.70
  -2   8   5   61.15    6.52
   2   8  -5   64.07    6.76
  -2   8   5   68.18    6.04
  -2   8   5   65.74    6.87
   2   8  -5   71.56    6.51
  -2  -8  -5   65.00    6.85
   2   8   5   76.95    7.13
  -2   8  -5   80.18    6.48
  -2   8  -5   69.45    6.21
   2   8   5   80.71    7.58
  -2   8  -5   93.45    7.71
  -2  -8   5   79.68    6.85
  -2   8  -5   68.35    6.05
  -2  -8   5   72.22    6.76
  -3   8   5   40.18    5.04
   3   8  -5   46.44    4.78
  -3   8   5   44.41    5.60
  -3  -8  -5   45.10    6.08
   3   8  -5   51.64    6.16
  -3   8   5   32.58    5.76
   3   8   5   50.42    6.62
  -3  -8   5   48.67    5.93
  -3  -8   5   41.59    5.81
  -3   8  -5   44.42    6.34
  -3   8  -5   43.51    5.47
  -4   8   5    1.15    3.52
   4  -8   5    8.16    4.54
  -4   8   5    7.11    4.26
  -4  -8  -5    4.86    3.65
   4   8  -5    3.58    4.22
   4   8   5    3.14    4.42
  -4  -8   5    5.04    3.62
  -4   8  -5    5.00    4.44
  -4  -8   5    9.07    3.62
  -4   8  -5    2.82    4.04
   0   9   5  193.19   13.06
   0   9  -5  189.77   14.10
   0   9   5  191.67   13.13
   0   9  -5  181.68   14.09
   0   9  -5  180.28   13.35
   0   9   5  196.18   14.89
   0   9  -5  184.00   13.04
   0   9  -5  177.63   13.08
   0   9   5  179.04   14.60
  -1  -9  -5    9.35    2.71
  -1   9   5    8.01    2.44
   1   9  -5   13.18    2.56
  -1   9   5    6.68    2.20
   1   9  -5   13.30    1.64
   1   9  -5    7.50    2.37
   1   9   5    8.52    3.29
   1   9   5   10.25    2.60
  -1   9  -5    8.56    2.78
  -1  -9   5    6.80    2.70
  -1   9  -5    6.63    1.76
  -1   9  -5   12.05    2.75
   1   9   5   10.23    2.46
  -1   9  -5   10.70    2.57
  -1   9  -5   12.07    1.88
  -2   9   5   30.87    5.06
   2   9  -5   43.42    5.44
  -2  -9  -5   44.13    5.73
  -2   9   5   42.69    5.03
   2   9  -5   37.78    4.84
  -2   9   5   37.90    3.94
  -2   9   5   47.19    4.73
   2   9   5   51.65    5.92
  -2   9  -5   55.83    5.15
  -2   9  -5   36.22    5.53
  -2  -9   5   52.87    5.72
  -2   9  -5   49.21    5.07
  -2   9  -5   44.90    4.44
   2   9   5   45.76    5.93
  -3   9   5   23.11    4.37
  -3   9   5   12.37    4.47
  -3  -9  -5   15.86    4.29
  -3   9   5   17.02    3.33
   3   9  -5   12.80    3.80
  -3   9  -5   20.92    3.92
  -3  -9   5   15.61    3.87
  -3   9  -5   25.85    5.28
   3   9   5   18.02    4.74
   3   9   5   18.90    5.01
  -3  -9   5   22.45    4.33
  -4   9   5   11.93    5.34
  -4  -9  -5    6.76    4.02
  -4   9   5    5.68    4.65
   4   9  -5    7.71    4.34
   4  -9   5    2.52    4.38
  -4   9   5    2.21    3.74
  -4  -9   5    6.12    3.85
   4   9   5    5.38    4.73
  -4  -9   5    4.47    3.58
  -4   9  -5    4.64    4.96
  -4   9  -5    9.41    3.99
   0  10  -5    2.33    1.54
   0  10   5    6.76    3.24
   0  10   5    1.87    1.69
   0  10  -5    5.39    2.08
   0  10   5    4.04    1.75
   0  10  -5    1.89    1.54
   0  10   5    2.29    3.07
   0  10  -5    2.78    2.81
   0  10  -5    0.50    2.59
   1  10  -5   32.00    4.06
   1  10  -5   27.56    4.11
  -1  10   5   23.61    3.87
  -1 -10  -5   29.52    4.55
  -1  10   5   31.28    5.67
  -1 -10   5   39.38    5.04
   1  10   5   37.62    4.48
  -1  10  -5   37.74    4.79
   1  10   5   50.42    5.92
  -1  10  -5   40.44    4.81
  -1  10  -5   37.36    4.47
  -1  10  -5   36.16    3.30
  -2 -10  -5    6.25    2.99
  -2  10   5    7.37    2.86
  -2  10   5    9.90    2.66
   2  10  -5   12.85    3.19
  -2  10   5   10.18    3.33
   2  10  -5    7.80    3.16
  -2  10  -5    1.63    1.96
  -2 -10   5    5.09    2.90
  -2  10  -5    2.70    2.65
  -2  10  -5    2.75    2.51
  -2  10  -5    9.57    3.70
   2  10   5    6.17    3.42
  -2  10  -5    5.34    2.57
   2  10   5    2.31    2.99
   3  10  -5    6.96    3.73
  -3  10   5    5.59    2.78
   3  10  -5    9.34    3.71
  -3 -10  -5    9.40    3.83
  -3  10   5    9.30    4.49
  -3  10   5    5.28    3.42
  -3  10  -5    8.79    4.30
  -3  10  -5    4.18    2.92
  -3 -10   5    4.35    3.02
   3  10   5    1.73    3.96
  -3 -10   5    7.78    3.50
   3  10   5    1.81    3.71
  -4  10   5   14.85    5.38
  -4  10   5   15.71    4.35
  -4 -10  -5   15.82    5.23
  -4  10   5   17.65    6.30
   4  10  -5   13.59    5.24
   4  10   5   11.99    5.46
  -4 -10   5   18.73    4.96
  -4  10  -5   20.76    6.22
  -4  10  -5   23.32    5.03
  -4 -10   5   18.95    5.14
   0  11  -5   85.49    8.61
   0  11   5   96.03    7.07
   0  11  -5   93.17    8.71
   0  11   5   89.92    7.29
   0  11   5   93.06    9.34
   0  11  -5   89.67    7.68
   0  11  -5   87.35    7.11
   0  11   5   91.09    9.46
  -1  11   5   56.89    5.91
   1  11  -5   61.81    5.84
  -1  11   5   61.27    7.71
   1  11  -5   57.92    5.74
  -1  11  -5   53.79    6.37
  -1  11  -5   56.15    6.20
   1  11   5   64.63    7.39
   1  11   5   59.13    5.95
  -1  11  -5   42.42    6.01
  -1 -11   5   52.32    6.53
  -2  11   5   63.08    7.11
  -2  11   5   59.10    6.55
  -2  11   5   56.91    6.80
   2  11  -5   66.35    7.23
  -2 -11  -5   59.88    7.59
   2  11  -5   67.57    7.19
   2  11   5   75.36    8.27
  -2 -11   5   65.06    7.64
  -2  11  -5   71.38    7.08
  -2  11  -5   68.36    8.03
  -2  11  -5   76.51    7.11
  -2  11  -5   65.97    7.09
   2  11   5   84.90    7.85
   3  11  -5   19.80    4.66
  -3  11   5   13.66    5.25
  -3 -11  -5   21.49    5.08
  -3  11   5   13.40    4.49
  -3  11   5   19.62    3.10
   3  11  -5   12.82    4.50
   3  11   5   15.30    5.23
  -3 -11   5   16.11    4.57
  -3 -11   5   14.55    4.25
  -3  11  -5   13.79    5.29
  -3  11  -5   14.03    3.53
   3  11   5   11.18    5.26
  -4  11   5    9.60    6.11
  -4  11   5   18.75    4.55
   4  11  -5   15.92    5.45
  -4  11   5    9.83    5.40
  -4 -11  -5    9.67    4.80
  -4  11  -5   14.91    6.17
  -4  11  -5   11.62    4.42
  -4 -11   5    7.32    4.31
   4  11   5   12.54    5.90
  -4 -11   5   16.09    4.99
  -4  11  -5   18.47    7.06
   0  12  -5  102.39    9.12
   0  12   5   88.85    6.97
   0  12  -5   82.65    7.70
   0  12   5   94.57    9.47
   0  12  -5   72.74    8.71
   0  12   5   91.24    7.33
   0  12   5   85.69    9.77
   0  12  -5   90.63    7.20
   1  12  -5   66.74    6.60
  -1  12   5   76.39    9.08
   1  12  -5   60.38    7.57
  -1  12   5   67.46    9.29
  -1  12   5   69.89    6.79
   1  12  -5   69.67    6.55
  -1  12  -5   63.22    7.21
   1  12   5   68.64    6.63
  -1  12  -5   65.02    7.29
  -1  12  -5   63.74    7.36
   1  12   5   60.65    7.79
   2  12  -5   36.75    5.65
   2  12  -5   37.50    5.48
  -2  12   5   39.11    4.98
  -2 -12  -5   39.73    5.98
  -2  12   5   32.45    5.02
  -2  12   5   30.78    5.31
  -2  12  -5   38.36    5.32
   2  12   5   25.85    5.67
  -2 -12   5   27.80    5.69
   2  12   5   34.42    5.61
  -2  12  -5   32.52    6.16
  -2  12  -5   28.95    4.92
  -3  12   5   18.76    6.07
  -3 -12  -5   18.46    4.98
  -3  12   5   19.45    4.95
   3  12  -5   15.64    4.97
   3  12  -5   14.76    4.95
  -3 -12   5   14.77    4.95
  -3  12  -5   12.07    3.36
   3  12   5    9.32    5.06
   3  12   5   10.90    5.01
  -3  12  -5   21.66    5.84
  -4  12   5   10.52    5.51
  -4  12   5   15.33    6.78
  -4 -12  -5    4.00    4.36
   4  12  -5    9.71    5.34
  -4  12  -5   -1.14    5.35
   4  12   5    1.39    5.32
  -4  12  -5   -0.91    6.48
  -4 -12   5    7.25    4.42
   4  12   5   -2.63    5.09
  -4 -12   5   -2.62    4.29
   0  13   5   17.46    5.12
   0  13   5   14.48    2.87
   0  13  -5   18.59    3.01
   0  13   5   18.11    5.35
   0  13  -5   16.25    4.33
   0  13   5   23.82    2.95
   0  13  -5   17.53    4.83
   0  13  -5    9.89    3.22
  -1  13   5    9.83    3.82
  -1  13   5   16.79    3.66
   1  13  -5    8.05    4.42
  -1  13   5   10.08    4.47
  -1  13   5    6.40    4.90
   1  13  -5   13.36    4.73
   1  13  -5   10.82    3.27
   1  13  -5    8.06    3.13
  -1  13  -5   13.72    4.38
   1  13   5   13.65    4.67
  -1  13  -5    8.80    3.62
   1  13   5   12.68    3.39
  -1  13  -5   12.95    3.98
  -2 -13  -5    7.55    3.74
  -2  13   5    1.33    3.22
   2  13  -5    7.83    3.86
  -2  13   5    3.52    3.04
  -2  13   5    6.53    4.74
   2  13  -5    3.76    3.52
  -2  13   5    0.73    3.69
  -2  13  -5    2.95    3.52
  -2 -13   5    4.26    3.76
  -2  13  -5    5.34    3.44
   2  13   5    0.55    4.13
   2  13   5    1.09    3.58
  -2  13  -5    4.36    4.61
  -3 -13  -5   33.69    6.81
   3  13  -5   22.13    5.66
  -3  13   5   25.23    5.89
  -3  13   5   26.28    6.65
   3  13  -5   33.73    6.54
   3  13   5   25.57    6.13
  -3 -13   5   30.87    6.17
  -3  13  -5   17.62    6.14
   3  13   5   34.68    6.96
   0  14  -5   23.70    3.47
   0  14  -5   25.66    5.75
   0  14  -5   23.65    5.16
   0  14   5   29.47    6.34
  -1  14   5   51.90    6.50
  -1  14   5   58.20    6.68
   1  14  -5   57.24    7.87
  -1  14   5   57.05    8.48
   1  14  -5   58.34    6.24
  -1  14   5   34.16    7.92
  -1  14   5   59.89    7.39
  -1  14  -5   60.91    7.40
   1  14   5   48.13    7.55
   1  14   5   46.19    5.92
  -1  14  -5   54.05    7.25
  -2  14   5   13.50    5.05
  -2  14   5   12.41    4.24
   2  14  -5    8.78    4.23
  -2 -14  -5   17.08    4.91
  -2  14   5   15.06    5.99
  -2  14  -5   18.02    5.01
  -2  14  -5   18.37    4.78
  -2 -14   5   18.93    5.54
   2  14   5   13.17    4.56
  -2  14  -5   18.26    5.99
   2  14   5   24.79    6.02
   3  14  -5   14.13    5.78
  -3  14   5   25.81    6.81
  -3 -14  -5   29.30    6.39
  -3  14   5   28.89    5.98
   3  14   5   16.01    6.07
  -3  14  -5   23.28    7.01
   3  14   5   16.81    6.12
  -3 -14   5   22.53    6.53
   0  15  -5   63.68    8.56
   0  15   5   67.25    9.70
   1  15  -5   38.19    5.17
  -1  15   5   31.27    6.87
  -1  15   5   24.38    6.89
  -1  15   5   22.11    4.65
  -1  15   5   22.64    5.06
  -1  15   5   26.50    5.58
   1  15  -5   32.46    6.80
   1  15   5   28.18    4.85
  -1  15  -5   29.51    6.48
   1  15   5   36.94    6.83
  -1  15  -5   30.05    6.20
   2  15  -5   30.68    5.83
  -2  15   5   27.89    6.09
  -2  15  -5   31.24    5.99
   2  15   5   26.98    6.51
   2  15   5   26.14    5.79
  -2  15  -5   24.75    6.97
  -2 -15   5   32.75    6.42
   0  16   5    5.45    5.33
   0  16  -5    4.01    5.31
  -1  16   5   -3.93    5.48
   1  16  -5   -1.26    3.20
   1  16  -5   -2.44    4.95
   1  16   5    0.18    3.24
   1  16   5   -3.76    4.56
  -1  16  -5   -6.26    5.03
  -2  16   5    6.94    5.28
   2  16  -5    3.26    4.03
  -2  16   5   -2.73    6.29
  -2  16  -5    3.44    6.16
  -2 -16   5    3.80    4.89
   2  16   5    6.11    4.51
   2  16   5    8.60    5.44
   0  17   5   55.58    9.61
   0  17  -5   46.72    9.02
   1  17  -5   14.96    6.92
  -1  17   5    5.44    6.26
   1  17   5   17.65    5.95
  -1  17  -5    4.94    6.36
   0   0   6  415.68   28.46
   0   0   6  412.55   28.29
   0   0  -6  448.12   28.46
   0   0   6  425.06   28.44
   0   0   6  397.76   28.17
   1   0   6  528.83   36.18
  -1   0   6  540.57   36.15
  -1   0   6  552.12   36.20
  -1   0   6  464.63   36.26
  -1   0   6  557.25   36.01
  -1   0   6  579.07   36.15
   1   0  -6  557.88   36.19
  -1   0  -6  552.95   36.39
  -1   0  -6  556.46   36.27
  -1   0  -6  520.14   35.96
   1   0   6  520.80   36.10
  -2   0   6   50.61    4.79
   2   0  -6   54.85    4.78
   2   0   6   51.18    4.73
  -2   0   6   58.90    4.38
  -3   0   6  158.74   12.11
   3   0   6  148.49   12.23
   3   0  -6  159.55   12.00
   3   0   6  159.02   11.85
   4   0   6   10.57    3.49
  -4   0  -6    7.07    2.68
   4   0   6    7.79    3.30
  -4   0   6    6.37    3.48
   4   0  -6    9.78    3.27
   5   0   6    8.89    4.20
  -5   0   6    6.74    4.44
   5   0  -6    3.90    3.83
   5   0   6    4.18    4.86
   0  -1   6  203.73   14.23
   0   1   6  183.66   14.14
   0   1   6  212.43   14.14
   0  -1   6  214.86   14.16
   0  -1   6  216.22   14.34
   0   1  -6  204.33   14.32
   0   1  -6  219.25   14.58
   0   1   6  209.39   14.31
   0  -1   6  200.43   14.27
   0   1   6  218.85   14.26
   0  -1  -6  215.18   14.21
   0  -1   6  174.46   14.14
  -1   1   6   41.79    4.06
  -1   1   6   44.85    4.03
   1  -1   6   50.94    4.08
  -1   1   6   49.30    4.11
   1   1  -6   51.74    3.85
  -1   1   6   52.71    4.13
  -1  -1  -6   51.88    4.28
  -1  -1  -6   48.57    3.79
  -1   1   6   50.12    3.87
   1  -1   6   52.77    4.11
  -1   1  -6   58.51    4.21
   1   1   6   52.48    3.94
   1  -1  -6   51.38    4.10
  -1   1  -6   34.87    4.13
  -1   1  -6   47.57    4.47
  -1   1  -6   51.67    4.03
  -1  -1   6   47.21    4.02
   1   1   6   53.61    3.99
  -1  -1   6   50.73    4.08
  -1  -1   6   48.68    3.94
  -1  -1   6   47.08    3.84
  -2   1   6   86.31    6.37
  -2   1   6   78.33    7.67
  -2  -1  -6   75.89    6.30
   2  -1   6   80.16    6.88
  -2   1   6   77.03    6.82
   2   1  -6   85.49    6.76
   2   1   6   99.90    6.80
  -2  -1   6  104.28    7.06
   2  -1  -6  103.34    7.07
   3   1  -6   25.66    3.77
  -3  -1  -6   29.28    3.72
   3  -1   6   19.15    3.79
   3  -1   6   29.52    3.85
  -3   1   6   22.37    3.72
   3   1   6   28.71    3.56
  -3  -1   6   25.32    3.89
   3  -1  -6   21.98    3.77
   3   1   6   25.96    4.10
   4  -1   6    4.86    3.00
  -4   1   6    8.26    3.60
   4   1  -6    7.84    3.18
   4  -1   6    7.17    3.45
  -4  -1  -6    7.57    2.77
   4   1   6    5.95    3.41
  -4  -1   6    4.67    3.27
   4   1   6    1.62    2.90
   4  -1  -6    6.96    3.24
  -4   1  -6    8.15    2.63
   5  -1   6   10.00    4.98
  -5   1   6    8.11    4.76
   5  -1   6    8.97    4.32
   5   1  -6    7.33    4.04
   5   1   6   10.64    4.37
   5  -1  -6    5.14    3.87
   5   1   6    0.19    3.60
  -5  -1   6   10.10    4.85
   0  -2   6    6.20    1.49
   0   2  -6    4.81    1.43
   0   2   6    7.51    1.35
   0  -2  -6    7.84    1.42
   0   2   6    5.60    1.32
   0   2   6    3.46    1.01
   0   2  -6    8.25    1.49
   0   2   6    6.20    1.58
   0   2  -6    6.43    1.44
   0   2  -6    2.91    1.04
   0   2   6    6.23    1.08
   0  -2   6    5.62    1.37
  -1  -2  -6   79.82    6.27
  -1   2   6   85.99    6.01
   1  -2   6   77.40    6.03
   1  -2   6   85.51    6.11
  -1   2   6   84.76    6.10
  -1   2   6   84.68    5.98
   1   2  -6   84.92    5.64
  -1   2   6   86.45    5.80
  -1  -2  -6   75.87    5.85
  -1   2   6   82.53    5.98
  -1   2   6   92.50    6.11
   1   2   6   72.98    5.77
  -1  -2   6   72.81    5.94
  -1   2  -6   75.87    6.12
  -1  -2   6   75.99    5.89
  -1   2  -6   80.21    6.37
  -1   2  -6   71.99    5.95
  -1  -2   6   69.61    6.01
  -1   2  -6   76.27    6.12
   1  -2  -6   75.70    6.05
  -1   2  -6   70.23    5.79
  -2   2   6   83.31    6.83
  -2  -2  -6   89.17    6.96
   2   2  -6   80.66    6.59
  -2  -2  -6   82.63    6.46
   2  -2   6   81.32    6.90
  -2   2   6   86.92    6.99
  -2   2  -6   88.71    6.81
  -2  -2   6   87.82    6.43
  -2   2  -6   91.66    7.14
   2  -2  -6   86.80    7.03
   2   2   6   84.60    6.52
  -2  -2   6   87.96    6.97
  -3   2   6   16.73    3.41
  -3  -2  -6   14.66    2.98
  -3   2   6   23.71    3.72
   3  -2   6   22.95    3.52
   3   2  -6   15.35    2.96
  -3  -2   6   16.34    2.37
  -3  -2   6   17.47    3.39
  -3   2  -6   16.45    3.46
   3  -2  -6   16.34    3.30
   3   2   6   20.37    3.02
  -4   2   6   33.84    5.49
   4  -2   6   24.44    5.10
   4   2  -6   40.74    5.37
  -4   2   6   41.35    5.90
   4  -2   6   43.52    5.83
  -4  -2  -6   35.89    4.85
  -4   2  -6   30.76    4.27
  -4  -2   6   52.40    6.33
  -4   2  -6   27.34    6.54
   4   2   6   39.73    4.99
   4   2   6   34.16    5.54
   4  -2  -6   45.23    5.91
  -5   2   6   19.36    7.79
   5  -2   6    9.35    4.38
   5   2  -6    9.63    4.12
  -5   2   6   14.02    5.30
   5  -2   6   18.49    5.93
   5  -2  -6   18.35    4.68
   5   2   6    7.72    4.31
  -5  -2   6   16.28    5.56
   0   3  -6  308.32   20.85
   0   3   6  294.41   20.58
   0   3  -6  299.24   20.93
   0   3   6  310.74   20.79
   0   3   6  323.01   20.97
   0   3  -6  286.71   21.21
   0  -3   6  320.68   21.02
   0   3  -6  304.24   20.93
   1   3  -6   76.39    5.17
  -1   3   6   71.04    5.55
  -1  -3  -6   70.47    5.66
  -1   3   6   70.71    5.33
  -1  -3  -6   67.54    6.04
   1  -3   6   72.67    5.88
  -1   3   6   80.46    5.44
  -1  -3  -6   70.60    5.86
  -1   3   6   65.11    5.47
  -1   3   6   75.82    5.46
  -1   3   6   67.79    5.72
  -1   3   6   78.56    5.63
   1   3  -6   77.83    5.53
  -1  -3   6   80.78    5.76
  -1   3  -6   65.15    5.40
   1   3   6   71.69    5.44
  -1  -3   6   76.54    5.78
  -1   3  -6   75.88    5.66
  -1   3  -6   83.70    5.93
   1  -3  -6   73.84    5.86
  -1   3  -6   74.23    5.65
  -2   3   6  279.05   19.72
  -2  -3  -6  275.65   19.87
   2  -3   6  274.86   19.87
  -2  -3  -6  291.77   19.58
   2   3  -6  276.61   19.45
  -2   3   6  274.60   19.75
   2   3  -6  274.39   19.83
   2   3   6  303.34   19.39
  -2   3  -6  267.89   19.77
  -2  -3   6  279.53   19.95
  -2  -3   6  288.52   19.83
   2  -3  -6  280.07   19.99
  -2   3  -6  301.55   19.91
  -2  -3   6  290.26   19.52
   3  -3   6   39.29    4.68
  -3   3   6   41.17    4.76
  -3  -3  -6   43.72    4.86
   3   3  -6   46.38    5.22
   3   3  -6   42.02    4.43
  -3   3   6   33.45    4.55
  -3   3  -6   34.62    5.00
   3  -3  -6   27.07    4.42
  -3  -3   6   21.88    3.99
   3   3   6   36.17    3.84
  -3  -3   6   25.41    3.47
   4   3  -6   46.87    6.01
  -4   3   6   51.40    6.63
  -4  -3  -6   51.38    6.07
  -4   3   6   49.15    6.55
   4  -3   6   57.43    7.04
   4   3   6   47.98    6.51
   4   3   6   51.18    5.61
   4  -3  -6   60.44    6.94
  -4  -3   6   46.43    6.52
  -4   3  -6   52.76    7.02
  -5   3   6    7.87    4.81
   5  -3   6    2.88    5.01
   5   3  -6    5.80    3.94
   5  -3   6   -3.21    3.54
  -5   3   6    4.44    5.08
   5   3   6    3.97    3.92
   5  -3  -6    8.85    4.42
  -5  -3   6    7.40    5.09
  -5  -3   6   12.47    4.43
  -5   3  -6   -1.99    4.74
   0   4  -6    7.50    1.71
   0   4  -6   12.78    1.83
   0   4   6    7.32    1.24
   0   4  -6    6.96    1.46
   0   4   6    9.22    1.45
   0  -4   6    6.72    1.77
   0   4   6   11.55    1.85
   0   4   6    7.63    1.02
   0   4  -6   11.85    2.01
  -1  -4  -6  168.64   12.32
  -1   4   6  159.02   11.65
  -1   4   6  162.15   11.46
   1   4  -6  170.09   12.07
  -1  -4  -6  170.44   12.15
   1   4  -6  163.52   11.63
  -1   4   6  163.81   11.60
  -1  -4  -6  164.53   11.96
  -1   4   6  169.40   11.92
  -1   4   6  169.45   11.73
   1  -4   6  163.38   12.08
  -1  -4   6  177.55   12.01
  -1   4  -6  166.22   11.97
  -1   4  -6  162.49   11.78
  -1   4  -6  172.42   11.82
   1   4   6  169.26   11.62
  -1  -4   6  169.97   12.04
   1   4   6  171.29   12.05
  -1   4  -6  171.27   11.78
  -1   4  -6  161.86   11.61
  -1  -4   6  175.17   12.01
  -2   4   6    6.94    1.89
  -2  -4  -6   10.22    2.09
   2  -4   6    2.52    1.94
  -2   4   6    4.99    1.81
  -2   4   6    4.97    2.13
  -2   4   6    6.93    1.98
   2   4  -6    7.82    1.61
  -2  -4  -6    7.36    2.24
   2   4  -6    5.28    1.97
  -2  -4   6   13.45    2.16
  -2  -4   6   13.29    2.38
  -2   4  -6   12.38    2.22
  -2  -4   6   11.65    2.35
  -2   4  -6   10.92    2.46
   2  -4  -6    7.64    2.30
   2   4   6    9.02    1.51
  -2   4  -6    8.80    2.40
  -3   4   6  175.16   12.90
  -3  -4  -6  178.48   12.89
   3   4  -6  171.94   12.47
   3   4  -6  159.81   12.96
   3  -4   6  171.47   12.98
  -3   4   6  171.76   12.93
  -3   4  -6  162.25   13.09
  -3  -4   6  162.81   12.82
  -3  -4   6  164.32   12.23
   3  -4  -6  158.40   13.08
   3   4   6  165.02   12.10
  -3  -4   6  164.03   13.05
  -4   4   6   14.95    4.28
  -4   4   6   18.09    4.39
   4   4  -6   13.97    3.56
  -4  -4  -6    7.44    3.33
   4  -4   6   13.84    4.25
  -4  -4   6   16.04    4.08
  -4  -4   6   21.15    4.63
   4  -4  -6   24.96    4.66
  -4   4  -6   18.26    4.81
   4   4   6   11.33    3.94
   5  -4   6    6.62    5.61
  -5   4   6    9.42    5.45
  -5   4   6    7.25    4.99
   5   4  -6    5.31    3.77
  -5  -4   6    7.19    4.17
   5  -4  -6    2.42    3.96
   5   4   6   12.44    4.52
  -5  -4   6    4.85    4.85
  -5   4  -6    2.84    4.89
   0  -5   6    8.47    2.05
   0   5  -6    9.16    1.64
   0   5   6    9.26    1.19
   0   5   6    8.37    1.57
   0   5  -6    5.44    1.80
   0   5  -6    8.27    1.08
   0   5  -6    6.10    1.79
   0   5   6    3.58    2.16
   0   5  -6    6.13    1.50
   0   5   6    7.93    1.36
   0   5   6    6.49    1.29
  -1   5   6   11.64    2.13
  -1  -5  -6   11.71    2.34
  -1   5   6   12.73    1.91
   1   5  -6   16.16    2.03
   1   5  -6   15.21    2.35
  -1  -5  -6   10.79    2.59
  -1   5   6   13.96    1.94
  -1   5   6   10.03    1.75
  -1   5   6   14.98    1.80
  -1   5  -6   19.45    2.26
  -1   5  -6   18.40    2.47
  -1   5  -6   16.00    1.90
   1   5   6   24.65    3.27
   1   5   6   14.19    2.39
  -1   5  -6   17.56    2.25
  -1  -5   6   20.75    2.65
  -1   5  -6   17.51    2.34
  -1  -5   6   20.14    2.69
   2  -5   6   12.24    2.92
  -2   5   6    5.33    2.27
  -2  -5  -6    7.39    2.24
   2   5  -6    7.78    2.21
  -2  -5  -6   10.18    2.30
  -2   5   6   10.15    2.22
  -2   5   6    6.15    1.96
  -2   5   6    7.75    1.90
   2   5  -6   10.84    1.73
   2  -5  -6    4.91    2.56
   2   5   6    5.69    1.32
   2   5   6    7.36    2.71
  -2  -5   6    5.14    1.97
  -2   5  -6    3.26    1.95
  -2   5  -6    9.86    1.99
  -2   5  -6   10.88    2.33
  -2   5  -6    6.69    1.91
  -2  -5   6   10.33    2.33
  -3   5   6    9.32    2.95
   3   5  -6    9.56    3.11
  -3  -5  -6    8.74    2.84
   3   5  -6   16.07    2.70
  -3   5   6   13.05    3.01
   3  -5   6   12.24    3.24
  -3   5  -6    3.48    2.78
  -3   5  -6   -0.29    3.04
   3  -5  -6    7.29    2.93
  -3  -5   6    2.23    2.34
  -3  -5   6    6.49    2.18
   3   5   6    7.55    2.91
   3   5   6    4.52    1.84
   4  -5   6    8.31    4.08
  -4   5   6    8.25    4.17
   4   5  -6    6.98    3.01
  -4  -5  -6    1.80    2.92
  -4   5   6    7.69    3.87
  -4  -5   6    0.50    2.76
  -4   5  -6    0.40    3.74
  -4   5  -6    5.01    3.74
   4  -5  -6    4.24    3.46
  -4  -5   6    1.36    2.30
   4   5   6    5.97    3.65
   4   5   6    3.95    3.36
   5  -5   6    9.66    5.93
  -5   5   6    9.58    5.15
  -5   5   6   12.70    5.83
   5  -5  -6    7.60    4.38
  -5   5  -6   19.85    6.56
  -5   5  -6   14.68    5.64
   5   5   6   12.82    5.67
   5   5   6    9.34    4.59
  -5  -5   6    8.86    4.32
   0   6  -6   20.63    2.90
   0   6  -6   19.33    2.36
   0   6   6   18.76    2.02
   0   6  -6   16.69    2.82
   0   6  -6   21.76    2.44
   0   6   6   15.64    3.07
   0   6  -6   21.81    2.08
   0   6   6   18.81    2.12
   0   6   6   19.77    2.13
   0   6   6   16.64    3.39
   0   6  -6   20.03    1.98
   0   6   6   22.49    2.45
  -1   6   6  203.87   13.92
   1   6  -6  202.52   14.32
  -1   6   6  199.47   13.82
  -1  -6  -6  180.89   14.73
  -1  -6  -6  198.64   14.40
  -1   6   6  193.93   14.18
  -1   6   6  204.14   13.82
   1   6  -6  197.10   13.90
  -1   6  -6  194.20   14.22
  -1   6  -6  209.52   14.00
  -1   6  -6  201.99   14.33
  -1   6  -6  209.90   14.02
  -1  -6   6  196.76   14.42
   1   6   6  196.71   14.28
  -1  -6   6  189.08   14.39
  -1   6  -6  193.99   13.87
   1   6   6  215.86   14.96
  -2  -6  -6   23.36    3.81
  -2   6   6   31.00    3.42
  -2   6   6   32.87    4.18
  -2   6   6   30.42    3.63
  -2   6   6   33.27    3.44
   2   6  -6   32.08    2.94
   2   6  -6   34.72    3.82
  -2  -6  -6   27.93    3.87
  -2   6  -6   23.16    3.94
  -2   6  -6   21.78    3.02
  -2   6  -6   26.03    3.53
  -2  -6   6   35.13    4.19
  -2   6  -6   25.64    3.50
  -2  -6   6   27.75    3.73
   2   6   6   26.94    4.28
  -2   6  -6   31.37    3.48
  -3  -6  -6   74.24    7.47
  -3   6   6   88.28    7.40
  -3   6   6   68.03    7.44
  -3   6   6   83.81    8.02
   3   6  -6   80.41    7.58
   3  -6   6   72.87    7.55
   3   6  -6   78.29    6.66
   3   6   6   85.72    8.17
  -3  -6   6   77.22    7.41
  -3   6  -6   73.70    7.54
   3  -6  -6   80.12    7.82
  -3   6  -6   68.71    8.09
  -3  -6   6   79.40    7.02
  -4   6   6   11.63    4.19
   4   6  -6   19.24    4.84
   4  -6   6    8.92    4.17
  -4  -6  -6    8.77    3.81
   4   6  -6   12.25    3.25
  -4   6   6    7.24    4.07
  -4   6  -6    8.58    4.32
  -4  -6   6    5.71    3.06
  -4   6  -6    6.53    4.13
  -4  -6   6   11.11    3.71
   4  -6  -6    5.51    3.58
   4   6   6    5.54    3.91
   5  -6   6   12.38    6.27
  -5   6   6   17.52    5.58
  -5   6   6   17.78    5.76
   5   6   6   11.72    5.89
  -5  -6   6   13.52    4.88
  -5   6  -6   21.77    6.63
   5   6   6   13.86    5.17
   5  -6  -6   13.87    5.17
  -5   6  -6   12.69    5.64
   0   7  -6  157.09   10.65
   0   7   6  126.26   11.89
   0   7   6  161.36   12.29
   0   7  -6  155.47   10.95
   0   7   6  147.75   10.77
   0   7   6  155.94   10.84
   0   7   6  152.40   10.81
   0   7  -6  154.66   11.55
   0   7   6  154.17   10.75
   0   7  -6  158.50   10.93
   0   7  -6  155.95   11.58
   0   7  -6  154.53   10.78
  -1   7   6   59.09    4.72
   1   7  -6   62.45    4.74
  -1  -7  -6   53.84    5.21
   1   7  -6   59.50    5.16
  -1   7   6   58.15    5.07
  -1   7   6   61.63    4.62
  -1   7   6   61.95    4.42
   1   7   6   53.42    4.22
   1   7   6   51.54    5.12
   1   7   6   51.31    5.92
  -1  -7   6   52.96    5.32
  -1  -7   6   46.72    5.34
   1   7   6   37.26    4.82
  -1   7  -6   46.78    4.59
  -1   7  -6   55.89    4.64
  -1   7  -6   49.42    5.12
  -1   7  -6   46.44    5.04
  -1   7  -6   53.24    4.72
  -2   7   6  142.67   10.37
  -2   7   6  139.97   11.22
  -2   7   6  146.03   10.84
   2   7  -6  131.90   11.13
   2   7  -6  143.94   10.03
  -2   7   6  136.04   10.35
  -2  -7  -6  160.58   11.47
   2   7  -6  142.73   10.84
  -2  -7  -6  140.01   11.05
   2   7   6  146.42   11.74
  -2  -7   6  142.34   11.07
  -2   7  -6  136.17   10.44
  -2   7  -6  140.03   10.73
  -2   7  -6  143.28   11.65
  -2   7  -6  139.88   10.46
  -2   7  -6  140.44   10.59
  -2  -7   6  146.72   11.07
   3   7  -6    8.69    3.26
  -3   7   6   14.98    3.78
  -3  -7  -6   10.42    3.25
   3   7  -6   10.80    2.41
  -3   7   6    4.65    3.03
   3  -7   6    5.80    3.09
  -3   7   6    9.53    2.96
  -3   7  -6   -0.65    3.12
  -3   7  -6    4.31    2.59
  -3  -7   6    5.58    2.55
  -3  -7   6    3.36    2.65
  -3   7  -6    3.80    2.98
   3   7   6    2.74    3.10
  -4   7   6   43.45    6.30
  -4  -7  -6   39.33    6.10
   4   7  -6   44.56    6.64
   4  -7   6   34.20    6.37
  -4   7   6   45.96    6.30
  -4   7  -6   40.48    6.18
  -4  -7   6   39.45    6.12
  -4  -7   6   41.16    5.84
  -4   7  -6   40.16    6.79
   4   7   6   24.43    6.16
   4  -7  -6   49.18    7.02
   5  -7   6    4.45    5.89
  -5   7   6   -2.16    4.60
  -5   7   6    7.56    5.64
  -5   7  -6    4.40    5.86
   5   7   6    0.45    4.22
  -5   7  -6    1.01    4.71
   5   7   6    2.89    5.53
  -5  -7   6    2.79    3.86
   5  -7  -6    5.36    4.56
   0   8   6    0.49    2.31
   0   8   6    0.64    1.05
   0   8  -6    1.49    1.42
   0   8  -6    0.83    2.11
   0   8  -6    0.64    1.92
   0   8   6    1.54    1.28
   0   8   6    0.88    2.23
   0   8  -6    0.13    1.05
   0   8  -6    1.55    1.39
   0   8   6   -0.50    1.34
   0   8  -6    0.87    1.08
  -1   8   6   51.63    5.18
  -1   8   6   57.37    4.92
   1   8  -6   56.20    4.90
  -1   8   6   52.56    4.35
   1   8  -6   55.13    5.25
  -1   8   6   49.01    4.68
  -1  -8  -6   50.81    5.38
   1   8   6   68.66    6.34
  -1   8  -6   53.17    4.96
   1   8   6   58.85    5.34
   1   8   6   54.93    4.31
   1   8   6   45.82    4.84
  -1  -8   6   57.88    5.68
  -1   8  -6   52.65    4.87
  -1   8  -6   60.16    4.79
  -1   8  -6   53.72    5.51
  -1   8  -6   57.56    5.49
  -2   8   6   81.93    7.23
   2   8  -6   69.25    5.59
  -2   8   6   69.97    6.59
   2   8  -6   73.60    6.64
  -2   8   6   71.85    5.93
  -2  -8  -6   74.64    7.19
   2   8  -6   77.74    7.10
  -2  -8   6   69.10    6.88
   2   8   6   77.38    7.28
  -2   8  -6   74.71    6.40
  -2   8  -6   79.91    6.37
  -2   8  -6   75.50    6.71
  -2   8  -6   57.13    7.46
   2   8   6   82.28    7.93
  -2  -8   6   65.20    6.79
  -3  -8  -6    2.12    2.99
   3   8  -6    1.34    1.94
  -3   8   6    6.21    3.32
   3   8  -6    0.30    2.85
  -3   8   6    5.95    2.62
  -3   8   6    3.60    3.50
   3   8   6    3.94    3.63
  -3   8  -6    5.40    2.80
  -3   8  -6    4.85    3.14
  -3  -8   6    3.44    2.76
  -3   8  -6    2.23    3.40
  -3  -8   6    3.81    2.74
   4   8  -6   37.75    6.30
  -4   8   6   33.23    5.59
   4  -8   6   31.26    6.26
  -4   8   6   33.68    6.20
  -4   8   6   28.98    6.34
  -4  -8  -6   28.07    5.53
  -4  -8   6   24.06    4.85
   4   8   6   26.02    6.10
  -4   8  -6   28.67    6.35
  -4  -8   6   23.12    5.24
  -4   8  -6   16.02    4.96
   0   9   6  135.71    9.46
   0   9  -6  132.80    9.43
   0   9   6  114.05   10.92
   0   9  -6  126.44   10.45
   0   9  -6  138.28   10.52
   0   9   6  137.74   11.24
   0   9   6  126.17    9.40
   0   9  -6  129.80    9.49
   0   9   6  119.04    9.20
   0   9  -6  130.36    9.55
   1   9  -6   29.83    3.51
  -1  -9  -6   24.30    4.02
  -1   9   6   28.29    3.67
   1   9  -6   29.23    3.82
  -1   9   6   33.36    3.77
   1   9   6   26.31    2.80
  -1   9  -6   31.69    3.31
  -1  -9   6   25.38    4.18
  -1   9  -6   33.20    4.21
   1   9   6   30.42    3.92
  -1   9  -6   26.48    3.52
  -1   9  -6   23.08    3.11
  -1   9  -6   27.52    4.08
   1   9   6   25.08    4.65
   1   9   6   32.06    4.13
  -2   9   6   42.02    4.05
   2   9  -6   42.23    3.77
  -2   9   6   38.34    5.25
  -2  -9  -6   42.52    5.70
   2   9  -6   42.64    5.05
  -2   9   6   45.87    5.10
   2   9  -6   35.31    5.24
  -2  -9   6   39.77    5.32
  -2  -9   6   43.92    5.50
  -2   9  -6   32.05    5.71
   2   9   6   52.80    6.41
   2   9   6   38.50    5.37
  -2   9  -6   50.49    5.24
  -2   9  -6   47.88    4.59
  -2   9  -6   47.80    5.01
  -3  -9  -6    9.51    3.82
  -3   9   6   12.84    3.22
   3   9  -6    7.99    3.69
  -3   9   6    8.50    4.18
  -3   9   6   16.84    3.93
   3   9   6   10.03    5.31
  -3   9  -6   12.24    4.48
  -3  -9   6   10.84    3.51
   3   9   6   11.45    4.43
  -3   9  -6   11.77    3.61
  -3  -9   6    8.77    3.49
   4  -9   6    9.39    5.24
   4   9  -6    8.29    4.61
  -4  -9  -6   17.85    4.66
  -4   9   6   15.32    5.50
  -4   9   6   16.69    4.29
  -4   9   6   11.69    4.98
  -4  -9   6   15.36    4.56
  -4   9  -6    4.21    5.07
   4   9   6   17.55    5.62
  -4  -9   6    9.92    4.29
  -4   9  -6   16.14    4.71
   0  10  -6    5.02    1.84
   0  10  -6    5.78    2.84
   0  10   6    6.52    1.55
   0  10   6    6.47    2.00
   0  10  -6    2.76    2.61
   0  10   6    2.82    1.85
   0  10   6    0.13    2.80
   0  10   6    2.31    3.16
   0  10  -6    4.93    2.07
  -1  10   6  222.26   16.21
  -1 -10  -6  207.30   16.66
  -1  10   6  218.11   17.97
   1  10  -6  222.51   16.26
  -1  10   6  230.36   16.29
   1  10  -6  207.27   15.98
  -1 -10   6  230.64   16.94
  -1  10  -6  223.86   16.72
  -1  10  -6  227.11   15.65
   1  10   6  232.49   16.29
  -1  10  -6  218.82   16.34
   1  10   6  249.47   17.55
  -1  10  -6  224.44   16.68
  -2  10   6   27.77    3.10
  -2  10   6   21.03    3.78
  -2 -10  -6   19.96    4.27
  -2  10   6   25.46    3.75
   2  10  -6   20.31    4.26
   2  10  -6   28.34    4.13
  -2  10   6   23.19    4.34
  -2  10  -6   24.53    4.02
  -2 -10   6   20.27    4.23
  -2  10  -6   25.45    3.36
  -2  10  -6   27.52    4.13
   2  10   6   26.07    5.11
  -2  10  -6   20.00    4.85
  -2  10  -6   22.13    3.85
   2  10   6   22.69    4.49
  -3  10   6   68.36    8.44
  -3  10   6   72.15    6.72
  -3 -10  -6   82.31    8.86
   3  10  -6   76.23    8.12
  -3  10   6   82.81    8.02
   3  10  -6   66.00    8.27
   3  10   6   72.66    8.97
  -3  10  -6   73.97    7.33
  -3 -10   6   81.09    8.79
   3  10   6   64.27    8.64
  -3  10  -6   80.14    9.28
  -3 -10   6   74.72    8.51
  -4  10   6    1.14    3.71
  -4  10   6    3.16    5.15
  -4 -10  -6   -0.35    3.79
  -4  10   6   -2.70    4.14
   4  10  -6    2.11    4.45
  -4  10  -6    4.56    4.05
  -4 -10   6    4.10    3.40
  -4  10  -6   -0.40    5.22
   4  10   6   -3.98    4.40
  -4 -10   6    0.37    3.99
   0  11   6   -1.95    3.05
   0  11  -6    0.29    1.98
   0  11   6    4.08    3.49
   0  11   6   -1.40    1.84
   0  11   6    0.10    1.72
   0  11  -6    3.12    2.81
   0  11  -6   -0.33    2.84
   0  11  -6   -0.81    1.72
   1  11  -6   11.09    2.76
  -1 -11  -6   10.84    3.45
  -1  11   6   12.52    4.68
  -1  11   6   10.11    2.82
   1  11  -6   10.26    2.89
  -1  11   6    7.00    2.79
  -1  11  -6   14.44    3.65
   1  11   6   15.04    4.37
  -1  11  -6   15.94    3.59
  -1 -11   6   13.68    3.54
   1  11   6   10.11    3.06
  -1  11  -6   11.73    3.44
  -2  11   6    9.96    3.23
   2  11  -6    7.42    3.39
  -2  11   6   15.16    3.26
   2  11  -6   12.64    3.40
  -2  11   6    9.41    3.61
  -2 -11  -6    7.39    3.44
  -2 -11   6    7.52    3.35
   2  11   6   14.39    4.50
  -2  11  -6    8.67    3.44
  -2  11  -6   11.42    3.30
  -2  11  -6    7.12    4.30
   2  11   6   11.38    3.67
  -2  11  -6    9.07    3.30
  -2  11  -6   11.24    2.51
   3  11  -6   17.34    5.17
  -3  11   6   23.72    4.92
  -3  11   6   18.98    5.46
   3  11  -6   25.38    4.91
  -3 -11  -6   20.68    5.16
  -3  11   6   19.53    3.52
  -3  11  -6   22.89    4.01
  -3 -11   6   22.09    4.73
   3  11   6   15.06    5.09
  -3  11  -6   34.33    6.32
   3  11   6   24.55    5.91
  -3 -11   6   31.51    5.49
  -4  11   6   14.00    5.60
  -4  11   6    4.55    5.53
  -4 -11  -6    5.51    4.39
  -4  11   6    9.95    4.20
   4  11  -6   12.70    5.40
  -4  11  -6   11.01    6.44
  -4  11  -6   15.01    6.23
   4  11   6   12.58    5.81
  -4 -11   6    6.15    3.94
  -4  11  -6   15.05    4.40
  -4 -11   6   18.11    5.38
   0  12  -6   -0.44    2.02
   0  12   6    0.88    3.70
   0  12  -6    0.77    2.97
   0  12   6    0.27    3.50
   0  12  -6    1.01    1.94
   0  12  -6   -3.38    3.18
   0  12   6    0.85    1.84
   0  12   6    2.32    2.11
   1  12  -6   41.51    4.85
   1  12  -6   39.55    4.92
  -1  12   6   45.78    5.16
  -1  12   6   38.46    7.01
  -1  12   6   44.51    5.10
  -1  12   6   37.44    7.25
   1  12  -6   40.72    6.08
  -1  12  -6   36.85    5.15
  -1 -12   6   28.87    5.27
   1  12   6   34.05    6.06
   1  12   6   41.04    5.07
  -1  12  -6   42.43    5.86
  -1  12  -6   35.63    5.49
  -2  12   6   32.17    4.93
  -2 -12  -6   23.97    5.17
   2  12  -6   29.65    4.52
   2  12  -6   22.70    4.79
  -2  12   6   30.44    5.13
  -2  12   6   29.06    4.50
   2  12   6   24.05    5.65
  -2  12  -6   26.56    4.76
  -2  12  -6   30.48    4.81
  -2 -12   6   25.39    5.10
   2  12   6   28.74    5.12
  -2  12  -6   30.61    6.20
  -3 -12  -6   31.82    6.09
  -3  12   6   33.40    6.68
   3  12  -6   42.01    6.30
  -3  12   6   36.56    5.87
   3  12  -6   34.02    6.31
  -3  12  -6   28.56    6.83
   3  12   6   25.27    6.52
  -3 -12   6   36.29    6.30
  -3  12  -6   39.22    4.91
  -3 -12   6   35.56    6.31
   3  12   6   26.88    6.34
  -4  12   6   14.14    6.01
   4  12  -6   12.11    5.39
  -4 -12  -6   10.55    5.00
  -4  12   6   16.13    6.70
  -4  12  -6    5.27    6.68
  -4 -12   6   19.27    5.74
   4  12   6   21.20    6.46
   4  12   6    8.89    6.10
  -4 -12   6   25.05    6.01
  -4  12  -6   24.40    7.38
   0  13  -6  210.54   16.61
   0  13   6  214.79   14.73
   0  13  -6  181.01   15.06
   0  13  -6  213.36   15.00
   0  13  -6  205.85   16.95
   0  13   6  211.87   17.92
   0  13   6  211.04   17.48
  -1  13   6   12.29    4.79
   1  13  -6    7.82    3.02
  -1  13   6    4.36    5.13
   1  13  -6    5.53    4.07
  -1  13   6    6.65    3.30
   1  13  -6    6.48    2.89
  -1  13   6    4.48    3.13
   1  13   6    8.26    3.27
   1  13   6    0.65    4.18
  -1  13  -6    3.91    3.59
  -1  13  -6    8.45    4.08
  -1  13  -6    4.62    2.96
  -2 -13  -6   68.91    8.77
  -2  13   6   68.62    7.78
  -2  13   6   74.35    8.41
   2  13  -6   68.97    7.67
  -2  13   6   68.25    9.62
   2  13  -6   85.88    8.25
  -2  13  -6   77.46    8.37
  -2 -13   6   59.03    8.58
   2  13   6   53.27    7.78
  -2  13  -6   74.13    9.37
   2  13   6   71.92    9.09
  -2  13  -6   73.21    8.09
   3  13  -6    2.59    4.39
  -3 -13  -6    2.90    4.07
   3  13  -6    6.75    3.78
  -3  13   6   12.10    5.38
  -3  13   6    1.55    4.32
  -3  13  -6    8.92    5.72
   3  13   6    7.10    5.07
   3  13   6   -1.04    4.46
  -3 -13   6    8.31    4.49
   0  14  -6   -0.52    2.22
   0  14  -6    1.58    3.69
   0  14   6    6.06    4.83
   0  14   6    0.88    4.54
   0  14  -6   -0.59    4.05
   1  14  -6   60.98    8.04
  -1  14   6   48.64    6.34
  -1  14   6   61.04    9.18
  -1  14   6   56.27    6.85
  -1  14   6   37.01    8.24
  -1  14   6   61.02    7.60
   1  14  -6   63.19    6.43
   1  14   6   55.65    6.39
   1  14   6   57.58    8.25
  -1  14  -6   61.11    7.77
  -1  14  -6   57.44    7.37
  -2  14   6   -4.72    4.46
  -2  14   6    5.68    3.51
   2  14  -6    6.75    3.85
  -2  14   6   -0.46    4.10
   2  14   6    6.60    4.94
   2  14   6   -3.08    3.58
  -2  14  -6    5.85    3.85
  -2 -14   6    6.58    4.47
  -2  14  -6    2.44    5.13
  -2  14  -6    8.13    4.52
   3  14  -6   18.94    5.91
  -3  14   6   25.04    7.13
  -3 -14  -6   25.90    6.32
   3  14   6   10.69    5.47
  -3  14  -6   11.78    6.24
  -3 -14   6   19.67    5.68
   3  14   6   18.37    6.41
   0  15  -6   10.53    2.95
   0  15  -6    0.26    4.69
   0  15   6    4.82    5.30
   1  15  -6    6.05    5.41
  -1  15   6    1.35    3.99
  -1  15   6    6.48    5.78
   1  15  -6    5.73    3.28
   1  15   6    2.33    4.96
   1  15   6   -0.47    3.15
  -1  15  -6    2.64    5.03
  -2  15   6    9.22    4.78
   2  15  -6    9.92    4.26
   2  15   6    6.08    4.24
  -2  15  -6    8.18    6.05
  -2  15  -6    0.87    4.14
   2  15   6    3.02    5.08
  -2 -15   6    4.50    4.34
   0  16  -6    8.24    5.76
   0  16   6    1.45    5.53
   1  16  -6   50.34    8.69
  -1  16   6   50.94    9.21
   1  16  -6   48.10    6.14
  -1  16  -6   45.76    8.14
   1  16   6   44.32    8.33
   1  16   6   42.86    6.07
  -2  16   6    4.38    4.88
  -2  16   6    8.89    7.26
   2  16  -6    5.11    4.38
   2  16   6   -4.18    4.87
   2  16   6    2.56    4.57
  -2  16  -6    0.76    6.19
   0  17   6   19.28    7.08
   0  17  -6   16.31    6.75
  -1  17   6    7.18    6.14
   1  17  -6    7.51    6.31
   1  17  -6   -0.90    3.19
  -1  17  -6    3.63    5.74
   1  17   6    1.34    5.41
   0   0   7    1.67    1.30
   0   0  -7   -0.70    1.01
   0   0   7    2.50    1.48
   0   0   7    0.05    0.98
   0   0   7    0.31    1.04
   1   0   7    2.37    1.08
  -1   0  -7    4.19    1.41
  -1   0   7    2.35    1.01
  -1   0   7    2.85    0.86
  -1   0   7    1.80    1.10
   1   0  -7    1.95    1.00
  -1   0  -7    4.44    1.05
  -1   0  -7    3.36    1.21
  -1   0  -7    4.91    1.51
   1   0   7    3.04    1.15
  -2   0   7   -0.07    1.30
   2   0   7    1.39    1.40
   2   0  -7    0.01    1.25
   3   0   7   27.65    4.28
   3   0   7   30.55    3.89
  -3   0   7   27.95    4.10
   3   0  -7   28.39    4.00
   4   0  -7    0.93    2.63
  -4   0  -7    1.97    2.38
  -4   0   7    1.73    3.07
   4   0   7    2.16    3.19
   4   0   7   -1.58    2.65
   5   0   7   23.09    5.47
   5   0   7   28.24    6.14
  -5   0   7   28.56    6.20
   5   0  -7   25.85    5.59
   0  -1   7  101.31    7.20
   0  -1   7   85.42    7.16
   0   1   7   96.39    7.21
   0   1  -7  111.09    7.79
   0   1   7   86.13    7.29
   0   1  -7   96.57    7.37
   0  -1   7  104.80    7.43
   0  -1   7   89.91    7.24
   0  -1  -7  102.02    7.23
   0   1   7  110.39    7.45
  -1  -1  -7  392.30   26.69
  -1   1   7  393.71   26.67
   1   1  -7  406.90   26.67
  -1  -1  -7  403.24   26.96
  -1   1   7  361.74   26.84
  -1   1   7  416.70   26.95
   1  -1   7  411.90   26.93
  -1   1   7  326.69   26.86
   1  -1   7  399.56   26.87
  -1   1   7  428.78   27.02
   1   1   7  406.30   26.73
  -1   1  -7  357.86   26.96
  -1  -1   7  406.98   26.83
  -1   1  -7  371.79   26.74
  -1  -1   7  412.91   26.89
   1   1   7  413.00   26.65
  -1   1  -7  385.60   27.17
   1  -1  -7  414.20   26.92
  -1  -1   7  423.10   26.72
  -2   1   7   71.35    5.94
  -2   1   7   73.02    5.57
   2   1  -7   70.23    5.84
   2  -1   7   76.74    6.07
  -2  -1  -7   70.34    5.46
  -2  -1   7   73.85    6.05
   2  -1  -7   77.24    6.13
   2   1   7   68.72    5.78
   3   1  -7   61.37    5.90
  -3   1   7   59.45    6.26
  -3  -1  -7   58.43    5.88
   3  -1   7   53.88    5.88
   3   1   7   74.64    6.00
   3  -1  -7   70.14    6.24
  -3  -1   7   62.13    6.16
   4   1  -7   34.63    5.04
  -4  -1  -7   29.83    4.54
   4  -1   7   35.72    5.52
   4  -1   7   48.74    5.92
  -4   1   7   36.24    5.56
   4   1   7   24.01    5.00
  -4  -1   7   33.31    5.40
   4   1   7   38.35    5.17
  -4   1  -7   25.36    4.12
   4  -1  -7   41.48    5.47
   5  -1   7    9.47    5.20
   5  -1   7   11.83    4.54
  -5   1   7   18.74    5.44
   5   1  -7    5.99    3.81
  -5  -1   7   10.57    4.91
   5   1   7   -0.38    2.91
   5  -1  -7    4.92    4.09
   5   1   7    4.31    4.13
   0  -2   7  674.21   41.86
   0  -2  -7  696.45   41.93
   0   2   7  636.55   41.80
   0   2   7  660.84   41.88
   0  -2   7  559.71   41.88
   0   2  -7  567.05   41.89
   0   2   7  634.56   41.63
   0   2  -7  643.23   41.84
   0   2   7  532.75   41.88
  -1   2   7   75.52    5.78
  -1   2   7   74.80    5.67
  -1  -2  -7   65.41    5.50
  -1   2   7   77.79    5.74
   1  -2   7   77.22    5.80
   1  -2   7   71.51    5.75
  -1   2   7   75.89    5.41
  -1  -2  -7   75.52    5.92
  -1   2   7   73.52    5.74
   1   2  -7   76.05    5.27
  -1  -2   7   72.19    5.73
  -1   2  -7   77.73    5.76
  -1   2  -7   72.76    5.49
  -1   2  -7   64.99    6.14
  -1   2  -7   70.10    5.91
  -1  -2   7   71.41    5.51
  -1  -2   7   75.38    5.68
   1  -2  -7   71.47    5.76
   1   2   7   69.28    5.41
  -2  -2  -7  161.25   11.90
  -2   2   7  161.20   12.19
   2   2  -7  156.03   11.98
  -2   2   7  162.81   12.34
  -2   2   7  161.68   11.84
   2  -2   7  153.64   12.28
  -2   2  -7  172.42   12.50
  -2   2  -7  184.56   12.41
   2  -2  -7  177.35   12.47
  -2  -2   7  185.57   12.29
   2   2   7  169.58   11.99
  -2  -2   7  173.61   12.42
  -2   2  -7  183.24   12.03
  -3  -2  -7    8.92    2.69
  -3   2   7   12.08    2.97
   3   2  -7   12.92    2.86
   3  -2   7   13.01    3.02
  -3   2   7   11.19    3.21
   3  -2  -7   16.22    3.21
   3   2   7   14.11    2.68
  -3   2  -7   14.81    3.53
  -3  -2   7   12.04    2.94
  -4  -2  -7   32.15    4.79
   4   2  -7   39.96    5.19
  -4   2   7   46.40    6.17
   4  -2   7   45.34    7.06
  -4   2   7   37.74    6.10
   4  -2   7   41.79    5.90
  -4  -2   7   31.40    5.53
   4   2   7   35.81    5.02
   4   2   7   31.96    5.62
   4  -2  -7   37.38    5.77
   5   2  -7    2.28    3.51
  -5   2   7    7.37    4.68
   5  -2   7    2.52    3.79
  -5   2   7    3.34    6.69
   5  -2   7    1.34    5.10
   5  -2  -7    6.52    4.18
   5   2   7    5.25    4.20
  -5  -2   7    6.90    4.82
   0   3  -7   28.79    3.20
   0  -3   7   32.93    3.46
   0  -3   7   37.30    3.91
   0   3  -7   29.17    3.20
   0   3  -7   34.54    3.21
   0   3   7   28.64    2.96
   0  -3  -7   33.02    3.60
   0   3   7   35.05    2.80
   0   3   7   32.53    3.32
   1  -3   7   67.74    5.32
  -1  -3  -7   60.75    5.29
  -1   3   7   57.09    5.14
  -1   3   7   59.73    5.00
  -1   3   7   66.03    4.77
  -1  -3  -7   60.94    5.04
  -1  -3  -7   60.33    5.42
  -1   3   7   62.08    4.92
  -1   3   7   58.28    4.52
  -1   3   7   62.67    5.07
   1   3  -7   60.31    4.48
   1  -3  -7   72.47    5.43
  -1  -3   7   64.39    5.07
  -1  -3   7   74.17    5.28
  -1   3  -7   68.93    5.45
  -1   3  -7   69.22    5.18
  -1   3  -7   62.59    5.17
   1   3   7   65.05    4.80
  -1   3  -7   71.66    5.23
  -1   3  -7   59.47    4.80
  -2  -3  -7   83.15    6.57
   2  -3   7   79.22    6.51
  -2   3   7   78.22    6.28
   2   3  -7   71.92    6.33
   2   3  -7   71.65    5.88
  -2   3   7   58.91    5.90
  -2  -3  -7   84.00    6.14
  -2   3   7   79.54    6.37
  -2  -3   7   76.25    6.43
   2  -3  -7   78.66    6.59
  -2   3  -7   68.39    6.06
  -2   3  -7   84.20    6.52
   2   3   7   77.51    5.85
  -2  -3   7   79.64    6.26
  -2   3  -7   73.42    6.56
   3  -3   7   96.38    8.48
  -3   3   7   97.63    8.54
  -3  -3  -7   94.06    8.31
  -3   3   7   89.94    8.45
   3   3  -7   90.98    7.98
   3  -3  -7  104.08    8.70
   3   3   7   98.24    7.83
  -3  -3   7   97.72    7.59
  -3   3  -7  105.39    8.89
  -3  -3   7  101.92    8.65
  -3  -3   7  105.73    8.47
  -4   3   7   44.65    6.33
   4   3  -7   49.98    5.96
   4  -3   7   51.75    6.60
  -4   3   7   47.39    6.81
  -4  -3  -7   44.53    5.79
   4   3   7   42.28    6.39
  -4  -3   7   49.36    6.36
   4  -3  -7   50.89    6.54
  -4   3  -7   44.49    6.67
  -4  -3   7   50.85    6.68
   4   3   7   49.46    5.54
   5  -3   7   13.92    4.87
  -5   3   7   18.15    5.61
   5   3  -7   19.99    4.90
  -5   3   7   14.28    5.96
   5  -3   7   11.32    5.66
  -5   3  -7   15.70    5.77
   5  -3  -7   15.55    5.03
   5   3   7   14.82    4.63
  -5  -3   7    9.69    4.46
  -5  -3   7   34.67    6.62
   0   4  -7  528.03   35.92
   0   4   7  525.01   35.27
   0   4   7  500.65   35.44
   0   4  -7  536.68   35.83
   0   4   7  557.91   35.86
   0  -4   7  544.02   36.01
   0   4  -7  526.63   35.90
   0   4  -7  526.20   35.75
   0   4   7  529.50   35.67
  -1   4   7   38.48    4.16
   1   4  -7   46.80    3.84
  -1  -4  -7   45.15    4.19
  -1   4   7   41.30    3.74
  -1   4   7   41.64    3.51
  -1   4   7   40.28    3.94
   1   4  -7   43.12    4.79
  -1   4   7   42.53    4.03
   1  -4   7   40.13    4.42
  -1  -4  -7   46.49    4.71
  -1   4  -7   50.57    3.83
   1   4   7   53.55    3.86
  -1   4  -7   52.99    4.16
  -1   4  -7   54.10    4.23
  -1  -4   7   53.29    4.40
  -1   4  -7   59.83    4.54
  -1  -4   7   49.21    4.26
   1   4   7   56.48    4.56
  -1   4  -7   57.98    4.31
   1  -4  -7   47.27    4.58
  -2   4   7  122.49    9.22
  -2  -4  -7  121.53    8.88
  -2  -4  -7  118.91    9.23
   2  -4   7  111.06    9.17
   2   4  -7  120.80    8.46
  -2   4   7  119.84    8.88
   2  -4   7  119.05    9.17
  -2   4   7  121.79    8.89
   2   4  -7  121.62    8.99
  -2  -4  -7  123.90    9.74
  -2   4   7  117.56    8.84
  -2  -4   7  113.68    8.78
  -2  -4   7  122.33    9.24
  -2   4  -7  103.31    9.23
   2   4   7  109.22    8.34
  -2   4  -7  102.34    8.79
  -2   4  -7  104.94    8.87
  -2  -4   7  115.63    9.01
   2  -4  -7  124.67    9.37
  -3   4   7   47.31    5.51
   3   4  -7   43.20    4.75
  -3  -4  -7   47.74    5.58
   3   4  -7   58.37    6.07
   3  -4   7   53.23    5.71
  -3   4   7   53.89    5.73
   3   4   7   43.57    4.55
  -3  -4   7   40.72    5.53
  -3  -4   7   43.44    4.76
  -3   4  -7   47.96    5.68
   3  -4  -7   46.55    5.70
  -3  -4   7   41.34    5.30
  -4  -4  -7   16.26    3.76
   4   4  -7   14.50    3.51
  -4   4   7   22.28    4.53
   4  -4   7   20.27    4.92
  -4   4   7   12.91    4.33
  -4   4  -7   15.60    4.49
  -4  -4   7   19.92    4.08
  -4  -4   7   12.74    4.13
   4   4   7    9.93    3.80
   4  -4  -7   17.48    4.32
  -5   4   7    4.63    5.10
   5   4  -7    3.36    3.70
  -5   4   7    0.42    4.52
   5  -4   7    8.09    5.70
  -5  -4   7   -0.12    3.67
  -5  -4   7   10.12    5.14
   5  -4  -7    9.87    4.51
   5   4   7    7.26    4.22
  -5   4  -7    7.56    5.10
   0   5  -7   61.73    5.16
   0   5   7   58.02    4.16
   0  -5   7   54.68    5.19
   0   5  -7   52.93    4.66
   0   5   7   64.57    4.81
   0   5  -7   58.37    5.11
   0   5   7   52.27    4.53
   0   5   7   56.89    4.12
   0   5   7   54.13    5.64
   0   5   7   52.24    4.37
   0   5  -7   61.65    4.79
  -1  -5  -7  252.79   16.87
  -1   5   7  258.59   16.49
  -1   5   7  251.23   16.70
  -1   5   7  242.47   16.14
   1   5  -7  252.79   16.88
  -1   5   7  256.70   16.54
  -1  -5  -7  274.93   17.43
   1   5  -7  252.00   16.36
  -1   5   7  257.27   16.35
   1   5   7  217.04   16.72
  -1   5  -7  205.66   16.23
  -1  -5   7  222.24   16.82
  -1   5  -7  228.86   16.78
  -1   5  -7  214.79   16.58
  -1   5  -7  243.19   16.61
  -1   5  -7  217.35   16.14
  -1  -5   7  218.29   16.75
  -1   5  -7  236.99   16.63
   1   5   7  234.29   17.98
   2   5  -7   50.14    4.41
  -2   5   7   48.89    4.94
  -2  -5  -7   46.69    5.61
  -2  -5  -7   54.16    5.18
   2   5  -7   55.95    5.16
  -2   5   7   55.78    5.56
   2  -5   7   49.62    5.47
  -2   5   7   49.82    4.86
  -2   5   7   50.85    5.02
  -2  -5   7   53.65    5.17
  -2   5  -7   57.20    5.04
   2  -5  -7   59.76    5.64
  -2   5  -7   72.34    5.18
  -2   5  -7   56.22    5.21
  -2  -5   7   57.31    5.90
  -2  -5   7   55.12    5.23
   2   5   7   62.38    4.43
  -2   5  -7   63.84    5.64
  -3  -5  -7  156.47   12.91
   3   5  -7  161.69   12.98
   3  -5   7  154.06   12.98
  -3   5   7  161.39   12.83
  -3   5   7  171.25   12.85
   3   5  -7  180.14   12.36
  -3  -5   7  160.66   12.84
  -3   5  -7  166.42   13.10
  -3   5  -7  176.10   12.47
  -3  -5   7  166.97   12.44
  -3  -5   7  152.76   13.62
   3  -5  -7  157.56   13.17
   3   5   7  178.00   11.97
   4  -5   7   18.55    4.94
   4   5  -7   23.26    3.95
  -4   5   7   12.55    4.15
  -4   5   7   16.32    4.50
  -4  -5  -7   20.24    4.31
  -4   5  -7    9.73    4.27
  -4  -5   7   13.83    3.70
  -4  -5   7   13.25    4.28
   4  -5  -7    9.32    3.89
   5  -5   7   16.00    6.44
  -5   5   7   28.28    6.39
  -5   5   7   18.74    5.84
  -5  -5   7   24.14    5.10
   5  -5  -7    9.71    4.88
  -5   5  -7   18.58    5.98
   5   5   7    9.89    4.78
  -5  -5   7   22.08    6.39
   0   6   7   27.01    4.80
   0   6   7   26.53    2.79
   0   6   7   29.88    2.57
   0   6  -7   31.69    3.64
   0  -6   7   27.90    3.79
   0   6  -7   28.78    3.07
   0   6  -7   30.25    3.05
   0   6  -7   25.72    3.44
   0   6   7   26.08    4.08
   0   6   7   31.61    3.14
   0   6   7   31.80    2.89
   0   6  -7   29.25    2.47
  -1   6   7    3.18    1.35
  -1   6   7    4.32    1.69
  -1   6   7    4.62    1.55
  -1   6   7    3.89    1.37
   1   6  -7    4.35    1.37
   1   6  -7    4.27    1.77
  -1  -6  -7    5.57    2.30
  -1  -6  -7    2.78    1.72
  -1   6   7    2.65    1.00
  -1   6  -7    4.12    1.82
   1   6   7    1.34    1.75
  -1   6  -7    4.86    1.68
  -1   6  -7    3.47    1.24
   1   6   7    3.75    2.41
  -1   6  -7    3.72    1.62
  -1   6  -7    2.43    1.73
  -1  -6   7    3.06    1.79
  -1   6  -7    2.82    1.06
  -2  -6  -7   62.14    5.91
   2  -6   7   71.34    6.33
  -2   6   7   65.57    6.22
   2   6  -7   69.38    4.93
  -2  -6  -7   72.92    6.27
  -2   6   7   69.53    5.67
  -2   6   7   69.56    5.54
  -2   6   7   67.83    5.44
   2   6  -7   69.77    5.81
  -2   6  -7   62.09    5.88
  -2  -6   7   52.60    5.72
  -2   6  -7   49.15    6.23
  -2  -6   7   65.54    5.93
   2   6   7   55.51    4.72
   2   6   7   64.61    6.75
  -2   6  -7   57.62    5.46
  -2   6  -7   54.27    5.59
  -2   6  -7   61.36    5.43
   3   6  -7    9.08    3.04
   3   6  -7    6.14    2.16
  -3   6   7   10.44    3.01
   3  -6   7    6.53    2.88
  -3   6   7    9.47    3.20
  -3  -6  -7    7.09    2.96
  -3   6   7    7.12    3.20
  -3   6  -7    4.50    2.45
   3   6   7    5.26    1.49
  -3  -6   7    6.05    2.67
   3  -6  -7    4.13    2.78
  -3   6  -7    4.88    3.25
  -3   6  -7    5.98    2.99
  -3  -6   7    9.06    2.75
   3   6   7    3.06    3.21
   4  -6   7    7.35    4.10
   4   6  -7    6.74    3.02
  -4  -6  -7   11.07    3.90
  -4   6   7    8.33    4.30
  -4   6   7   10.23    4.06
  -4   6  -7   10.12    4.32
   4   6   7    2.28    3.82
  -4   6  -7    9.14    4.43
  -4  -6   7    6.76    3.31
   4  -6  -7    8.88    3.83
  -4  -6   7   11.34    3.30
  -5   6   7   15.87    5.62
   5  -6   7   21.53    6.25
  -5   6   7   10.39    5.85
   5   6   7   15.47    6.15
   5  -6  -7   21.20    5.80
  -5   6  -7   17.43    6.40
   5   6   7   10.56    4.95
  -5  -6   7   24.24    5.53
  -5   6  -7   24.57    6.57
   0   7  -7   23.90    3.57
   0   7   7   25.03    4.19
   0   7   7   26.95    2.76
   0   7   7   24.00    2.71
   0   7  -7   25.95    2.56
   0   7  -7   32.25    3.80
   0   7   7   26.69    2.60
   0   7  -7   27.69    2.95
   0   7  -7   30.15    3.19
   0   7   7   25.71    4.17
   0   7   7   27.78    3.01
  -1  -7  -7   76.04    6.57
   1   7  -7   71.24    5.86
  -1   7   7   75.51    6.11
  -1   7   7   69.22    6.27
  -1   7   7   71.21    5.90
  -1   7   7   77.81    5.88
   1   7  -7   72.67    6.40
  -1   7  -7   71.17    6.18
  -1  -7   7   75.93    6.66
  -1   7  -7   76.96    6.58
   1   7   7   82.86    7.28
  -1   7  -7   75.28    6.61
   1   7   7   82.77    6.56
  -1   7  -7   70.15    5.87
  -1   7  -7   85.01    6.27
  -1  -7   7   75.40    6.59
  -2  -7  -7   28.93    4.16
  -2   7   7   26.39    3.11
  -2   7   7   26.23    3.32
   2   7  -7   29.52    3.53
  -2   7   7   25.03    3.01
   2   7  -7   23.48    3.83
  -2   7   7   29.35    3.94
   2   7  -7   28.28    2.48
  -2  -7  -7   35.00    4.26
  -2   7  -7   16.63    2.84
  -2  -7   7   23.64    3.60
  -2   7  -7   20.79    3.15
  -2  -7   7   15.57    3.25
   2   7   7   16.93    3.90
  -2   7  -7   17.13    3.91
  -2   7  -7   15.96    3.19
  -2   7  -7   14.96    2.76
   2   7   7   19.11    3.78
  -3  -7  -7   49.49    6.52
  -3   7   7   48.99    6.12
  -3   7   7   56.17    6.58
   3   7  -7   57.43    5.16
   3   7  -7   63.52    6.56
   3  -7   7   48.99    6.39
  -3   7   7   60.00    6.01
   3   7   7   51.05    7.04
  -3   7  -7   54.30    6.25
  -3  -7   7   59.06    6.29
  -3   7  -7   52.37    5.99
  -3  -7   7   55.63    6.39
  -3   7  -7   44.06    6.59
  -4  -7  -7    8.79    3.80
  -4   7   7   13.50    4.38
   4  -7   7   10.67    4.66
   4   7  -7    6.83    3.96
  -4   7   7   10.20    4.35
   4  -7  -7   14.87    4.76
  -4  -7   7    9.74    3.46
   4   7   7    9.61    4.50
  -4   7  -7    7.75    4.30
  -4  -7   7   12.47    4.13
  -4   7  -7   10.08    4.64
  -5   7   7   11.93    5.32
  -5   7   7    1.36    5.17
   5  -7   7    8.24    5.70
  -5   7  -7    3.05    5.41
  -5  -7   7    9.70    4.55
   5   7   7   11.09    6.57
  -5   7  -7    0.42    5.50
   5  -7  -7    2.00    4.38
   5   7   7    2.14    4.45
   0   8   7  269.38   18.58
   0   8  -7  267.50   18.28
   0   8   7  282.30   20.28
   0   8  -7  282.07   19.38
   0   8  -7  269.62   18.69
   0   8  -7  267.18   18.40
   0   8   7  235.21   19.76
   0   8  -7  269.99   19.36
   0   8  -7  274.52   18.64
   0   8   7  264.03   18.48
   0   8   7  272.53   18.47
  -1  -8  -7   36.55    4.65
  -1   8   7   38.56    3.95
  -1   8   7   42.08    4.30
   1   8  -7   39.96    3.90
   1   8  -7   41.84    4.52
  -1   8   7   37.85    3.62
  -1   8   7   45.21    4.29
  -1   8  -7   36.27    4.48
  -1  -8   7   42.31    4.90
   1   8   7   33.33    5.04
  -1   8  -7   36.94    4.10
   1   8   7   37.20    4.48
  -1   8  -7   39.02    4.58
  -1   8  -7   36.88    3.98
  -1   8  -7   40.55    4.15
  -1  -8   7   37.82    4.75
  -2   8   7  125.48   10.12
  -2  -8  -7  121.63   10.69
   2   8  -7  127.73   10.14
  -2   8   7  123.35   10.57
  -2  -8  -7  120.19   10.42
  -2   8   7  122.46    9.57
   2   8  -7  116.04   10.59
  -2  -8   7  139.79   10.63
  -2   8  -7  128.59    9.95
  -2   8  -7  137.95   10.34
   2   8   7  144.23   11.37
  -2  -8   7  144.51   10.73
  -2   8  -7  139.63    9.97
   3   8  -7   16.82    4.01
  -3   8   7   21.31    4.47
  -3  -8  -7   25.62    4.76
  -3   8   7   18.67    3.52
  -3   8   7   19.93    4.09
  -3  -8   7    9.47    3.40
  -3   8  -7   16.82    4.61
  -3   8  -7   12.41    3.51
  -3  -8   7   15.07    3.70
   3   8   7    9.66    4.15
  -3   8  -7   13.71    3.65
  -4   8   7    6.67    4.97
   4   8  -7   13.08    4.65
  -4  -8  -7   18.06    4.88
   4  -8   7   20.61    5.51
  -4   8   7   15.27    4.39
  -4   8   7   19.63    5.09
  -4  -8   7   16.90    4.23
   4  -8  -7   16.76    5.11
   4   8   7   19.43    5.69
  -4  -8   7   19.33    4.69
  -4   8  -7   15.79    4.46
  -4   8  -7   12.21    5.42
   0   9   7   37.29    5.59
   0   9  -7   47.54    5.32
   0   9  -7   46.87    4.27
   0   9  -7   38.78    3.58
   0   9   7   40.59    5.70
   0   9  -7   40.39    3.99
   0   9  -7   43.17    5.15
   0   9  -7   46.97    4.03
   0   9   7   45.78    4.19
   0   9   7   40.87    4.04
   0   9   7   39.26    3.81
  -1   9   7   35.90    4.00
   1   9  -7   34.86    4.44
   1   9  -7   34.14    3.98
  -1   9   7   33.10    4.18
  -1  -9  -7   33.14    4.68
  -1   9   7   38.20    4.12
   1   9   7   50.78    6.13
  -1   9  -7   39.80    4.07
  -1   9  -7   45.85    4.36
  -1   9  -7   25.08    3.74
  -1   9  -7   45.08    4.97
   1   9   7   42.48    4.60
  -1   9  -7   42.15    4.91
  -1  -9   7   44.44    5.29
   2   9  -7   57.99    6.46
  -2   9   7   57.60    5.61
   2   9  -7   55.01    5.61
  -2  -9  -7   58.09    6.41
  -2   9   7   46.30    5.86
  -2  -9  -7   48.57    6.10
  -2   9   7   49.79    4.70
   2   9   7   57.61    6.95
  -2  -9   7   48.56    6.00
   2   9   7   47.25    6.02
  -2   9  -7   51.78    5.79
  -2   9  -7   50.95    6.66
  -2   9  -7   53.21    5.53
  -2   9  -7   50.85    5.15
  -2  -9   7   49.13    6.10
  -3   9   7   56.37    6.12
  -3   9   7   54.76    6.91
  -3  -9  -7   53.26    7.26
  -3   9   7   55.17    7.18
   3   9  -7   66.04    7.30
  -3  -9   7   68.38    7.31
  -3   9  -7   58.48    7.65
   3   9   7   61.03    7.83
   3   9   7   39.44    7.92
  -3   9  -7   59.09    6.54
  -3  -9   7   64.50    7.55
  -4   9   7   21.18    6.26
  -4   9   7   11.89    5.06
  -4  -9  -7   14.07    4.96
  -4   9   7   16.32    4.45
   4  -9   7   24.34    5.87
   4   9  -7   20.20    5.12
  -4   9  -7   16.00    4.95
   4   9   7   13.39    5.63
  -4   9  -7   14.21    5.78
  -4  -9   7   18.23    4.77
  -4  -9   7   15.45    4.50
   0  10   7   64.81    5.31
   0  10   7   64.69    5.33
   0  10  -7   77.75    6.94
   0  10   7   52.43    7.12
   0  10   7   43.31    6.77
   0  10  -7   54.84    6.43
   0  10  -7   57.96    5.22
   0  10  -7   61.03    5.40
  -1  10   7   58.68    6.05
  -1  10   7   58.81    7.76
  -1  10   7   58.48    5.87
  -1 -10  -7   60.92    6.42
   1  10  -7   65.02    6.05
   1  10  -7   60.91    5.68
  -1  10  -7   65.47    5.54
   1  10   7   65.85    7.60
   1  10   7   63.13    6.25
  -1  10  -7   62.12    6.63
  -1  10  -7   63.54    6.65
  -1 -10   7   65.13    6.71
  -2  10   7    6.53    2.69
  -2 -10  -7    7.50    3.31
   2  10  -7   12.41    3.12
  -2  10   7    8.13    3.40
   2  10  -7    3.63    2.94
  -2  10   7    6.68    2.19
  -2  10  -7   12.49    2.66
  -2 -10   7    9.71    3.47
  -2 -10   7    4.76    2.98
  -2  10  -7    4.52    2.83
  -2  10  -7    9.45    4.02
  -2  10  -7    3.04    2.51
   2  10   7   10.72    3.72
  -2  10  -7    7.02    2.94
   2  10   7    9.49    4.06
  -3  10   7   44.63    6.10
  -3  10   7   49.43    6.88
   3  10  -7   44.58    6.65
  -3 -10  -7   30.77    6.05
   3  10  -7   40.51    6.07
  -3  10   7   47.72    5.21
  -3 -10   7   45.97    6.44
  -3  10  -7   44.06    5.69
  -3  10  -7   38.25    6.76
  -3 -10   7   44.89    6.33
   3  10   7   52.52    7.46
   3  10   7   34.59    6.34
  -4  10   7    4.14    3.88
  -4 -10  -7    4.85    4.23
   4  10  -7   -0.73    4.24
  -4  10   7    2.40    5.23
  -4  10   7    8.45    5.05
  -4 -10   7    7.62    3.95
   4  10   7    6.92    5.21
  -4  10  -7   -4.79    3.94
  -4 -10   7    1.40    3.53
  -4  10  -7    7.11    5.54
   0  11   7   -2.02    3.40
   0  11   7    1.02    1.83
   0  11  -7    1.10    2.99
   0  11  -7    2.04    1.88
   0  11   7    8.58    3.76
   0  11  -7    3.84    2.01
   0  11   7    2.26    1.95
   0  11  -7    2.80    2.94
   1  11  -7   76.25    7.25
   1  11  -7   84.35    7.09
  -1  11   7   73.80    7.11
  -1 -11  -7   82.18    7.92
  -1  11   7   75.50    7.37
  -1  11   7   79.69    9.61
  -1  11  -7   83.13    8.15
  -1  11  -7   88.09    8.18
  -1  11  -7   91.63    7.65
  -1  11  -7   76.31    6.60
   1  11   7   92.75    9.01
   1  11   7   86.82    7.51
  -2  11   7   46.96    6.39
  -2  11   7   51.76    6.08
   2  11  -7   56.27    6.22
  -2  11   7   56.47    6.04
  -2 -11  -7   54.14    6.81
   2  11  -7   55.05    6.70
  -2  11  -7   47.85    7.21
   2  11   7   58.29    7.14
  -2 -11   7   55.84    7.20
  -2  11  -7   60.34    6.59
  -2  11  -7   51.00    5.33
   2  11   7   55.35    7.63
  -2  11  -7   59.96    6.40
  -3 -11  -7   49.33    7.03
  -3  11   7   57.61    7.26
  -3  11   7   49.30    5.23
   3  11  -7   46.33    6.57
   3  11  -7   44.78    7.11
  -3  11   7   45.49    6.34
  -3  11  -7   43.48    5.63
  -3 -11   7   44.27    6.85
  -3  11  -7   28.22    6.90
  -3 -11   7   46.60    6.77
   3  11   7   40.88    7.34
   3  11   7   36.38    6.78
  -4  11   7   14.28    6.25
  -4  11   7   10.08    4.05
  -4  11   7   18.68    5.71
  -4 -11  -7    9.77    4.93
   4  11  -7    8.40    5.17
  -4  11  -7    8.63    4.32
   4  11   7    8.63    5.76
  -4  11  -7    7.76    5.88
  -4 -11   7    4.41    4.04
  -4 -11   7   23.46    5.74
   0  12   7   24.89    5.63
   0  12  -7   29.22    3.70
   0  12  -7   25.35    4.97
   0  12  -7   28.60    5.16
   0  12   7   30.96    6.09
   0  12  -7   29.56    3.85
   0  12   7   31.85    3.71
   0  12   7   26.19    3.46
  -1  12   7    6.05    2.74
  -1  12   7    3.14    2.65
  -1  12   7    0.75    4.12
  -1  12   7    6.17    4.97
   1  12  -7    2.89    2.74
   1  12  -7    1.38    3.55
   1  12  -7    2.74    2.38
   1  12   7    9.43    4.47
  -1  12  -7    7.22    2.02
  -1  12  -7   13.68    4.10
   1  12   7    9.24    3.10
  -1  12  -7    8.72    3.07
  -1  12  -7    6.77    3.35
  -2 -12  -7   53.31    7.10
  -2  12   7   52.69    6.57
   2  12  -7   55.18    6.11
  -2  12   7   49.89    6.14
  -2  12   7   59.78    6.24
   2  12  -7   59.36    6.81
  -2  12  -7   42.85    7.35
  -2  12  -7   44.18    6.06
  -2 -12   7   36.18    6.10
  -2  12  -7   42.15    6.12
   2  12   7   41.78    6.29
   2  12   7   37.88    7.05
   3  12  -7    0.00    3.78
   3  12  -7    3.06    4.11
  -3  12   7    2.18    3.54
  -3  12   7    0.13    4.45
  -3 -12  -7    4.29    3.87
  -3 -12   7    2.56    3.68
   3  12   7    3.60    4.68
  -3  12  -7    5.31    5.26
   3  12   7   -1.34    4.39
  -3  12  -7    2.43    3.01
  -3 -12   7   10.38    4.26
  -4  12   7   17.28    6.97
  -4 -12  -7   22.17    5.73
  -4  12   7   26.33    6.16
   4  12   7   11.01    6.05
  -4  12  -7   20.50    4.61
   4  12   7   10.23    6.30
  -4 -12   7   27.29    6.09
  -4  12  -7   11.56    6.28
  -4 -12   7   18.01    5.74
   0  13  -7    7.08    2.62
   0  13   7    3.15    2.37
   0  13   7    6.45    4.70
   0  13   7    7.44    4.68
   0  13  -7    2.31    3.94
   0  13  -7    7.99    3.80
   1  13  -7    3.07    3.93
  -1  13   7    1.38    4.37
  -1  13   7    4.72    3.08
  -1  13   7    0.85    2.77
  -1  13   7    5.33    5.04
   1  13  -7    3.10    2.77
   1  13   7    2.65    2.99
  -1  13  -7   -1.05    3.60
  -1  13  -7    1.69    3.46
   1  13   7    0.63    4.17
  -2  13   7   17.96    5.89
  -2  13   7   14.91    4.41
   2  13  -7   20.37    4.83
  -2  13   7   19.72    4.73
  -2  13  -7   24.70    4.93
   2  13   7   17.03    5.51
  -2  13  -7   20.19    4.54
  -2 -13   7   18.83    4.76
   2  13   7   20.63    4.94
  -2  13  -7   14.88    5.98
  -3  13   7   10.49    4.02
  -3  13   7    8.84    5.15
   3  13  -7    0.92    4.50
  -3 -13  -7    9.26    4.49
  -3 -13   7    7.22    4.26
  -3 -13   7    5.10    3.99
   3  13   7    6.78    5.39
  -3  13  -7    0.46    4.97
   3  13   7    4.84    5.07
   0  14  -7   74.14    8.52
   0  14   7   72.93    9.67
   0  14  -7   60.40    8.20
   0  14  -7   70.86    6.47
   0  14   7   63.66    5.95
   0  14   7   60.65    9.42
  -1  14   7   12.36    5.80
  -1  14   7   16.21    3.99
   1  14  -7   20.89    5.96
  -1  14   7    8.83    6.01
   1  14  -7   11.80    3.75
   1  14   7   19.16    4.01
   1  14   7   18.89    5.82
  -1  14  -7   19.60    5.13
  -1  14  -7   17.98    4.87
   2  14  -7   47.67    6.64
  -2  14   7   52.02    6.98
  -2  14  -7   55.01    7.03
   2  14   7   38.61    6.71
  -2  14  -7   37.57    7.97
   2  14   7   39.43    7.65
  -2  14  -7   42.14    6.60
  -3 -14  -7    6.18    4.60
  -3  14   7    5.69    5.17
   3  14  -7   -2.58    4.49
  -3 -14   7   -0.41    4.02
   3  14   7    7.03    5.69
   3  14   7    3.07    4.84
  -3  14  -7    4.40    5.62
   0  15   7   20.16    6.69
   0  15  -7   17.04    6.13
   0  15  -7   32.21    4.44
  -1  15   7   58.43    7.86
  -1  15   7   28.74    8.13
   1  15  -7   58.26    6.73
   1  15  -7   56.84    8.38
   1  15   7   64.39    9.03
   1  15   7   54.32    6.71
  -1  15  -7   68.45    8.60
  -2  15   7    6.11    4.53
   2  15  -7    8.20    4.23
   2  15   7    6.23    4.59
   2  15   7    2.86    5.39
  -2  15  -7   10.77    4.69
  -2  15  -7   14.08    6.37
   0  16  -7   -4.67    4.70
   0  16   7   -0.40    5.44
  -1  16   7    2.52    5.79
   1  16  -7    9.45    6.19
   1  16  -7    5.30    3.72
  -1  16  -7    5.58    5.47
   1  16   7    8.78    6.17
   1  16   7    9.92    4.11
  -2  16   7   13.24    4.84
  -2  16   7   14.72    7.47
   2  16  -7    8.65    4.40
   2  16   7    3.26    4.84
   2  16   7    8.63    6.11
  -2  16  -7    6.01    6.44
   0  17   7   23.19    7.67
   0  17  -7   10.43    6.73
  -1  17   7   15.40    7.19
   1  17  -7   10.10    6.83
   1  17  -7   18.19    4.79
   1  17   7   10.28    6.31
  -1  17  -7   14.38    6.79
   0   0   8  487.13   31.78
   0   0   8  457.93   31.52
   0   0   8  453.85   31.39
   1   0   8   25.52    2.81
  -1   0   8   21.51    2.10
   1   0  -8   23.64    2.52
  -1   0  -8   24.67    2.43
  -1   0   8   27.80    2.55
  -1   0   8   26.22    2.80
  -1   0  -8   28.24    3.22
   1   0   8   22.08    2.54
  -1   0  -8   22.56    2.53
  -1   0  -8   24.54    2.97
   2   0   8  203.58   13.60
  -2   0   8  174.48   13.49
   2   0  -8  191.47   13.59
  -2   0   8  188.39   13.10
   3   0   8   14.28    2.93
   3   0   8   13.35    3.34
   3   0  -8   16.31    3.12
  -3   0   8   15.32    3.19
   4   0   8   23.14    4.78
  -4   0   8   21.66    4.64
  -4   0  -8   21.33    3.82
   4   0  -8   24.60    4.37
   4   0   8   23.00    4.56
   5   0   8   11.55    4.69
   5   0  -8   15.49    4.48
  -5   0   8   11.38    5.26
   5   0   8    7.03    4.80
   0   1   8   32.95    3.23
   0  -1   8   29.99    3.29
   0   1  -8   36.08    4.10
   0  -1   8   26.88    3.08
   0  -1   8   27.83    3.02
   0   1   8   33.77    3.44
   0  -1   8   34.29    3.45
   0   1   8   29.14    3.25
  -1  -1  -8   34.82    3.60
  -1   1   8   30.01    2.99
  -1   1   8   34.59    3.48
   1  -1   8   31.81    3.38
   1  -1   8   34.36    3.31
  -1  -1  -8   34.60    3.41
   1   1  -8   30.57    3.04
  -1   1   8   31.43    2.71
  -1  -1  -8   34.86    3.11
  -1   1   8   29.91    3.48
   1   1   8   38.87    3.03
  -1   1  -8   29.70    3.10
  -1   1  -8   45.26    4.10
   1   1   8   42.44    3.19
  -1  -1   8   41.23    3.07
  -1  -1   8   45.57    3.50
  -1   1  -8   39.37    3.07
  -1  -1   8   40.28    3.39
   1  -1  -8   46.43    3.52
  -1   1  -8   35.37    3.78
   2   1  -8   36.94    3.33
  -2   1   8   30.94    3.34
   2  -1   8   30.55    3.48
  -2  -1  -8   32.91    2.84
  -2  -1   8   23.34    3.02
  -2  -1   8   21.85    2.69
   2   1   8   23.70    3.04
  -2  -1   8   27.04    3.45
   2  -1  -8   25.67    3.37
  -3   1   8   42.40    5.12
   3   1  -8   46.22    5.01
   3  -1   8   41.25    4.91
  -3  -1   8   43.15    5.10
   3  -1  -8   46.08    5.32
   3   1   8   43.15    4.74
  -4  -1  -8   23.94    4.03
  -4   1   8   22.03    4.64
   4  -1   8   20.38    4.37
   4  -1   8   10.44    4.04
   4   1  -8   20.66    3.98
   4  -1  -8   24.87    4.59
  -4  -1   8   19.25    4.47
   4   1   8   19.60    4.54
   4   1   8   22.57    4.41
  -4   1  -8   18.16    3.65
   5  -1   8   19.40    5.80
  -5   1   8   14.96    5.15
   5  -1   8    6.49    4.38
   5   1  -8   16.95    4.71
   5  -1  -8   19.92    5.00
   5   1   8    8.31    4.30
  -5  -1   8   18.80    5.44
   0   2   8  182.80   12.60
   0   2   8  179.25   12.35
   0   2  -8  167.18   12.64
   0  -2  -8  196.92   12.62
   0   2   8  177.89   12.51
   0  -2   8  147.84   12.51
   0  -2   8  190.44   12.55
   0   2  -8  181.56   12.60
   0   2   8  169.28   12.73
  -1   2   8   20.19    2.75
  -1  -2  -8   21.96    2.49
  -1   2   8   20.67    2.15
  -1   2   8   21.58    2.68
  -1   2   8   20.54    2.69
   1   2  -8   18.90    2.07
   1  -2   8   23.11    2.85
  -1   2   8   18.52    2.55
  -1  -2  -8   19.19    2.73
   1  -2   8   19.96    2.67
   1  -2  -8   25.35    2.87
  -1  -2   8   25.69    2.77
  -1   2  -8   22.01    3.20
  -1   2  -8   23.19    2.37
   1   2   8   24.43    2.26
  -1   2  -8   22.48    3.03
  -1   2  -8   24.27    2.04
  -1  -2   8   25.55    2.44
  -2   2   8    9.01    2.12
   2  -2   8    7.71    2.18
  -2  -2  -8    5.53    1.70
   2   2  -8    6.58    1.78
  -2   2   8    6.59    1.94
  -2   2  -8   16.86    2.37
   2   2   8   12.17    1.97
  -2  -2   8   12.66    2.37
  -2   2  -8   13.50    2.52
  -2   2  -8   11.82    2.45
   2  -2  -8   14.25    2.60
  -2  -2   8   13.86    2.28
  -3   2   8   84.72    7.56
  -3   2   8   69.93    7.18
  -3  -2  -8   83.35    7.22
   3  -2   8   70.08    7.14
   3   2  -8   72.99    6.78
   3   2   8   80.25    6.80
   3  -2  -8   82.09    7.37
  -3  -2   8   85.23    7.08
  -3   2  -8   89.91    8.13
  -3  -2   8   77.94    7.28
   4  -2   8    3.35    3.64
  -4  -2  -8    2.00    2.80
   4   2  -8    3.53    2.79
  -4   2   8    2.88    3.31
  -4   2   8    0.63    3.30
   4  -2  -8   -0.18    2.75
   4   2   8    0.20    2.99
   4   2   8    4.26    3.20
  -4  -2   8    0.61    3.01
   5  -2   8   18.25    5.56
   5   2  -8   12.37    4.37
  -5   2   8   12.11    5.18
   5  -2   8   18.51    5.23
  -5  -2   8   12.60    4.35
   5   2   8   16.84    4.76
  -5  -2   8   17.56    5.87
   5  -2  -8   11.56    4.62
   0  -3   8   38.04    3.66
   0   3  -8   32.67    3.62
   0   3  -8   37.16    3.64
   0   3   8   35.12    3.75
   0  -3  -8   36.63    3.51
   0   3  -8   40.58    3.71
   0  -3   8   33.93    3.64
   0   3   8   37.67    3.47
   0   3   8   41.68    3.25
  -1   3   8  474.47   33.66
  -1  -3  -8  460.71   34.05
  -1   3   8  498.80   33.87
  -1   3   8  472.81   33.80
  -1   3   8  481.29   33.76
  -1  -3  -8  478.21   33.78
   1  -3   8  458.78   33.92
  -1   3   8  480.51   33.43
  -1   3  -8  525.14   33.95
  -1  -3   8  514.78   33.79
  -1   3  -8  531.58   33.96
   1  -3  -8  527.95   34.06
  -1  -3   8  522.25   33.93
  -1   3  -8  539.70   33.92
  -1   3  -8  535.29   34.14
  -1   3  -8  482.71   33.49
   1   3   8  516.88   33.49
   2  -3   8   44.64    4.70
  -2  -3  -8   37.02    4.84
  -2  -3  -8   44.47    4.87
  -2   3   8   49.84    4.37
  -2   3   8   40.73    4.61
  -2   3   8   41.54    4.41
   2   3  -8   40.23    3.83
  -2  -3  -8   40.45    4.12
   2  -3   8   40.80    4.70
   2   3   8   41.65    3.93
  -2  -3   8   50.41    4.66
  -2   3  -8   47.38    4.59
  -2  -3   8   49.36    4.39
  -2   3  -8   44.52    4.43
  -2   3  -8   48.13    4.91
   2  -3  -8   47.77    4.69
  -3   3   8   23.59    4.00
  -3   3   8   30.95    4.53
   3  -3   8   27.26    4.31
  -3  -3  -8   28.74    4.36
   3   3  -8   35.02    4.07
   3   3   8   39.24    3.99
  -3  -3   8   37.06    4.90
   3  -3  -8   40.28    4.92
  -3  -3   8   33.28    4.30
  -3   3  -8   32.02    4.75
  -4   3   8   15.15    4.37
   4   3  -8   17.82    3.69
  -4   3   8   28.25    5.22
   4  -3   8   12.88    4.18
  -4  -3  -8   11.11    3.51
   4   3   8   13.40    4.26
   4  -3  -8   15.20    3.96
  -4  -3   8    8.46    3.99
   4   3   8   12.60    3.43
  -4   3  -8   17.34    4.66
  -4  -3   8    7.25    3.42
  -5   3   8    5.71    4.79
   5   3  -8    3.68    3.60
   5  -3   8    9.28    5.42
   5  -3   8    8.14    4.92
  -5   3   8    3.47    4.73
  -5   3  -8    0.23    4.60
  -5  -3   8    3.96    3.56
  -5  -3   8    7.86    5.10
   5  -3  -8    7.08    4.22
   5   3   8    1.60    4.01
   0  -4   8   94.88    7.35
   0   4  -8   93.47    7.11
   0   4   8   93.20    7.24
   0   4  -8   87.54    7.26
   0   4  -8   93.29    7.18
   0   4  -8   91.13    7.26
   0   4   8   96.13    6.99
   0   4   8   91.42    6.74
  -1   4   8   18.82    2.37
   1   4  -8   19.03    2.00
   1  -4   8   17.12    2.73
  -1   4   8   25.16    2.74
  -1   4   8   18.25    2.27
  -1   4   8   19.66    1.85
  -1   4   8   16.71    2.14
  -1  -4  -8   19.25    2.88
  -1  -4  -8   16.89    2.41
  -1  -4   8   12.12    2.20
  -1   4  -8    7.86    1.57
  -1   4  -8   10.63    2.05
  -1  -4   8   13.10    2.22
   1  -4  -8   12.79    2.37
  -1   4  -8   12.85    2.43
   1   4   8   12.73    2.43
   1   4   8   11.86    1.65
  -1   4  -8   14.38    2.40
  -1   4  -8   11.08    2.10
  -2   4   8   75.76    7.05
   2   4  -8   84.27    6.26
   2   4  -8   84.63    6.80
  -2   4   8   80.37    6.80
   2  -4   8   71.41    6.99
  -2  -4  -8   94.66    7.70
  -2   4   8   78.56    6.67
  -2  -4  -8   82.70    7.12
   2  -4   8   77.60    7.08
  -2  -4  -8   77.42    6.72
   2   4   8   86.18    6.33
  -2   4  -8   81.27    6.95
  -2  -4   8   86.78    7.10
  -2   4  -8   88.87    7.03
  -2   4  -8   81.69    7.40
  -2  -4   8   87.90    6.92
   2  -4  -8   86.06    7.18
  -3   4   8   47.23    5.59
   3   4  -8   45.14    4.99
  -3  -4  -8   45.78    5.73
   3  -4   8   44.63    5.67
  -3   4   8   49.07    5.63
  -3   4  -8   48.21    5.87
   3  -4  -8   54.75    6.08
   3   4   8   52.12    4.83
  -3  -4   8   48.36    5.83
  -3  -4   8   59.13    6.05
  -4   4   8    6.43    3.94
  -4   4   8   12.19    4.19
   4  -4   8   15.49    4.54
  -4  -4  -8    9.23    3.54
   4   4  -8    8.24    3.12
   4   4   8   22.94    4.70
  -4   4  -8   20.17    4.85
  -4  -4   8   18.76    4.47
  -4  -4   8   15.59    3.92
   4  -4  -8   16.29    4.27
  -5   4   8   30.50    6.93
  -5   4   8   35.17    6.54
   5  -4   8   39.43    7.69
   5  -4  -8   30.75    6.28
   5   4   8   23.25    5.91
  -5  -4   8   27.49    5.72
  -5  -4   8   35.20    7.26
  -5   4  -8   31.07    6.95
   0   5  -8    3.59    1.86
   0   5  -8    2.17    1.43
   0   5   8    1.35    1.02
   0   5  -8    1.80    1.65
   0   5  -8    2.41    1.43
   0   5   8    3.06    1.50
   0   5   8    2.15    1.22
   0   5   8    1.36    0.79
   0  -5   8    1.16    1.58
  -1  -5  -8    4.33    1.71
   1   5  -8    2.73    1.59
  -1  -5  -8    7.27    2.32
   1   5  -8    2.95    1.17
  -1   5   8    3.12    1.41
  -1   5   8    1.85    0.79
  -1   5   8    2.35    1.05
  -1   5   8    1.51    1.55
  -1   5   8    1.88    1.35
   1  -5   8    2.62    1.84
  -1  -5   8    3.32    1.58
  -1   5  -8    6.35    1.79
  -1  -5   8    0.71    1.34
   1   5   8    5.07    2.04
   1   5   8    5.20    1.21
  -1   5  -8    7.06    2.03
  -1   5  -8    0.51    1.04
  -1   5  -8    6.06    1.74
  -1   5  -8    3.96    1.63
  -2  -5  -8   25.65    3.80
  -2   5   8   25.31    3.24
  -2   5   8   32.47    3.43
  -2   5   8   25.38    3.23
   2   5  -8   26.31    3.35
  -2  -5  -8   26.91    3.59
   2  -5   8   29.60    4.04
   2   5  -8   26.67    2.59
  -2   5   8   22.10    3.43
   2   5   8   19.18    2.46
  -2  -5   8   22.88    3.36
  -2   5  -8   20.36    3.08
  -2   5  -8   24.27    3.73
   2  -5  -8   20.42    3.50
  -2   5  -8   19.97    3.25
  -3  -5  -8   31.40    4.52
   3   5  -8   34.22    4.72
  -3   5   8   26.53    4.17
   3  -5   8   26.96    4.48
  -3   5   8   26.98    4.14
   3   5  -8   18.04    3.24
  -3   5  -8   30.78    4.63
   3   5   8   28.04    3.28
  -3  -5   8   26.97    4.25
  -3   5  -8   31.02    3.89
  -3  -5   8   28.98    4.37
  -3  -5   8   31.78    4.01
   3  -5  -8   31.75    4.83
  -4   5   8   43.14    6.20
   4   5  -8   49.87    5.61
  -4  -5  -8   41.63    6.01
   4  -5   8   49.38    7.13
  -4   5   8   50.15    6.83
  -4  -5   8   48.59    6.38
   4  -5  -8   50.40    6.72
  -4  -5   8   49.70    6.95
  -4   5  -8   34.94    6.29
  -5   5   8    6.39    5.01
   5  -5   8   -0.54    5.05
  -5   5   8    4.76    5.01
  -5   5  -8    8.90    5.46
   5   5   8   -3.14    3.75
   5  -5  -8   -2.14    3.82
  -5  -5   8    5.44    3.79
  -5  -5   8    4.03    5.07
   0   6   8   57.89    4.85
   0   6  -8   70.43    5.67
   0   6  -8   57.65    5.01
   0   6   8   55.93    4.33
   0   6   8   65.97    6.25
   0   6   8   56.41    4.64
   0   6   8   61.63    5.06
   0  -6   8   55.90    5.52
   0   6  -8   56.81    5.49
   0   6  -8   60.34    5.05
   0   6   8   60.76    4.42
  -1   6   8   21.14    2.62
  -1   6   8   18.75    1.80
  -1  -6  -8   19.48    3.30
  -1  -6  -8   21.31    3.06
  -1   6   8   22.41    2.56
  -1   6   8   19.98    2.62
   1   6  -8   16.70    2.69
  -1   6  -8   15.10    2.57
  -1  -6   8   11.28    2.43
   1   6   8    8.61    2.34
  -1   6  -8    8.34    2.38
  -1   6  -8   11.48    2.25
  -1   6  -8    9.15    2.33
  -1   6  -8   10.70    1.67
   1   6   8   11.99    3.23
  -1   6  -8    9.23    1.69
   2   6  -8   49.60    4.56
  -2   6   8   53.22    4.46
  -2   6   8   45.95    4.95
  -2  -6  -8   47.45    5.14
  -2  -6  -8   46.06    5.16
  -2   6   8   42.40    3.81
   2   6  -8   46.86    3.56
  -2   6   8   52.61    4.35
  -2   6   8   41.92    4.41
   2  -6   8   45.41    5.49
  -2  -6   8   38.41    4.77
  -2  -6   8   34.51    4.56
  -2   6  -8   43.56    4.46
   2   6   8   46.07    5.65
   2   6   8   31.77    3.55
  -2   6  -8   36.24    4.44
  -2   6  -8   34.88    4.61
  -2   6  -8   41.35    4.65
  -3   6   8   24.66    3.84
   3  -6   8   23.37    4.11
   3   6  -8   25.18    4.10
   3   6  -8   27.29    3.28
  -3   6   8   19.62    4.16
  -3   6   8   23.23    4.03
  -3  -6  -8   26.24    4.39
  -3  -6   8   19.18    3.52
   3  -6  -8   18.48    4.01
   3   6   8   14.23    2.31
  -3  -6   8   19.63    3.99
  -3   6  -8   10.50    3.19
  -3   6  -8   18.75    3.98
   3   6   8   17.34    4.33
  -4   6   8   90.84    8.73
  -4   6   8   65.88    8.01
   4  -6   8   92.95    9.36
  -4  -6  -8   76.36    8.38
  -4  -6   8   71.03    8.31
  -4   6  -8   58.66    8.02
   4   6   8   49.98    8.73
   4  -6  -8   68.69    8.73
   5  -6   8   -3.76    5.17
  -5   6   8    8.24    5.34
  -5   6   8    5.50    4.87
   5  -6  -8    7.07    4.69
   5   6   8   -2.31    3.99
  -5  -6   8    9.69    6.85
  -5   6  -8    7.02    5.11
  -5  -6   8    1.28    3.81
   5   6   8   -2.39    6.46
   0   7   8    8.03    1.79
   0   7   8    7.00    1.29
   0   7  -8    9.39    2.41
   0   7  -8    4.95    2.32
   0   7  -8    6.46    1.83
   0   7   8    7.45    1.90
   0   7   8    8.20    1.41
   0   7  -8    7.84    1.21
   0  -7   8    7.84    2.57
   0   7   8    5.38    1.55
   0   7  -8    5.32    1.66
   0   7   8    5.80    2.74
   0   7   8    6.21    2.74
   1   7  -8  171.86   13.11
  -1   7   8  183.09   12.62
  -1   7   8  177.15   12.74
  -1   7   8  156.16   12.86
  -1  -7  -8  179.18   13.32
  -1   7   8  172.17   12.95
   1   7  -8  182.03   12.54
  -1   7  -8  179.53   13.23
  -1   7  -8  179.82   13.31
   1   7   8  181.76   13.19
  -1   7  -8  168.54   12.99
  -1   7  -8  197.86   13.13
  -1  -7   8  184.24   13.37
   1   7   8  200.37   14.14
   2   7  -8   49.01    4.73
  -2   7   8   40.45    4.21
  -2  -7  -8   38.34    4.84
  -2   7   8   37.38    4.67
  -2   7   8   41.11    4.05
  -2  -7  -8   43.53    5.22
   2   7  -8   36.13    4.91
  -2  -7   8   36.32    4.65
  -2   7  -8   30.27    5.08
  -2  -7   8   35.88    4.79
  -2   7  -8   39.65    4.62
  -2   7  -8   34.21    4.03
   2   7   8   31.63    4.59
   2   7   8   35.78    5.41
  -2   7  -8   29.54    4.13
   3   7  -8   52.72    6.15
  -3   7   8   50.21    6.44
  -3  -7  -8   59.05    6.83
  -3   7   8   64.32    6.39
  -3   7   8   55.56    5.97
   3  -7   8   48.33    6.23
   3   7  -8   49.51    4.83
  -3  -7   8   49.06    6.11
   3  -7  -8   38.40    5.95
  -3   7  -8   43.28    6.43
  -3   7  -8   57.31    6.20
   3   7   8   44.05    6.51
  -3   7  -8   51.88    6.20
  -3  -7   8   41.23    5.60
   4  -7   8   17.92    5.21
  -4   7   8   24.08    5.21
  -4  -7  -8   18.42    4.69
  -4   7   8   18.81    4.55
  -4   7  -8    5.81    4.76
   4   7   8    9.62    4.58
   4  -7  -8   18.08    4.73
  -4  -7   8   13.53    4.21
  -4   7  -8   11.51    4.64
   5  -7   8    6.51    6.08
  -5   7   8    1.19    4.84
  -5   7   8    5.81    5.56
  -5  -7  -8    9.01    4.55
  -5  -7   8    3.03    4.11
   5   7   8    1.48    5.65
   5   7   8   -0.38    4.40
  -5   7  -8    4.00    6.14
   5  -7  -8    1.21    4.12
  -5   7  -8    2.39    5.41
   0   8   8    0.20    2.65
   0   8  -8    1.39    1.42
   0   8   8   -0.64    1.47
   0   8   8    1.81    1.39
   0   8  -8    0.99    1.47
   0   8  -8   -3.50    1.86
   0   8  -8    0.76    1.14
   0   8  -8    5.16    2.48
   0   8   8    0.61    2.64
   0   8   8    2.80    1.40
   0   8   8   -0.37    1.36
  -1   8   8    5.57    2.26
  -1  -8  -8    9.27    2.68
  -1   8   8    8.84    2.02
   1   8  -8    7.94    2.43
  -1   8   8    8.53    2.01
   1   8  -8   11.85    1.96
  -1   8   8    6.26    2.28
   1   8   8    9.96    3.31
  -1   8  -8   11.37    2.74
  -1  -8   8   11.52    2.84
  -1   8  -8   10.94    2.34
  -1   8  -8   16.96    2.71
  -1   8  -8   10.70    2.81
   1   8   8   10.53    2.59
   2   8  -8    9.59    2.61
  -2   8   8    5.46    2.84
   2   8  -8    7.78    2.89
  -2  -8  -8   12.95    3.14
  -2   8   8    7.98    2.05
  -2  -8  -8    8.60    3.09
  -2   8   8    8.26    2.43
  -2   8  -8   10.67    2.76
  -2   8  -8   10.48    2.60
  -2  -8   8    6.49    2.69
  -2   8  -8    8.94    2.69
  -2  -8   8    3.00    2.59
   2   8   8    8.68    3.18
  -2   8  -8    3.61    2.97
   2   8   8    7.51    3.45
  -3   8   8   24.73    3.94
  -3   8   8   20.94    4.45
  -3   8   8   25.52    4.37
  -3  -8  -8   23.25    4.69
   3   8  -8   17.86    3.98
  -3   8  -8   10.04    3.74
   3   8   8   18.16    4.81
  -3   8  -8   14.98    3.84
  -3   8  -8   24.71    5.07
  -3  -8   8    8.62    3.47
  -3  -8   8   15.33    3.75
  -4   8   8   -1.26    4.60
   4   8  -8   -2.44    3.75
  -4   8   8   -2.45    4.00
  -4   8   8    0.30    3.49
   4  -8   8    5.51    4.44
  -4  -8  -8    8.09    4.19
   4  -8  -8    4.20    3.78
  -4   8  -8    2.82    4.02
  -4  -8   8    5.33    3.50
   4   8   8    5.50    4.89
  -4   8  -8    6.51    4.91
   0   9   8   19.42    2.63
   0   9  -8   18.37    3.69
   0   9  -8   19.05    2.73
   0   9  -8   19.44    2.33
   0   9   8   19.70    2.67
   0   9   8   20.15    4.47
   0   9   8   12.84    3.91
   0   9  -8   20.46    2.93
   0   9   8   20.66    2.88
   0   9  -8   11.05    3.38
   1   9  -8  171.98   12.10
   1   9  -8  177.83   12.68
  -1   9   8  173.98   12.03
  -1  -9  -8  166.74   12.99
  -1   9   8  154.42   12.21
  -1   9   8  159.00   12.16
  -1   9   8  162.93   12.47
   1   9   8  174.60   12.73
  -1   9  -8  172.86   12.44
  -1   9  -8  153.96   12.92
  -1  -9   8  168.44   13.18
   1   9   8  176.91   13.89
  -1   9  -8  174.00   13.02
   2   9  -8   95.38    8.29
  -2   9   8   89.44    7.51
  -2  -9  -8   93.77    8.16
   2   9  -8   98.31    7.55
  -2   9   8   78.86    6.92
  -2   9   8   81.96    8.09
  -2  -9  -8   91.09    8.35
  -2   9  -8   85.81    7.39
  -2   9  -8   82.43    8.85
  -2   9  -8   82.91    7.81
   2   9   8   90.06    8.95
  -2   9  -8   87.44    7.52
   2   9   8   87.46    8.23
  -2  -9   8   80.07    7.98
  -2  -9   8   79.19    7.95
  -2   9  -8   80.76    7.28
  -3  -9  -8   20.38    4.62
  -3   9   8    7.58    3.97
  -3   9   8   13.78    3.35
  -3   9   8   14.80    3.93
   3   9  -8   11.59    3.79
  -3   9  -8   11.54    4.64
   3   9   8   22.68    5.33
  -3   9  -8   19.73    4.15
  -3  -9   8   11.96    3.81
  -3  -9   8   18.23    4.19
   4  -9   8   20.99    5.60
  -4   9   8   16.90    5.97
  -4   9   8   13.60    4.43
   4   9  -8   16.77    4.89
  -4   9   8   18.13    5.28
  -4  -9  -8   14.94    5.01
  -4   9  -8   16.87    6.17
   4   9   8    9.95    5.59
  -4   9  -8   12.16    4.87
  -4  -9   8   17.31    4.88
   0  10   8  196.67   16.09
   0  10  -8  177.01   13.57
   0  10  -8  185.90   14.92
   0  10   8  196.94   13.85
   0  10  -8  195.67   14.02
   0  10  -8  205.30   15.05
   0  10   8  199.93   13.75
  -1  10   8   13.83    2.76
  -1  10   8   13.19    2.93
  -1  10   8   16.75    2.69
  -1 -10  -8   19.04    3.76
  -1  10   8   11.87    4.32
   1  10  -8   19.19    2.82
   1  10  -8   18.53    3.30
  -1  10  -8   14.73    3.44
   1  10   8   14.82    4.21
  -1  10  -8   14.60    3.54
  -1  10  -8   12.86    2.72
   1  10   8   14.99    3.32
  -2 -10  -8   94.35    9.49
   2  10  -8  109.89    8.78
  -2  10   8  100.29    8.15
  -2  10   8  107.76    9.35
   2  10  -8   99.91    9.27
  -2 -10  -8  104.80    9.38
  -2  10   8   96.68    8.66
  -2  10  -8  114.58    9.32
  -2  10  -8  114.54    9.07
  -2  10  -8  102.40    8.40
   2  10   8  115.77   10.39
  -2 -10   8   94.84    9.26
  -2  10  -8  122.83   10.63
   2  10   8   97.87    9.49
  -2 -10   8   99.96    9.41
  -2  10  -8   87.21    8.22
  -3  10   8   11.08    3.83
  -3 -10  -8    9.45    4.00
  -3  10   8   11.45    4.71
   3  10  -8    9.61    4.21
  -3  10   8   11.96    3.26
   3  10  -8   12.80    3.99
   3  10   8    4.06    4.30
  -3 -10   8   13.35    3.97
   3  10   8    1.61    4.10
  -3 -10   8   21.11    4.63
  -3  10  -8   16.07    3.92
  -3  10  -8    2.53    4.64
  -4  10   8   17.32    5.42
  -4  10   8   11.96    5.51
   4  10  -8   12.33    5.30
  -4  10   8   16.72    4.52
  -4 -10  -8   19.07    5.22
   4  10   8   11.22    5.51
  -4  10  -8   18.42    4.98
  -4 -10   8   13.44    4.33
  -4  10  -8   10.99    6.00
   0  11   8    4.17    2.14
   0  11   8    8.40    4.13
   0  11  -8    3.43    2.11
   0  11  -8    0.54    1.78
   0  11  -8    5.35    3.28
   0  11   8    2.05    1.96
   0  11   8    3.45    3.71
   0  11  -8    4.30    3.30
  -1  11   8   35.74    3.45
   1  11  -8   30.15    3.83
  -1 -11  -8   33.66    5.11
  -1  11   8   35.81    4.33
   1  11  -8   30.56    4.45
  -1  11   8   28.02    6.14
  -1  11   8   28.19    3.97
   1  11   8   37.42    4.77
   1  11   8   28.67    5.74
  -1  11  -8   23.45    4.76
  -1  11  -8   29.14    3.79
  -1  11  -8   36.93    5.23
  -1  11  -8   32.25    4.22
  -2  11   8   15.10    3.98
  -2 -11  -8   13.27    4.04
  -2  11   8   12.38    3.30
  -2  11   8    9.70    2.81
   2  11  -8   12.90    3.34
   2  11  -8    8.68    3.53
   2  11   8    9.51    4.57
  -2 -11   8   10.58    3.71
  -2  11  -8    8.82    3.35
  -2  11  -8    8.42    2.69
   2  11   8    9.99    3.88
  -2  11  -8   13.54    3.69
  -2  11  -8    4.99    4.16
  -2 -11   8    9.87    3.61
  -3  11   8   10.91    4.75
   3  11  -8    9.61    4.72
  -3  11   8   11.54    3.14
   3  11  -8    9.35    4.22
  -3  11   8    9.38    4.07
  -3 -11  -8   12.15    4.58
   3  11   8    5.91    4.31
  -3 -11   8   11.35    3.98
  -3  11  -8    5.71    5.03
   3  11   8   11.80    5.07
  -3 -11   8   12.28    4.04
  -3  11  -8   15.45    3.97
  -4 -11  -8   24.00    6.02
  -4  11   8   22.36    6.87
  -4  11   8   23.61    6.38
  -4  11   8   22.65    4.84
   4  11  -8   16.61    5.82
  -4 -11   8   13.19    4.98
  -4  11  -8   21.30    6.99
  -4  11  -8   25.13    5.33
   4  11   8   24.24    6.78
   0  12   8   -0.46    1.97
   0  12  -8    3.51    3.26
   0  12  -8    0.68    2.08
   0  12   8    2.14    4.12
   0  12   8    4.01    4.27
   0  12  -8    1.37    3.45
   0  12   8    0.33    2.03
  -1  12   8   20.59    3.64
   1  12  -8   25.20    4.11
  -1 -12  -8   21.46    5.02
   1  12  -8   22.86    5.18
  -1  12   8   19.78    6.04
   1  12  -8   23.03    3.54
  -1  12   8   24.45    6.21
  -1  12   8   25.90    3.84
  -1  12  -8   23.01    3.28
   1  12   8   13.55    3.73
  -1  12  -8   28.13    4.94
  -1  12  -8   24.48    5.02
   1  12   8   23.25    5.51
   2  12  -8   21.30    4.61
   2  12  -8   12.80    3.59
  -2  12   8   22.92    4.72
  -2 -12  -8   14.86    4.29
  -2  12   8   20.17    4.14
  -2  12   8   12.82    3.81
   2  12   8   27.17    5.22
  -2  12  -8   24.45    5.84
  -2  12  -8   21.86    4.53
  -2  12  -8   20.44    3.36
  -2  12  -8   21.55    4.55
   2  12   8   20.65    5.58
  -3  12   8   10.34    4.19
  -3 -12  -8    5.06    4.25
   3  12  -8   14.48    5.03
  -3  12   8   10.11    4.70
  -3  12  -8    5.29    3.44
   3  12   8    5.09    4.57
  -3 -12   8    6.91    4.08
  -3  12  -8    4.67    5.12
   3  12   8    6.77    5.29
  -3 -12   8    5.41    3.72
   0  13   8   -1.69    4.38
   0  13  -8    6.56    3.79
   0  13  -8    5.53    4.13
   0  13   8    4.42    2.38
   0  13   8    4.19    4.47
   0  13  -8    5.30    2.69
  -1  13   8   40.40    8.04
  -1  13   8   35.07    7.36
  -1  13   8   46.47    5.45
   1  13  -8   42.97    6.80
   1  13  -8   52.35    5.94
  -1  13   8   29.75    4.85
   1  13   8   45.65    5.75
   1  13   8   54.38    7.59
  -1  13  -8   60.59    7.32
  -1  13  -8   45.64    4.61
  -1  13  -8   55.58    6.84
   2  13  -8   21.54    4.66
  -2  13   8   23.90    6.76
  -2  13   8   20.27    4.68
  -2  13  -8    9.93    4.33
   2  13   8   18.40    5.93
  -2  13  -8   12.33    5.63
   2  13   8   17.06    4.78
  -2  13  -8   16.24    4.50
   3  13  -8   38.19    7.34
  -3 -13  -8   38.09    7.01
  -3  13   8   38.89    6.87
  -3  13  -8   38.33    7.75
   3  13   8   39.38    7.34
   3  13   8   26.01    6.83
  -3 -13   8   30.95    6.34
   0  14   8   20.57    6.41
   0  14  -8   32.83    6.09
   0  14   8   26.71    3.83
   0  14  -8   26.78    5.86
   0  14  -8   28.79    4.33
   0  14   8   19.89    6.31
  -1  14   8   12.37    3.48
  -1  14   8   13.40    6.06
   1  14  -8    9.90    4.90
  -1  14   8   13.62    5.75
   1  14  -8   13.78    3.81
  -1  14  -8   15.24    5.07
  -1  14  -8   12.76    4.52
   1  14   8    8.68    3.73
   1  14   8   20.19    5.87
  -2  14   8   27.02    5.09
   2  14  -8   19.05    4.96
   2  14   8   12.16    5.79
  -2  14  -8   16.11    5.21
  -2  14  -8   11.02    4.60
   2  14   8   15.60    5.17
  -2  14  -8   23.14    6.73
  -3 -14  -8   24.48    6.20
   3  14  -8   20.83    6.23
  -3  14   8   28.14    6.76
  -3  14  -8   30.97    7.77
   3  14   8   25.21    6.45
  -3 -14   8   25.35    6.04
   3  14   8   26.08    7.01
   0  15  -8   -4.57    4.45
   0  15   8    8.67    5.69
   0  15  -8    2.24    3.01
   1  15  -8   13.80    3.99
  -1  15   8   10.89    4.76
   1  15  -8    9.58    5.66
  -1  15   8   14.62    6.67
   1  15   8   12.87    5.69
  -1  15  -8   16.19    5.78
   1  15   8   22.93    4.60
   2  15  -8    9.95    4.54
  -2  15   8   18.90    5.18
   2  15   8   10.13    5.94
  -2  15  -8    4.28    6.27
   2  15   8    8.04    4.72
  -2  15  -8    5.55    4.07
   0  16   8   72.15   11.26
   0  16  -8   74.18   10.55
   1  16  -8    6.96    5.96
   1  16  -8    2.18    3.78
  -1  16   8   -0.16    5.60
   1  16   8    0.32    3.53
  -1  16  -8    8.39    5.63
   1  16   8    4.90    5.76
   2  16  -8   43.98    7.02
  -2  16   8   31.69    9.35
   2  16   8   36.30    8.32
   2  16   8   28.47    6.57
  -2  16  -8   48.92    9.25
   0  17  -8   -0.41    5.59
   0  17   8    8.14    6.77
   1  17  -8   30.79    8.26
  -1  17   8    9.20    6.77
   1  17  -8   19.49    4.89
   1  17   8   22.75    7.45
  -1  17  -8   29.32    7.56
   0   0   9    0.73    1.07
   0   0   9   -0.55    1.18
   0   0   9   -2.12    1.30
  -1   0  -9   25.80    3.33
  -1   0  -9   25.71    2.74
  -1   0  -9   32.28    2.77
  -1   0   9   25.13    2.30
   1   0  -9   26.49    2.78
  -1   0   9   23.96    2.61
  -1   0  -9   27.55    3.38
   1   0   9   28.03    2.73
  -1   0   9   25.20    3.01
  -2   0  -9   49.18    3.71
  -2   0   9   43.76    3.99
  -2   0   9   41.28    3.88
   2   0  -9   45.21    4.41
   2   0   9   47.74    4.43
  -2   0   9   43.94    4.35
   3   0   9    3.83    2.29
   3   0  -9    2.73    2.19
  -3   0   9    5.13    2.34
  -4   0  -9   58.12    6.59
   4   0  -9   65.38    7.18
   4   0   9   65.62    7.12
   4   0   9   48.31    7.10
  -4   0   9   63.70    7.34
  -5   0   9    8.49    5.06
   5   0   9    6.25    4.08
   5   0   9   14.07    5.37
   5   0  -9   12.52    4.62
   0  -1   9  415.00   28.20
   0   1   9  417.36   27.78
   0  -1   9  419.83   28.04
   0   1   9  408.11   28.02
   0   1  -9  406.66   28.62
   0   1   9  442.03   28.28
   0  -1   9  369.54   28.00
  -1  -1  -9   61.01    4.93
  -1   1   9   63.91    4.81
   1  -1   9   64.78    5.13
  -1  -1  -9   61.99    5.14
  -1  -1  -9   69.34    5.48
  -1   1   9   56.62    5.23
   1  -1   9   61.02    5.18
  -1   1   9   61.89    5.23
  -1   1   9   59.70    4.42
   1  -1  -9   60.96    5.11
  -1  -1   9   63.91    4.76
  -1   1  -9   62.65    4.73
   1   1   9   61.26    4.76
  -1   1  -9   60.04    5.47
  -1  -1   9   65.74    5.19
  -1   1  -9   67.43    5.72
   2  -1   9   54.01    4.99
   2   1  -9   58.37    4.73
  -2   1   9   57.71    4.32
  -2   1   9   59.14    4.84
  -2  -1  -9   58.42    4.35
   2  -1  -9   49.89    4.87
  -2  -1   9   46.93    4.38
  -2   1  -9   52.83    4.88
  -2  -1   9   47.51    4.52
  -2  -1   9   45.75    4.82
   2   1   9   44.72    4.68
   3  -1   9   14.60    3.10
   3   1  -9   12.52    2.80
  -3   1   9   14.36    3.06
   3   1   9   15.40    3.08
   3  -1  -9   12.19    3.04
  -3  -1   9   13.78    3.09
  -4   1   9   32.04    5.26
   4  -1   9   20.10    4.61
   4  -1   9   28.17    4.90
   4   1  -9   30.47    4.73
  -4  -1  -9   41.80    5.19
   4   1   9   21.16    4.54
   4   1   9   24.70    4.96
  -4  -1   9   32.76    5.48
   4  -1  -9   39.37    5.68
   5  -1   9   24.94    5.81
   5   1  -9   27.32    5.44
   5  -1   9   29.66    5.97
  -5   1   9   26.72    6.05
  -5  -1   9   24.72    5.18
  -5  -1   9   23.41    6.09
   5  -1  -9   19.86    5.19
   5   1   9   21.24    5.64
   0   2   9   56.49    4.80
   0  -2   9   60.90    4.90
   0   2  -9   60.93    5.00
   0   2   9   40.63    4.68
   0   2   9   56.51    4.73
   0  -2  -9   59.28    4.85
   0  -2   9   67.11    5.13
   0  -2   9   53.83    4.88
  -1   2   9  450.36   30.05
  -1   2   9  466.85   30.04
   1  -2   9  462.02   30.09
  -1   2   9  419.99   30.09
  -1   2   9  436.04   29.58
   1  -2   9  467.63   30.11
  -1  -2  -9  436.36   29.86
  -1  -2  -9  464.20   30.17
  -1  -2   9  442.21   29.80
   1   2   9  443.97   29.65
  -1   2  -9  394.45   30.35
   1  -2  -9  439.36   30.07
  -1   2  -9  403.38   30.19
  -1   2  -9  447.40   30.22
  -1  -2   9  434.49   29.98
  -2   2   9   15.10    2.29
   2   2  -9   14.92    2.17
  -2  -2  -9   15.61    2.17
   2  -2   9   12.60    2.46
  -2  -2  -9   14.22    2.79
  -2   2   9   14.40    2.55
  -2  -2   9    6.43    2.13
  -2  -2   9    6.47    1.87
  -2   2  -9   10.48    2.54
   2  -2  -9    5.62    2.10
  -2   2  -9    9.38    2.45
   2   2   9    7.54    1.86
  -2  -2   9   10.57    1.91
  -2   2  -9    8.40    2.26
  -3  -2  -9   76.41    7.04
   3   2  -9   74.16    6.57
  -3   2   9   73.54    6.87
  -3   2   9   83.20    7.28
   3  -2   9   76.09    7.04
  -3  -2   9   63.22    6.89
   3   2   9   74.03    6.60
  -3  -2   9   70.08    6.56
   3  -2  -9   75.21    6.97
  -4   2   9   55.01    6.95
  -4   2   9   51.11    6.40
   4   2  -9   45.61    5.67
   4  -2   9   53.54    6.39
  -4  -2  -9   36.86    5.58
  -4  -2   9   50.56    6.66
  -4  -2   9   39.03    5.58
   4  -2  -9   40.43    6.16
   4   2   9   41.26    6.22
   4   2   9   39.67    5.57
   5  -2   9    6.35    5.25
   5  -2   9   -3.75    3.51
   5   2  -9    1.86    3.63
  -5   2   9    4.39    4.67
  -5  -2   9    0.37    3.34
   5   2   9    5.23    3.94
   5  -2  -9    2.07    3.84
  -5  -2   9   -1.07    4.59
   0   3   9    8.83    2.13
   0   3   9    8.62    1.81
   0  -3   9   11.34    2.26
   0   3  -9    9.60    2.13
   0   3  -9    9.97    2.07
   0  -3  -9   12.91    2.18
   0   3   9    7.52    1.69
   0  -3   9   10.68    2.04
   0   3   9   10.44    1.66
  -1   3   9   19.07    2.42
  -1   3   9   24.71    2.86
  -1  -3  -9   21.20    2.58
   1  -3   9   17.62    2.65
  -1   3   9   15.35    2.26
  -1   3   9   18.60    1.80
  -1   3   9   20.98    2.46
  -1  -3  -9   17.45    2.76
   1  -3  -9    9.25    2.09
  -1  -3   9   14.69    2.20
   1   3   9   11.03    1.68
  -1  -3   9   10.81    2.15
  -1   3  -9   12.48    1.79
  -1   3  -9   14.33    2.49
  -1   3  -9   12.62    2.47
  -1   3  -9   12.20    2.39
  -2   3   9    1.39    1.69
  -2  -3  -9   -0.27    1.45
   2  -3   9    0.87    1.75
  -2   3   9   -1.18    1.78
   2  -3   9   -2.45    1.68
  -2  -3  -9    0.45    1.98
  -2  -3  -9    2.99    1.93
   2   3  -9    0.14    1.19
  -2   3   9    0.87    1.43
   2   3   9    0.18    1.32
  -2  -3   9   -0.80    1.30
  -2   3  -9    0.52    2.00
  -2  -3   9   -0.27    1.50
   2  -3  -9    1.74    1.71
  -2   3  -9    0.48    1.73
  -2   3  -9    3.69    1.91
  -3  -3  -9   39.38    4.96
   3  -3   9   36.34    4.80
  -3   3   9   35.34    4.79
   3   3  -9   38.50    4.30
  -3   3   9   41.10    4.96
  -3   3  -9   29.49    4.77
   3   3   9   39.03    4.27
  -3  -3   9   38.32    4.70
   3  -3  -9   32.81    4.89
  -3  -3   9   38.64    5.07
   4  -3   9   34.60    5.49
   4   3  -9   31.74    4.66
  -4  -3  -9   25.33    4.71
  -4   3   9   38.32    5.78
  -4   3   9   38.27    5.58
   4  -3  -9   26.52    5.05
   4   3   9   33.11    5.61
  -4   3  -9   26.26    5.59
   4   3   9   31.43    4.61
  -4  -3   9   20.14    4.43
  -4  -3   9   31.05    5.58
  -5   3   9   50.03    7.48
  -5   3   9   38.19    7.10
   5  -3   9   36.21    7.07
   5   3  -9   50.28    6.84
  -5   3  -9   34.87    7.64
  -5  -3   9   41.85    7.45
   5  -3  -9   38.71    6.58
  -5  -3   9   38.32    6.46
   5   3   9   33.82    6.67
   0   4  -9   89.12    6.89
   0  -4   9   95.18    7.05
   0  -4   9   80.90    7.07
   0   4   9   88.59    6.38
   0   4  -9   90.56    6.88
   0   4   9   80.00    6.91
   0   4  -9   80.28    7.33
   0   4  -9   79.34    6.78
   0  -4  -9   84.09    7.06
   0   4   9   88.92    6.70
  -1   4   9   91.80    7.32
  -1   4   9   88.09    6.94
  -1   4   9   88.05    7.51
   1  -4   9   92.31    7.77
  -1   4   9   97.87    7.50
  -1  -4  -9   96.85    7.54
  -1  -4  -9   97.24    7.99
  -1   4   9  103.17    7.62
  -1   4  -9  106.73    7.73
  -1   4  -9   95.51    7.02
  -1   4  -9  104.99    7.80
  -1   4  -9  108.56    7.93
   1   4   9  102.30    7.03
   1   4   9   95.64    7.79
  -1   4  -9  102.77    7.64
  -1  -4   9  101.87    7.69
   1  -4  -9  100.25    7.81
  -1  -4   9   94.72    7.50
  -2  -4  -9   55.63    4.82
  -2   4   9   50.96    4.86
  -2  -4  -9   53.55    5.27
   2   4  -9   44.21    4.07
  -2  -4  -9   51.88    5.50
  -2   4   9   47.12    4.62
   2  -4   9   47.33    5.42
   2  -4   9   51.38    5.11
  -2   4   9   52.25    5.25
   2   4   9   48.37    4.34
  -2  -4   9   43.03    4.62
  -2   4  -9   52.58    5.63
  -2  -4   9   47.35    5.02
  -2   4  -9   47.41    5.09
   2  -4  -9   48.50    5.07
  -2   4  -9   48.70    4.99
   3   4  -9   31.01    3.69
  -3   4   9   27.97    4.19
  -3  -4  -9   22.25    4.20
   3  -4   9   26.75    4.28
  -3   4   9   28.16    4.30
  -3  -4   9   28.76    4.39
   3   4   9   27.67    3.44
  -3   4  -9   22.98    3.74
  -3  -4   9   27.97    4.10
   3  -4  -9   26.40    4.35
  -3   4  -9   28.32    4.55
   4  -4   9   53.71    7.16
  -4   4   9   50.92    6.80
  -4  -4  -9   45.34    6.29
  -4   4   9   42.88    6.51
   4   4  -9   49.12    5.89
  -4  -4   9   65.51    6.98
  -4   4  -9   49.99    7.28
  -4  -4   9   69.27    8.12
   4  -4  -9   50.28    6.81
  -5   4   9    9.83    5.55
  -5   4   9   12.91    5.39
   5  -4   9    9.51    5.46
  -5  -4   9   21.32    6.28
   5  -4  -9    8.02    4.55
  -5   4  -9   -0.71    4.80
  -5  -4   9   14.96    4.47
   5   4   9   10.06    4.79
   0   5  -9  301.80   20.74
   0   5  -9  283.78   20.51
   0   5   9  301.27   20.62
   0   5   9  296.27   20.40
   0  -5   9  302.06   20.84
   0   5  -9  287.21   20.71
   0   5  -9  302.91   20.63
   0   5   9  283.33   20.11
   0   5   9  301.61   19.85
  -1  -5  -9   42.13    4.13
   1   5  -9   40.03    4.19
  -1   5   9   44.05    3.43
   1  -5   9   49.57    5.19
  -1   5   9   45.74    4.14
   1   5  -9   44.68    3.46
  -1   5   9   44.78    4.11
  -1  -5  -9   48.29    4.77
  -1   5   9   44.78    4.09
  -1   5  -9   37.70    4.06
   1   5   9   38.30    4.30
  -1   5  -9   40.52    4.28
  -1  -5   9   33.19    4.28
  -1   5  -9   35.03    4.18
  -1   5  -9   39.72    4.12
  -1  -5   9   29.57    3.96
   1   5   9   35.14    3.39
  -2  -5  -9   89.53    7.45
  -2   5   9   88.39    7.26
  -2   5   9   85.14    6.95
  -2  -5  -9   98.91    7.99
   2  -5   9   81.21    7.65
   2   5  -9   85.89    7.26
  -2   5   9   92.47    7.83
   2   5  -9   95.18    6.61
  -2   5   9   95.66    7.25
   2  -5  -9   88.28    7.74
  -2   5  -9   81.30    7.93
   2   5   9   91.58    6.82
  -2  -5   9   92.10    7.45
  -2   5  -9   89.60    7.57
  -2   5  -9   88.65    7.50
  -3   5   9   15.78    3.44
   3   5  -9   16.23    2.65
  -3   5   9   19.43    3.54
  -3   5   9   15.43    3.67
  -3  -5  -9   17.96    3.65
   3  -5   9   12.45    3.31
  -3   5  -9    7.21    3.27
  -3   5  -9    9.00    3.00
  -3  -5   9   10.00    2.99
  -3  -5   9   10.18    3.25
   3   5   9    9.39    2.27
   3  -5  -9    6.84    2.93
   4   5  -9   23.19    4.06
  -4   5   9   23.80    5.10
   4  -5   9   23.80    5.56
  -4   5   9   14.10    4.71
  -4  -5  -9   24.99    4.93
  -4  -5   9   35.78    5.46
  -4  -5   9   29.54    5.59
  -4   5  -9   27.81    5.54
   4  -5  -9   36.99    5.85
   5  -5   9    4.51    5.68
  -5   5   9    2.73    4.81
  -5   5   9    3.64    4.66
   5  -5  -9    4.64    4.28
  -5   5  -9    0.10    4.95
  -5  -5   9    5.58    5.06
   5   5   9    4.42    4.53
  -5  -5   9    3.65    3.66
   0   6  -9   97.76    8.49
   0   6   9  116.45    7.47
   0  -6   9  114.12    8.74
   0   6   9  101.10    7.70
   0   6  -9  103.47    8.52
   0   6  -9  102.36    8.14
   0   6   9  108.65    8.20
   0   6   9  100.43    7.95
   0   6  -9  105.23    8.20
   1   6  -9   33.50    2.98
  -1   6   9   33.29    3.78
  -1  -6  -9   32.45    4.25
   1   6  -9   38.12    4.05
  -1   6   9   35.32    3.73
  -1   6   9   28.59    2.60
  -1   6   9   32.33    3.61
  -1  -6  -9   30.16    3.88
  -1   6   9   29.22    2.95
  -1   6  -9   28.88    2.86
  -1   6  -9   32.90    3.98
  -1  -6   9   27.88    3.80
  -1   6  -9   31.18    3.75
  -1   6  -9   27.43    3.82
  -1   6  -9   38.53    4.10
   1   6   9   35.85    3.97
  -1  -6   9   28.49    3.77
  -2   6   9   41.31    4.24
  -2   6   9   49.02    5.33
   2  -6   9   50.60    5.83
  -2  -6  -9   51.53    5.18
   2   6  -9   43.48    4.76
  -2   6   9   53.06    4.84
  -2  -6  -9   47.44    5.56
  -2   6   9   47.01    4.72
  -2   6   9   44.76    4.70
   2  -6  -9   54.04    5.54
   2   6   9   48.17    4.15
  -2   6  -9   52.50    5.58
  -2  -6   9   51.63    5.47
  -2   6  -9   49.51    5.11
  -2   6  -9   56.14    5.16
   3  -6   9   27.00    4.62
  -3   6   9   28.90    4.88
   3   6  -9   28.79    3.47
  -3   6   9   31.41    4.58
   3   6  -9   27.73    4.48
  -3   6   9   27.03    4.33
  -3  -6  -9   22.11    4.45
  -3   6  -9   31.17    4.73
  -3   6  -9   27.27    4.27
   3  -6  -9   41.52    5.38
  -3  -6   9   33.01    4.87
   3   6   9   26.15    3.15
  -3  -6   9   34.26    4.65
  -4   6   9   87.28    8.66
  -4  -6  -9   87.03    8.81
  -4   6   9   90.01    9.15
   4  -6   9   95.28   10.07
  -4  -6   9   71.76    8.51
  -4  -6   9   81.58    9.42
  -4   6  -9   65.74    8.75
   4  -6  -9   64.69    8.60
  -5   6   9    2.44    4.91
  -5   6   9    0.68    5.15
  -5  -6  -9    7.75    4.26
   5  -6   9    7.96    5.20
  -5  -6   9    3.06    3.88
   5  -6  -9    1.88    4.19
   5   6   9    0.88    4.18
  -5  -6   9    1.87    5.32
  -5   6  -9    4.68    5.36
   0   7   9   72.81    5.66
   0   7   9   73.97    5.99
   0   7   9   78.83    6.29
   0   7  -9   77.80    7.06
   0   7  -9   77.09    7.01
   0   7  -9   77.39    6.42
   0   7  -9   84.33    6.55
   0   7   9   83.26    7.76
   0   7   9   83.75    6.52
   0  -7   9   83.68    7.29
   0   7   9   82.30    5.80
  -1   7   9   14.35    2.55
  -1  -7  -9   16.00    3.01
  -1   7   9   15.24    1.91
   1   7  -9   14.28    2.00
  -1   7   9   15.57    2.90
   1   7  -9   10.72    2.66
  -1   7   9   10.80    2.51
  -1   7   9   13.14    2.08
  -1   7  -9   19.92    3.08
  -1   7  -9   19.80    3.18
  -1   7  -9   16.97    2.92
  -1   7  -9   20.29    3.16
  -1   7  -9   15.13    1.96
   1   7   9   12.91    2.68
   1   7   9   17.51    3.79
  -1  -7   9   12.85    2.86
  -2   7   9   48.22    4.60
  -2   7   9   35.94    3.85
  -2   7   9   43.08    4.98
   2   7  -9   44.76    4.55
   2  -7   9   41.47    5.49
  -2  -7  -9   37.58    5.16
  -2   7   9   42.80    4.30
  -2  -7  -9   53.89    5.10
   2   7   9   31.66    3.46
   2   7   9   32.53    5.29
  -2   7  -9   38.66    4.64
  -2  -7   9   41.60    5.04
  -2   7  -9   37.92    4.47
   2   7   9   34.65    4.95
  -2   7  -9   42.03    4.92
  -3  -7  -9   17.67    4.18
   3   7  -9   19.82    4.06
  -3   7   9   19.73    3.80
  -3   7   9   21.73    3.93
   3  -7   9   22.94    4.39
  -3   7   9   16.72    4.21
  -3   7  -9   14.81    3.96
   3  -7  -9   21.32    4.33
  -3  -7   9   23.53    4.24
   3   7   9   21.57    4.78
  -3   7  -9   25.60    4.38
  -4  -7  -9    9.04    4.03
  -4   7   9   17.26    4.77
   4  -7   9   11.32    4.98
  -4   7   9    9.50    4.38
   4   7   9    7.21    4.74
  -4   7  -9    6.01    4.40
   4  -7  -9    3.74    3.56
  -4  -7   9    8.23    3.80
   0   8   9   60.75    4.87
   0   8   9   67.06    5.55
   0   8   9   59.14    7.24
   0   8   9   63.44    4.98
   0   8   9   64.29    5.23
   0   8  -9   62.34    6.31
   0   8  -9   65.02    6.40
   0   8   9   66.80    5.41
   0   8  -9   57.85    4.73
   0   8  -9   63.61    5.66
   0   8  -9   69.26    5.55
   0   8   9   68.99    7.35
   0  -8   9   67.43    7.31
   1   8  -9  225.70   15.19
  -1   8   9  241.07   15.33
  -1   8   9  233.80   15.77
  -1  -8  -9  226.11   16.18
  -1   8   9  226.01   15.74
   1   8  -9  227.35   15.92
  -1   8   9  205.80   15.43
  -1   8  -9  214.56   15.78
   1   8   9  205.74   16.83
  -1   8  -9  193.59   15.71
  -1   8  -9  214.45   16.15
  -1   8  -9  208.06   16.02
  -1  -8   9  219.00   16.27
   1   8   9  207.14   15.84
  -2  -8  -9   38.31    5.13
  -2   8   9   39.42    4.23
  -2  -8  -9   33.46    5.09
   2   8  -9   37.76    5.16
  -2   8   9   28.76    4.62
  -2   8   9   40.00    4.37
   2   8  -9   41.42    4.63
  -2  -8   9   32.04    4.82
  -2   8  -9   37.62    4.93
   2   8   9   40.33    5.46
  -2   8  -9   43.36    4.68
  -2   8  -9   30.98    5.28
   2   8   9   38.56    5.73
  -2   8  -9   42.86    4.62
  -3   8   9   64.08    6.44
   3   8  -9   73.16    6.97
  -3   8   9   62.44    6.81
  -3   8   9   66.84    7.51
  -3  -8  -9   66.77    7.67
   3   8   9   40.74    7.20
  -3   8  -9   62.79    6.96
  -3  -8   9   55.27    7.00
  -3   8  -9   60.00    7.03
  -3   8  -9   62.41    7.83
  -4   8   9   -2.48    3.41
   4  -8   9    2.38    4.37
  -4  -8  -9    1.61    3.70
  -4   8   9    3.33    4.75
  -4   8   9    0.98    4.11
   4  -8  -9    8.34    4.26
  -4   8  -9   -1.77    4.06
   4   8   9   10.32    5.28
  -4   8  -9    4.43    4.80
  -4  -8   9    4.71    3.42
   0   9  -9   45.49    5.31
   0   9  -9   42.93    5.31
   0   9  -9   40.81    3.60
   0   9   9   56.31    6.83
   0   9   9   44.85    4.08
   0   9   9   45.77    4.39
   0   9   9   41.33    4.06
   0   9  -9   33.29    3.95
   0   9  -9   41.78    4.45
   0   9   9   37.78    5.79
  -1   9   9    3.66    2.27
   1   9  -9   10.48    1.96
   1   9  -9   10.89    2.63
  -1   9   9    4.81    1.97
  -1   9   9    3.85    2.29
  -1  -9  -9    9.02    2.90
  -1   9  -9   11.87    3.24
  -1  -9   9    9.43    3.04
  -1   9  -9    8.56    2.96
   1   9   9    5.91    3.52
  -1   9  -9   10.43    2.77
   1   9   9    5.85    2.77
  -2  -9  -9   31.46    4.75
   2   9  -9   28.55    4.66
  -2   9   9   28.73    4.49
  -2   9   9   30.79    3.95
   2   9  -9   29.43    3.99
  -2   9   9   34.63    3.96
  -2  -9  -9   24.82    4.63
  -2   9  -9   25.53    3.94
   2   9   9   31.90    5.41
  -2   9  -9   31.16    4.39
  -2   9  -9   27.43    3.50
  -2  -9   9   25.67    4.48
   2   9   9   22.51    4.39
  -2   9  -9   27.85    4.05
  -2   9  -9   21.13    4.89
   3   9  -9   31.58    4.90
  -3   9   9   29.55    5.44
  -3  -9  -9   30.75    5.68
  -3   9   9   30.17    5.09
  -3   9   9   26.68    4.40
  -3   9  -9   36.28    5.20
   3   9   9   36.79    6.50
  -3  -9   9   29.97    5.14
  -3   9  -9   30.00    5.99
  -4   9   9    9.90    5.68
   4  -9   9   -0.08    4.56
   4   9  -9    6.45    4.28
  -4  -9  -9    1.57    3.96
  -4   9   9    0.32    3.58
  -4   9   9    1.73    4.52
   4   9   9    0.56    4.69
  -4   9  -9    0.59    4.30
   4  -9  -9    1.48    4.69
  -4  -9   9    1.10    3.24
  -4   9  -9   -0.63    5.10
   0  10   9   30.17    3.31
   0  10  -9   29.86    4.81
   0  10  -9   32.90    3.96
   0  10   9   31.38    3.75
   0  10  -9   26.37    2.97
   0  10  -9   28.57    4.57
   0  10   9   25.73    5.25
   0  10   9   21.14    5.12
  -1  10   9    4.98    2.49
   1  10  -9    7.46    2.63
  -1 -10  -9    8.58    3.17
  -1  10   9    0.57    3.61
   1  10  -9    9.02    2.12
  -1  10   9    9.76    2.48
  -1  10   9   11.47    2.42
   1  10   9    9.24    4.18
  -1  10  -9    7.60    2.44
  -1  10  -9   12.72    2.83
  -1  10  -9    7.19    3.01
  -1 -10   9    9.51    3.18
  -1  10  -9   12.16    3.50
   1  10   9   12.53    3.07
  -2  10   9    7.60    3.19
   2  10  -9   -1.12    2.85
  -2  10   9    5.90    2.34
  -2 -10  -9    3.49    3.03
   2  10  -9    3.93    2.43
  -2  10   9    1.81    2.52
  -2 -10  -9    3.96    2.99
   2  10   9    5.43    3.40
  -2  10  -9    6.55    3.09
   2  10   9   -3.66    3.28
  -2 -10   9   -1.88    2.37
  -2  10  -9    6.69    3.93
  -2  10  -9    2.03    2.56
  -2  10  -9    8.26    3.05
   3  10  -9   17.45    4.09
   3  10  -9    7.90    4.08
  -3  10   9   10.07    3.67
  -3 -10  -9    8.17    4.04
  -3  10   9   13.99    4.77
  -3  10   9    8.02    3.03
  -3  10  -9    7.89    3.75
  -3  10  -9    7.25    4.84
   3  10   9    3.22    4.48
  -3 -10   9    4.92    3.30
   3  10   9    8.55    4.46
  -4  10   9   31.43    5.50
   4  10  -9   29.27    6.01
  -4  10   9   30.66    7.33
  -4 -10  -9   20.45    5.74
  -4  10   9   28.53    6.10
  -4  10  -9   22.74    6.82
   4  10   9   28.94    7.02
  -4 -10   9   27.23    5.83
  -4  10  -9   26.37    5.71
   0  11   9   96.04   10.23
   0  11  -9   93.96    9.03
   0  11   9   94.21    7.55
   0  11   9   84.41   10.06
   0  11  -9   82.18    6.93
   0  11  -9   91.69    8.92
   0  11  -9   97.05    7.82
   0  11   9   94.98    7.30
   1  11  -9    5.57    2.14
  -1  11   9    4.76    2.45
  -1  11   9    7.64    2.14
  -1  11   9    4.08    2.19
   1  11  -9    8.14    2.93
  -1  11   9    2.69    4.23
  -1 -11  -9    8.10    3.26
  -1  11  -9    3.87    2.14
   1  11   9   -1.19    2.64
  -1  11  -9    2.65    2.35
  -1  11  -9    1.44    3.31
  -1  11  -9    3.10    3.08
   1  11   9    4.63    4.19
   2  11  -9   26.97    4.04
  -2 -11  -9   24.37    5.05
  -2  11   9   29.56    4.86
  -2  11   9   25.88    4.18
  -2  11   9   28.17    4.21
   2  11  -9   20.20    4.70
  -2 -11  -9   23.46    4.80
  -2  11  -9   30.02    5.82
  -2  11  -9   27.61    4.05
  -2  11  -9   35.82    5.17
   2  11   9   19.97    4.93
   2  11   9   32.20    6.25
  -2  11  -9   35.40    4.98
  -2 -11   9   24.36    4.88
  -3  11   9   18.93    4.60
   3  11  -9   20.99    5.51
   3  11  -9   14.31    4.31
  -3  11   9   19.66    3.74
  -3 -11  -9   26.39    5.78
  -3  11   9   15.29    5.31
  -3  11  -9   18.25    5.95
  -3 -11   9   14.86    4.40
  -3  11  -9   15.71    4.23
   3  11   9   14.29    4.95
   3  11   9   25.84    6.18
  -4  11   9    0.55    3.61
  -4  11   9   11.66    4.43
  -4 -11  -9   18.17    5.38
  -4  11   9    9.05    6.26
  -4  11  -9   12.76    4.88
  -4 -11   9   13.17    4.72
   4  11   9   14.88    6.21
  -4  11  -9   10.08    6.34
   0  12   9    1.32    2.37
   0  12  -9   -0.18    2.26
   0  12  -9   -2.98    2.94
   0  12   9    2.14    4.02
   0  12  -9   -3.38    3.29
   0  12   9    3.50    4.07
  -1  12   9   69.38    6.65
  -1  12   9   73.50    9.79
   1  12  -9   74.62    6.94
   1  12  -9   71.92    8.30
  -1  12   9   60.03    8.78
  -1  12   9   64.20    6.29
  -1 -12  -9   76.90    7.57
   1  12   9   56.16    6.79
  -1  12  -9   68.89    7.78
  -1  12  -9   62.67    7.52
  -1  12  -9   52.10    5.91
   1  12   9   69.41    9.03
  -2  12   9   32.79    4.73
  -2  12   9   46.43    5.70
   2  12  -9   46.32    6.13
  -2  12  -9   31.99    4.43
   2  12   9   33.64    5.91
  -2  12  -9   23.59    6.19
  -2  12  -9   29.69    5.36
  -2  12  -9   36.01    5.61
   2  12   9   27.09    6.47
  -2 -12   9   35.87    5.85
   3  12  -9   24.48    5.76
  -3  12   9   25.82    6.06
  -3 -12  -9   27.69    5.81
  -3  12  -9   23.60    6.53
  -3 -12   9   14.74    4.78
   3  12   9   20.50    6.24
  -3  12  -9   22.21    4.54
   3  12   9   14.00    5.37
   0  13   9    0.65    2.53
   0  13  -9   -2.91    2.25
   0  13  -9   -3.23    3.54
   0  13   9    0.14    4.31
   0  13   9   -1.39    4.45
   0  13  -9   -1.01    3.38
  -1  13   9    4.60    4.98
   1  13  -9    5.71    2.92
  -1  13   9   -1.32    4.93
  -1  13   9    7.86    3.05
   1  13  -9   -0.38    4.10
   1  13   9    5.08    3.30
  -1  13  -9    4.53    2.33
  -1  13  -9    2.59    3.75
   1  13   9    5.17    4.89
  -1  13  -9    6.35    4.34
   2  13  -9   20.41    4.90
  -2  13   9   10.86    4.09
   2  13   9    9.07    5.24
  -2  13  -9   16.24    4.49
  -2  13  -9   11.05    5.60
   2  13   9    9.01    4.35
  -2  13  -9    8.29    4.24
   3  13  -9   16.29    5.29
  -3  13   9    7.43    5.23
  -3 -13  -9    6.54    4.77
  -3  13  -9   16.50    6.54
  -3 -13   9    9.96    4.51
   3  13   9   22.69    6.45
   3  13   9    3.25    4.81
   0  14  -9   10.58    5.04
   0  14  -9    3.94    2.90
   0  14   9    2.24    5.84
   0  14   9    6.66    5.43
   0  14   9    5.85    2.85
   1  14  -9   34.89    5.16
   1  14  -9   42.86    7.50
  -1  14   9   32.56    7.75
  -1  14   9   35.51    4.95
  -1  14  -9   31.09    6.07
   1  14   9   24.23    4.94
  -1  14  -9   23.72    5.97
   1  14   9   30.51    6.99
  -2  14   9    8.59    4.13
   2  14  -9    7.45    3.98
   2  14   9   10.19    4.62
  -2  14  -9   12.73    4.82
  -2  14  -9   16.37    5.00
  -2  14  -9    4.97    5.99
   2  14   9   10.73    5.78
  -3 -14  -9   20.49    5.96
   3  14  -9   12.44    5.34
  -3  14   9   22.75    6.32
  -3  14  -9   16.63    7.26
   3  14   9   13.34    5.95
   3  14   9   22.48    7.02
  -3 -14   9   22.94    5.49
   0  15  -9   30.92    7.31
   0  15   9   42.42    8.41
   0  15  -9   38.99    5.29
   1  15  -9   28.19    6.72
   1  15  -9   25.27    4.87
  -1  15   9   17.77    7.03
   1  15   9   23.53    4.78
  -1  15  -9   19.48    6.09
   1  15   9   35.79    7.53
   2  15  -9   24.96    5.63
  -2  15   9   28.63    7.97
  -2  15   9   12.49    4.99
   2  15   9   22.44    6.79
  -2  15  -9   19.27    5.65
   2  15   9   16.56    5.46
  -2  15  -9   25.53    7.68
   0  16   9    2.54    6.14
   0  16  -9    7.87    5.47
   1  16  -9    5.93    5.89
  -1  16   9    6.65    6.59
   1  16  -9    6.00    3.97
  -1  16  -9   -0.11    5.42
   1  16   9   11.31    6.54
   1  16   9   11.75    4.29
  -2  16   9    7.93    7.53
   2  16  -9    0.51    4.35
   2  16   9    5.44    6.17
   2  16   9    2.78    4.59
  -2  16  -9    6.69    7.10
   0  17   9   16.78    7.72
   0  17  -9   23.30    7.24
   0   0  10   -0.76    1.49
   0   0  10    1.23    1.14
   0   0  10    0.23    1.36
  -1   0 -10  144.24   10.13
  -1   0  10  137.20    9.80
   1   0  10  142.92   10.17
  -1   0  10  144.29   10.48
  -1   0  10  141.45   10.10
  -1   0 -10  134.50   10.72
  -1   0 -10  152.43   10.27
  -1   0 -10  138.00   10.64
   2   0 -10   36.34    3.90
  -2   0  10   39.59    3.54
  -2   0  10   39.18    3.98
  -2   0 -10   32.91    3.22
  -2   0  10   41.10    3.57
   2   0  10   36.54    4.09
  -3   0  10   44.52    5.22
   3   0 -10   39.53    4.94
   3   0  10   41.81    4.98
   4   0  10    5.79    3.56
   4   0 -10   12.63    3.63
   4   0  10   13.03    3.65
  -4   0  10   11.37    3.86
  -4   0 -10    8.46    3.23
   5   0  10   15.26    4.99
  -5   0  10   24.24    5.97
   5   0  10   28.79    6.29
   5   0 -10   28.56    5.42
   0  -1  10  253.43   17.79
   0   1  10  252.04   17.43
   0  -1  10  237.48   17.87
   0   1  10  252.45   17.99
   0   1  10  265.26   17.78
   0  -1  10  258.54   17.71
   1  -1  10    8.36    1.92
  -1  -1 -10    8.39    2.10
  -1   1  10    6.49    1.87
   1  -1  10    6.95    1.76
  -1   1  10    7.24    1.02
  -1  -1 -10    8.20    1.74
  -1   1  10    9.50    1.95
  -1   1  10    8.07    1.40
  -1  -1 -10    8.79    1.76
  -1  -1  10    8.11    1.84
  -1   1 -10   10.27    2.45
  -1   1 -10   11.02    2.29
  -1  -1  10    7.30    1.38
   1   1  10    8.14    1.52
  -2   1  10  108.71    8.34
   2   1 -10  111.76    8.66
  -2  -1 -10  109.01    8.30
   2  -1  10  118.29    8.91
  -2   1  10  108.54    8.66
  -2  -1 -10  110.91    9.06
  -2  -1  10  120.95    8.92
  -2  -1  10  114.93    8.51
  -2  -1  10  121.22    8.54
  -2   1 -10  118.69    9.28
  -2   1 -10  122.41    8.95
   2  -1 -10  116.38    8.90
   2   1  10  110.02    8.71
  -3   1  10   35.44    4.79
   3   1 -10   49.95    5.17
   3  -1  10   40.08    4.97
   3  -1 -10   47.30    5.31
  -3  -1  10   41.47    4.74
  -3  -1  10   45.85    5.42
   3   1  10   36.80    4.72
   4  -1  10    6.23    3.51
   4   1 -10    9.55    3.32
  -4  -1 -10    5.27    3.05
  -4   1  10    8.51    3.83
  -4  -1  10    4.92    3.39
   4  -1 -10    7.39    3.25
   4   1  10    2.71    3.29
  -4  -1  10    1.87    2.54
   4   1  10    1.31    3.04
  -5   1  10   11.32    4.91
   5  -1  10    4.57    4.13
   5   1 -10   10.52    4.12
   5  -1  10    4.96    4.56
   5  -1 -10   11.20    4.38
   5   1  10    5.31    4.15
  -5  -1  10    5.52    5.35
  -5  -1  10    7.77    4.11
   0  -2  10   33.64    3.69
   0  -2  10   31.20    3.71
   0  -2  10   39.65    4.21
   0   2  10   32.79    3.56
   0   2  10   29.57    3.62
   0  -2  10   35.67    3.80
   0   2 -10   35.82    3.94
   0  -2 -10   38.99    3.66
   1  -2  10   44.10    4.01
  -1   2  10   46.00    4.02
  -1   2  10   49.47    4.38
   1  -2  10   44.96    3.98
  -1  -2 -10   40.02    4.02
  -1   2  10   43.59    4.06
  -1   2  10   45.86    3.36
  -1  -2 -10   43.00    3.73
  -1  -2  10   38.69    3.90
   1   2  10   34.08    3.19
  -1  -2  10   34.37    3.48
  -1   2 -10   37.73    4.47
  -1   2 -10   36.08    4.53
  -1   2 -10   31.62    3.34
   2   2 -10   27.65    3.26
  -2   2  10   27.59    3.15
   2  -2  10   29.09    3.84
  -2   2  10   26.84    3.44
  -2   2  10   33.28    4.04
  -2  -2 -10   29.21    3.35
   2  -2  10   26.72    3.89
  -2  -2 -10   30.30    4.05
   2  -2 -10   39.38    4.08
  -2  -2  10   35.07    3.66
  -2  -2  10   34.99    3.47
  -2   2 -10   28.07    3.95
  -2  -2  10   36.94    4.10
   2   2  10   35.48    3.63
  -2   2 -10   30.24    3.88
  -3   2  10   15.03    3.42
  -3   2  10   17.12    3.42
   3   2 -10   17.59    3.18
  -3  -2 -10   17.46    3.71
   3  -2  10   22.29    3.78
  -3  -2  10   17.50    3.24
   3   2  10   23.19    3.40
  -3  -2  10   16.01    3.41
   3  -2 -10   17.31    3.59
  -4  -2 -10   31.37    5.08
  -4   2  10   25.82    5.13
  -4   2  10   29.50    5.31
   4   2 -10   32.82    5.00
   4  -2  10   29.20    5.35
   4   2  10   36.50    5.01
   4  -2 -10   40.76    5.73
  -4  -2  10   37.67    5.15
  -4  -2  10   36.79    5.75
   4   2  10   39.14    6.02
   5  -2  10    2.94    4.07
  -5   2  10    4.71    4.59
   5  -2  10    0.30    5.02
   5   2 -10    2.34    3.82
   5  -2 -10    4.19    3.96
   5   2  10   10.09    4.58
  -5  -2  10   11.15    5.09
  -5  -2  10    1.13    3.34
   0  -3 -10  149.72   10.45
   0  -3  10  119.18   10.35
   0   3  10  154.97   10.32
   0   3 -10  139.55   10.35
   0   3  10  117.56   10.39
   0  -3  10  148.64   10.42
   0   3  10  137.65   10.01
   0   3 -10  150.41   11.21
  -1   3  10    4.18    1.51
   1  -3  10    2.33    1.67
  -1   3  10    2.19    1.52
  -1  -3 -10    1.14    1.36
  -1   3  10    2.49    0.89
  -1   3  10    3.15    1.52
  -1  -3 -10    2.35    1.55
  -1   3 -10   -0.29    0.90
  -1   3 -10   -0.39    1.46
   1   3  10   -0.13    0.94
  -1   3 -10    0.28    1.61
  -1  -3  10   -0.04    1.05
  -1  -3  10   -0.56    1.07
  -1   3 -10    0.44    1.76
  -2  -3 -10  193.93   13.50
  -2   3  10  155.52   13.21
  -2   3  10  188.38   13.47
  -2   3  10  196.48   13.81
   2  -3  10  181.74   13.85
   2   3 -10  196.24   13.25
  -2  -3 -10  194.21   14.22
   2  -3  10  195.87   13.97
  -2   3 -10  185.51   13.93
   2  -3 -10  187.10   13.89
  -2   3 -10  183.04   13.75
  -2  -3  10  177.61   13.82
   2   3  10  188.21   13.40
  -2  -3  10  191.13   13.58
  -2   3 -10  210.04   14.23
  -2  -3  10  191.00   13.59
  -3  -3 -10   14.97    3.36
  -3   3  10   11.05    2.94
   3  -3  10   10.39    3.09
  -3   3  10   13.31    3.30
   3   3 -10    6.80    2.36
   3   3  10    8.06    2.51
   3  -3 -10   11.99    3.16
  -3  -3  10    7.90    2.95
  -3   3 -10    9.77    3.42
  -3  -3  10   11.02    2.70
   4  -3  10   49.06    6.69
  -4  -3 -10   46.23    6.31
  -4   3  10   47.13    6.41
   4   3 -10   48.06    5.92
  -4   3  10   47.49    6.48
   4   3  10   45.95    5.67
  -4  -3  10   54.38    7.15
  -4   3 -10   48.06    7.12
  -4  -3  10   39.11    5.77
   4  -3 -10   49.46    6.84
   5   3 -10    4.98    3.82
  -5   3  10   10.06    5.21
   5  -3  10   10.79    5.05
  -5   3  10    9.87    5.07
   5   3  10    4.01    4.53
   5  -3 -10    3.19    4.16
  -5   3 -10    4.57    5.35
  -5  -3  10    5.43    5.21
  -5  -3  10   12.01    4.18
   0  -4  10   65.23    6.13
   0   4 -10   76.81    6.06
   0   4  10   73.08    5.92
   0   4  10   76.47    5.56
   0  -4 -10   72.71    5.95
   0   4  10   64.85    5.76
   0   4 -10   70.61    6.07
   0  -4  10   70.99    6.09
   0   4  10   64.66    6.11
  -1   4  10   69.32    4.66
  -1   4  10   67.39    5.40
  -1   4  10   76.41    5.63
  -1   4  10   72.73    5.31
   1  -4  10   68.64    5.73
  -1   4  10   74.44    5.54
  -1  -4 -10   71.72    5.49
  -1  -4 -10   66.47    5.79
  -1   4 -10   50.63    5.42
   1   4  10   56.53    4.67
  -1   4 -10   52.89    5.51
  -1   4 -10   52.41    4.67
  -1  -4  10   50.83    5.11
  -1   4 -10   55.75    5.69
  -1  -4  10   51.77    5.36
  -2  -4 -10   25.50    3.92
  -2  -4 -10   11.55    3.17
   2  -4  10   28.71    3.77
  -2   4  10   28.44    3.24
   2   4 -10   26.59    2.75
  -2   4  10   24.10    3.13
  -2   4  10   21.46    3.47
  -2  -4 -10   24.11    3.33
  -2   4  10   27.08    3.56
   2  -4  10   21.41    3.61
  -2   4 -10   30.08    3.87
  -2   4 -10   23.24    3.54
   2   4  10   24.93    2.95
   2  -4 -10   27.81    3.78
  -2  -4  10   26.10    3.43
  -2   4 -10   34.88    4.41
  -3   4  10   70.32    7.22
   3   4 -10   75.87    6.65
   3  -4  10   69.70    7.45
  -3  -4 -10   84.15    7.72
  -3   4  10   72.97    7.37
  -3   4 -10   76.28    7.24
  -3   4 -10   80.89    7.74
   3  -4 -10   69.79    7.46
   3   4  10   84.18    6.77
  -3  -4  10   81.13    7.61
  -3  -4  10   92.01    7.36
  -4   4  10    8.20    3.75
   4   4 -10    3.90    2.77
  -4   4  10    2.54    3.23
   4  -4  10    4.29    3.84
  -4  -4 -10   -0.44    2.94
   4  -4 -10   13.69    4.09
  -4  -4  10   12.03    4.31
  -4  -4  10   10.27    3.47
  -4   4 -10    3.30    4.14
  -5   4  10   18.44    5.71
  -5   4  10   14.60    5.52
   5  -4  10   17.83    6.45
  -5   4 -10   11.83    6.07
   5   4  10   10.84    5.15
  -5  -4  10   18.16    6.17
   5  -4 -10   17.84    5.19
  -5  -4  10   19.49    5.01
   0   5 -10   59.89    5.58
   0   5  10   58.61    5.12
   0   5 -10   55.96    5.30
   0  -5  10   58.54    5.59
   0   5  10   62.48    4.78
   0   5 -10   55.16    5.48
   0   5  10   62.17    5.46
   0   5  10   60.03    4.35
  -1   5  10    5.36    1.61
  -1  -5 -10    5.58    2.15
  -1   5  10    7.12    2.07
  -1  -5 -10    7.55    2.13
  -1   5  10    7.35    1.99
   1  -5  10    7.37    2.32
  -1   5  10    7.47    1.26
   1   5 -10   10.12    2.31
  -1   5  10    4.75    1.86
  -1   5 -10    5.42    1.96
  -1   5 -10    7.08    2.23
   1   5  10    5.52    1.29
  -1  -5  10    7.80    2.12
  -1   5 -10    3.16    1.88
  -1   5 -10    6.47    2.33
   1   5  10    6.31    2.26
  -1  -5  10    4.04    1.80
  -1   5 -10    5.18    1.24
   2  -5  10   22.97    4.06
  -2   5  10   27.04    2.78
  -2   5  10   29.37    3.36
  -2   5  10   22.82    3.67
  -2   5  10   23.77    3.14
   2   5 -10   22.74    2.55
  -2  -5 -10   31.17    3.84
  -2  -5 -10   26.39    4.02
  -2   5  10   24.32    3.37
  -2   5 -10   25.01    3.65
  -2   5 -10   28.94    4.31
   2  -5 -10   21.49    3.70
  -2   5 -10   27.06    3.73
  -2  -5  10   26.55    3.60
   2   5  10   30.49    3.08
  -3   5  10   56.58    6.49
   3  -5  10   65.03    6.48
  -3  -5 -10   53.36    6.57
  -3   5  10   60.23    6.20
  -3   5  10   55.89    6.34
   3   5 -10   63.66    5.34
  -3  -5  10   60.25    6.53
   3  -5 -10   51.76    6.46
   3   5  10   57.28    5.32
  -3  -5  10   50.44    6.51
  -3   5 -10   42.87    6.09
   4  -5  10   10.84    4.40
  -4   5  10   13.89    4.37
  -4   5  10    8.68    4.24
  -4  -5 -10    9.32    3.83
   4   5 -10    6.57    2.52
  -4  -5  10   16.43    4.73
  -4  -5  10   14.27    3.89
  -4   5 -10    8.26    4.67
   4  -5 -10    8.46    3.82
  -5   5  10   22.10    5.97
   5  -5  10   12.24    5.84
  -5  -5 -10   11.10    4.31
  -5   5  10   11.38    5.41
  -5   5 -10   14.77    6.11
   5  -5 -10   15.35    5.35
   5   5  10   17.93    5.58
  -5  -5  10   37.27    7.37
  -5  -5  10   27.88    5.54
   0   6  10   31.86    3.28
   0   6  10   31.55    3.48
   0  -6  10   36.19    4.53
   0   6 -10   36.12    4.00
   0   6 -10   32.86    4.24
   0   6  10   34.14    2.76
   0   6  10   36.11    4.12
   0   6 -10   33.65    4.29
  -1   6  10  247.34   16.69
  -1   6  10  241.98   16.73
  -1   6  10  224.49   16.80
   1   6 -10  242.59   16.90
  -1   6  10  243.91   16.03
   1   6 -10  242.46   16.06
  -1  -6 -10  243.59   16.94
   1  -6  10  266.67   17.35
  -1   6 -10  220.41   16.87
  -1   6 -10  226.64   16.75
   1   6  10  220.51   16.03
  -1   6 -10  216.59   15.95
   1   6  10  241.34   16.94
  -1   6 -10  231.65   16.96
  -1  -6  10  236.50   16.93
  -1   6 -10  221.55   16.81
  -2  -6 -10   24.48    3.75
  -2  -6 -10   21.36    3.87
   2  -6  10   20.27    3.99
  -2   6  10   21.52    2.84
   2   6 -10   25.37    3.38
  -2   6  10   23.03    3.39
  -2   6  10   26.39    3.23
  -2   6  10   25.30    3.87
  -2   6 -10   26.28    3.76
   2  -6 -10   25.70    4.05
  -2   6 -10   22.42    3.62
   2   6  10   23.10    2.78
  -2  -6  10   31.54    4.01
  -2   6 -10   32.45    4.38
  -3   6  10   38.97    5.12
   3   6 -10   34.80    4.01
  -3   6  10   37.08    5.03
  -3   6  10   32.90    5.29
   3  -6  10   32.14    5.11
  -3  -6 -10   29.31    5.19
  -3  -6  10   47.44    5.56
   3  -6 -10   41.64    5.60
  -3   6 -10   47.05    5.42
   3   6  10   44.76    3.98
  -3   6 -10   41.46    5.46
   4  -6  10    3.28    4.18
  -4  -6 -10    5.41    3.80
  -4   6  10    5.62    3.84
  -4   6  10    7.80    3.98
  -4  -6  10    0.74    3.58
  -4  -6  10   -3.37    2.65
   4  -6 -10    3.73    3.48
  -4   6 -10   -0.97    3.89
  -5   6  10    7.91    5.49
  -5   6  10    9.69    5.35
  -5  -6 -10   15.24    5.13
   5  -6  10   18.42    6.23
  -5  -6  10   14.66    6.00
  -5   6 -10   18.16    6.15
   5  -6 -10    5.93    4.54
   5   6  10    3.59    4.48
  -5  -6  10   15.48    4.97
   0   7  10  387.96   26.40
   0   7  10  386.26   26.65
   0   7 -10  392.59   27.14
   0   7 -10  415.80   27.61
   0   7  10  392.23   26.97
   0   7 -10  393.20   27.53
   0  -7  10  380.92   27.65
   0   7  10  399.84   28.29
   0   7 -10  385.28   27.14
   0   7  10  398.04   27.14
  -1   7  10   24.00    3.38
  -1   7  10   19.07    2.00
   1   7 -10   16.65    3.10
  -1   7  10   19.58    2.21
  -1  -7 -10   17.89    3.20
   1   7 -10   19.93    2.19
  -1   7  10   19.67    2.90
  -1   7  10   14.96    2.77
   1   7  10   18.24    4.42
   1   7  10   14.22    3.09
  -1   7 -10   17.87    3.28
  -1  -7  10   12.19    2.97
  -1   7 -10   19.78    3.27
  -1   7 -10    9.75    2.80
  -1   7 -10   10.98    2.95
  -2   7  10  132.96    9.78
   2  -7  10  121.06   10.60
  -2  -7 -10  125.55   10.32
  -2   7  10  122.60    9.50
  -2  -7 -10  122.87   10.61
  -2   7  10  132.80   10.51
   2   7 -10  138.18    9.83
  -2   7  10  129.37    9.83
  -2   7 -10  133.27   10.19
   2   7  10  120.99    9.19
  -2  -7  10  130.27   10.37
  -2   7 -10  117.39   10.03
   2   7  10  118.19   12.42
  -2   7 -10  138.33   10.60
  -3   7  10   -3.13    3.27
  -3  -7 -10    1.46    2.85
   3   7 -10   -0.23    2.51
  -3   7  10   -1.34    2.42
   3  -7  10    1.42    2.63
  -3   7  10    2.85    2.70
  -3   7 -10   -0.92    2.84
  -3  -7  10   -1.27    2.33
  -3   7 -10   -2.62    2.76
   3  -7 -10    3.33    3.05
  -4   7  10    7.12    4.56
  -4   7  10   12.61    4.37
  -4  -7 -10    8.65    4.24
  -4   7  10   11.14    4.38
   4  -7  10   12.31    5.05
  -4  -7  10   18.30    4.45
   4  -7 -10   12.76    4.78
  -4   7 -10   13.96    4.99
   0  -8  10   15.60    3.66
   0   8  10   18.95    4.26
   0   8 -10   19.81    3.56
   0   8  10   14.99    2.52
   0   8  10   15.19    1.83
   0   8  10   15.57    2.26
   0   8  10   21.90    3.10
   0   8 -10   20.70    3.14
   0   8 -10   18.82    3.62
   0   8 -10   19.73    2.92
   0   8  10   14.82    2.04
   1   8 -10   28.34    4.12
  -1   8  10   30.26    3.88
  -1   8  10   31.62    3.39
   1   8 -10   34.38    3.25
  -1   8  10   27.60    3.74
  -1  -8 -10   38.40    4.82
  -1   8  10   34.88    4.34
   1   8  10   36.15    4.51
  -1   8 -10   31.59    4.29
  -1   8 -10   32.82    3.05
  -1   8 -10   36.97    4.53
  -1   8 -10   39.67    4.46
   1   8  10   25.92    5.00
  -1   8 -10   29.96    4.37
  -1  -8  10   33.97    4.72
   2   8 -10   40.90    4.42
  -2   8  10   44.82    4.49
  -2  -8 -10   41.00    5.21
  -2   8  10   33.23    3.98
  -2   8  10   46.48    4.68
  -2  -8 -10   39.68    5.41
  -2   8  10   40.75    5.09
   2   8 -10   32.74    4.94
  -2   8 -10   43.00    5.08
   2   8  10   31.06    3.45
  -2  -8  10   41.05    5.18
   2   8  10   28.16    4.80
  -2   8 -10   34.63    3.76
  -2   8 -10   36.09    4.61
  -2   8 -10   41.66    4.82
   2   8  10   40.77    5.90
  -3  -8 -10   10.79    3.98
  -3   8  10   12.98    3.56
   3   8 -10   16.01    3.67
  -3   8  10   19.28    4.58
  -3   8  10    9.17    3.27
  -3  -8  10    5.72    3.16
   3  -8 -10   12.89    3.99
  -3   8 -10    6.57    3.77
   3   8  10   11.31    4.37
  -3   8 -10   10.18    3.64
  -4   8  10    6.74    4.14
  -4   8  10    9.21    4.51
  -4   8  10   15.42    5.49
  -4  -8 -10    7.15    4.27
   4  -8  10   11.55    5.29
  -4  -8  10   10.62    3.91
  -4   8 -10    5.46    5.97
   4   8  10    6.77    4.96
  -4   8 -10   10.06    4.91
   4  -8 -10   10.71    4.65
   0   9  10   46.68    4.39
   0   9  10   44.45    4.74
   0   9  10   49.25    6.65
   0   9 -10   50.69    5.77
   0   9 -10   54.29    5.03
   0  -9  10   40.09    7.09
   0   9 -10   48.11    5.82
   0   9  10   47.63    6.66
  -1   9  10    6.00    2.60
  -1  -9 -10    6.48    2.58
  -1   9  10    6.99    2.41
   1   9 -10    9.36    2.73
   1   9 -10    7.27    1.67
  -1   9  10    5.98    1.89
  -1  -9  10    2.81    2.79
  -1   9 -10    2.25    2.68
   1   9  10   -0.13    2.28
   1   9  10    5.78    3.59
  -1   9 -10    2.12    2.71
  -1   9 -10    0.28    2.28
  -2   9  10   55.64    5.33
  -2  -9 -10   49.97    6.47
   2   9 -10   53.45    6.21
  -2   9  10   55.74    5.28
  -2   9  10   53.35    5.93
  -2  -9 -10   56.01    6.45
   2   9 -10   55.18    5.30
   2   9  10   42.99    6.51
   2   9  10   46.21    6.14
  -2   9 -10   54.15    6.10
  -2  -9  10   43.20    5.92
  -2   9 -10   34.79    6.16
  -2   9 -10   49.42    5.51
  -2   9 -10   40.95    5.32
  -3  -9 -10   20.50    4.85
  -3   9  10   25.91    4.55
   3   9 -10   27.37    4.59
  -3   9  10   19.09    4.96
  -3   9  10   18.82    3.98
  -3   9 -10   21.29    4.39
  -3  -9  10   18.79    4.36
   3   9  10   23.48    5.66
  -3   9 -10   14.24    5.01
   4  -9  10   20.74    6.05
  -4   9  10   21.14    5.01
  -4   9  10   25.34    5.64
  -4  -9 -10   21.63    5.51
  -4   9  10   15.13    5.82
  -4  -9  10   26.80    5.47
   4   9  10   20.26    6.19
   4  -9 -10   23.88    6.04
  -4   9 -10    7.79    5.85
  -4   9 -10   17.63    5.35
   0  10 -10   48.95    6.17
   0  10  10   53.71    7.33
   0  10  10   46.23    5.05
   0  10  10   44.23    4.55
   0  10 -10   54.73    5.24
   0  10  10   58.42    7.41
   0  10 -10   46.49    4.03
   0  10 -10   53.87    6.29
   1  10 -10   34.49    4.62
  -1  10  10   35.33    3.82
  -1  10  10   33.15    4.33
   1  10 -10   31.01    3.58
  -1  10  10   19.51    5.42
  -1 -10 -10   37.77    5.32
  -1  10  10   39.76    4.45
  -1  10 -10   38.12    4.65
  -1  10 -10   45.87    5.47
   1  10  10   38.70    4.93
  -1  10 -10   45.59    5.52
  -1 -10  10   32.92    5.28
  -1  10 -10   36.75    3.84
   1  10  10   30.15    5.85
  -2  10  10   11.88    2.83
  -2  10  10    7.05    2.86
  -2  10  10   11.21    3.48
  -2 -10 -10   12.11    3.78
  -2 -10 -10   10.51    3.60
   2  10 -10   10.02    2.79
   2  10 -10   11.23    3.67
  -2  10 -10    7.55    3.01
  -2  10 -10    3.50    2.95
  -2  10 -10    8.31    2.90
  -2 -10  10    1.51    2.77
   2  10  10    2.72    3.88
  -2  10 -10    5.29    3.70
   2  10  10    1.74    3.21
   3  10 -10   53.51    6.45
  -3  10  10   53.28    6.34
  -3  10  10   49.30    7.21
  -3 -10 -10   42.45    6.82
   3  10 -10   42.45    6.90
  -3  10  10   44.07    5.60
  -3  10 -10   35.90    7.18
  -3  10 -10   48.73    6.14
   3  10  10   34.25    6.94
   3  10  10   50.52    7.82
  -3 -10  10   51.70    7.03
  -4 -10 -10   -6.80    3.64
  -4  10  10    5.37    5.45
  -4  10  10    4.52    4.94
  -4  10  10    3.51    4.15
  -4 -10  10    9.30    4.34
  -4  10 -10    0.64    4.20
  -4  10 -10    5.81    5.64
   4  10  10    6.04    5.51
   0  11 -10    3.41    2.33
   0  11  10    3.60    2.32
   0  11 -10   -2.66    3.01
   0  11  10    4.29    4.07
   0  11  10   -0.71    3.67
   0  11  10   -0.23    1.78
   0  11 -10    2.27    3.12
  -1  11  10   23.99    3.33
  -1  11  10   26.23    3.84
  -1  11  10   20.95    3.11
   1  11 -10   24.40    4.02
  -1 -11 -10   21.95    4.36
  -1  11  10   14.99    5.30
  -1  11 -10   21.79    4.58
   1  11  10    8.88    4.78
  -1 -11  10   13.74    4.21
  -1  11 -10   18.77    4.51
   1  11  10   14.30    3.70
  -1  11 -10   15.82    3.44
  -2  11  10    7.40    2.98
  -2 -11 -10   11.73    3.96
  -2  11  10    9.67    3.64
   2  11 -10   11.68    3.82
  -2  11  10    7.75    2.93
   2  11  10    8.83    3.72
  -2  11 -10    9.14    3.22
  -2 -11  10    0.75    2.86
  -2  11 -10   11.76    3.81
  -2  11 -10    6.75    4.40
   2  11  10    3.65    4.44
  -2  11 -10   10.39    3.42
  -3  11  10   23.57    4.28
  -3  11  10   14.29    5.31
   3  11 -10   16.66    5.26
  -3  11  10   19.74    4.45
  -3 -11 -10   20.94    5.29
  -3  11 -10   15.44    6.05
   3  11  10   28.86    5.79
  -3 -11  10   28.75    5.40
   3  11  10   22.60    6.22
  -3  11 -10   26.87    4.86
  -4 -11 -10   10.43    5.11
  -4  11  10    6.89    7.46
  -4  11  10   12.60    4.50
   4  11  10   16.45    6.47
  -4  11 -10   12.64    4.93
  -4 -11  10   15.33    4.94
  -4  11 -10   21.65    7.26
   0  12 -10   13.37    4.18
   0  12 -10   16.10    4.44
   0  12 -10   22.57    3.80
   0  12  10   10.23    5.15
   0  12  10   16.60    3.21
   0  12  10   20.78    5.80
  -1  12  10   46.19    8.13
  -1  12  10   57.42    5.72
  -1  12  10   47.73    4.68
  -1 -12 -10   54.15    6.87
  -1  12  10   37.15    7.73
   1  12 -10   55.84    7.53
   1  12 -10   49.97    5.92
  -1  12 -10   43.17    6.60
   1  12  10   43.85    5.82
  -1  12 -10   44.41    6.49
  -1  12 -10   43.59    5.22
   1  12  10   30.38    6.78
  -2  12  10   19.30    4.66
   2  12 -10   14.98    4.14
  -2  12 -10   10.28    4.07
   2  12  10    6.73    5.08
  -2  12 -10   15.75    5.63
  -2  12 -10   20.11    4.43
   2  12  10    8.07    4.17
  -2  12 -10   14.43    3.62
  -2 -12  10   15.92    4.44
  -3  12  10   16.07    3.55
  -3 -12 -10    8.31    4.76
  -3  12  10    7.61    5.16
   3  12 -10   11.54    5.15
  -3 -12  10   12.15    4.40
  -3  12 -10   16.13    6.25
   3  12  10   12.50    5.11
  -3  12 -10   14.71    4.27
   3  12  10   11.93    5.85
   0  13 -10  107.90   10.87
   0  13 -10  109.25    9.46
   0  13  10   98.63   12.14
   0  13 -10  106.38   10.80
   0  13  10  111.47   12.96
   0  13  10  112.03    9.00
  -1 -13 -10   18.87    5.22
   1  13 -10   16.52    3.97
  -1  13  10    6.39    5.35
  -1  13  10   15.16    3.56
   1  13 -10   10.78    4.82
  -1  13  10   14.03    5.91
   1  13  10    9.15    5.27
  -1  13 -10   10.68    4.77
  -1  13 -10   13.81    3.13
   1  13  10    9.56    3.66
  -1  13 -10   10.39    4.45
  -2  13  10   97.88    9.33
   2  13 -10   91.66    9.10
  -2  13 -10   76.35   10.32
   2  13  10   89.66   10.97
  -2  13 -10   78.55    9.04
  -2  13 -10   88.68    8.99
  -2 -13  10   77.48    9.44
   2  13  10   67.49    8.79
  -2  13 -10   77.08    7.48
   3  13 -10   -1.65    3.99
  -3 -13 -10    1.85    4.44
  -3  13  10   -2.33    4.83
  -3 -13  10    3.00    3.59
  -3  13 -10    5.16    5.96
   3  13  10   -3.06    5.11
   3  13  10    2.38    4.88
   0  14 -10   16.85    5.57
   0  14  10    3.08    5.54
   0  14  10    8.98    3.14
   0  14 -10    6.25    3.41
  -1  14  10   32.01    7.89
   1  14 -10   40.42    7.53
   1  14 -10   42.50    5.89
  -1  14 -10   32.78    6.70
   1  14  10   27.00    6.84
  -1  14 -10   35.18    4.48
  -1  14 -10   43.58    7.35
   1  14  10   45.49    5.79
  -2  14  10   -0.24    3.99
   2  14 -10    2.81    3.95
  -2  14 -10    4.48    4.38
   2  14  10    0.16    4.09
  -2  14 -10    0.81    5.49
   2  14  10    3.12    5.39
  -2  14 -10    4.56    4.43
  -3  14  10   11.76    5.82
  -3 -14 -10   14.62    5.68
   3  14 -10   12.55    5.32
  -3  14 -10   10.00    6.63
   3  14  10    1.99    5.80
  -3 -14  10    4.32    4.16
   3  14  10    0.59    5.27
   0  15 -10   -4.00    3.30
   0  15  10    3.92    5.41
   0  15 -10    4.91    4.90
   1  15 -10   13.61    5.92
   1  15 -10    7.58    3.92
  -1  15  10    8.87    6.04
   1  15  10    3.21    3.62
   1  15  10    6.61    5.81
  -1  15 -10    4.46    5.27
  -2  15  10    4.46    4.58
   2  15 -10    3.67    4.35
  -2  15  10    8.90    6.86
  -2  15 -10    1.56    6.04
   2  15  10    9.83    4.67
   2  15  10   -4.03    5.59
   0  16 -10   11.50    6.18
   0  16  10    0.62    6.33
   1  16 -10   35.24    5.93
   1  16 -10   30.71    7.94
  -1  16  10   23.87    8.16
   1  16  10   32.95    8.23
   1  16  10   24.93    5.39
  -1  16 -10   40.74    7.77
   0  17  10    4.31    6.93
   0  17 -10   20.42    7.38
   0   0  11    0.17    1.30
   0   0  11    1.03    1.23
   0   0  11   -0.23    1.58
  -1   0 -11  233.02   14.94
  -1   0 -11  192.92   15.19
   1   0  11  221.96   14.78
  -1   0 -11  175.36   15.17
  -1   0  11  218.38   15.10
  -1   0  11  220.00   14.40
  -1   0  11  205.52   15.07
   2   0  11    1.34    1.72
  -2   0 -11    1.66    1.25
  -2   0  11    0.65    1.20
  -2   0  11    0.86    1.51
   2   0 -11    1.76    1.49
  -2   0  11   -0.33    1.31
  -2   0 -11    2.17    1.92
  -3   0  11   35.76    4.61
  -3   0  11   37.23    4.21
   3   0  11   28.34    4.28
   3   0 -11   36.22    4.57
   4   0 -11    1.75    2.82
   4   0  11   -0.68    2.99
  -4   0  11    8.07    3.79
   4   0  11    0.26    3.05
  -4   0 -11    1.56    3.10
  -5   0  11   29.75    5.61
   5   0 -11   34.58    5.98
   5   0  11   39.42    6.85
   5   0  11   23.80    6.20
  -5   0  11   35.43    6.89
   0  -1  11   54.14    4.58
   0  -1  11   42.10    4.90
   0   1  11   55.83    4.85
   0   1  11   56.16    4.36
   0   1  11   50.33    5.07
   0  -1  11   43.40    4.67
  -1   1  11  186.49   13.49
   1  -1  11  203.82   13.65
  -1  -1 -11  189.74   13.39
   1  -1  11  179.68   13.34
  -1  -1 -11  198.31   13.83
  -1   1  11  173.50   13.56
  -1   1  11  180.37   12.69
  -1   1  11  181.20   13.01
  -1  -1  11  198.18   13.62
  -1  -1  11  186.99   13.01
  -1   1 -11  188.50   13.76
  -1   1 -11  190.08   13.91
   1   1  11  190.75   13.07
  -2   1  11   53.13    5.01
  -2  -1 -11   57.87    4.72
   2   1 -11   52.72    4.94
   2  -1  11   57.94    5.43
  -2   1  11   54.59    4.53
  -2   1  11   61.87    4.91
  -2  -1 -11   53.76    5.46
  -2   1 -11   58.50    5.89
  -2   1 -11   59.32    5.57
  -2   1 -11   59.93    4.43
   2   1  11   63.11    5.30
  -2  -1  11   52.53    5.22
  -2  -1  11   54.83    4.95
   2  -1 -11   53.18    5.16
  -2  -1  11   50.66    4.74
   3   1 -11   91.28    7.67
   3  -1  11   90.50    8.10
  -3   1  11   79.58    7.82
   3  -1 -11   92.38    7.93
   3   1  11   94.58    7.86
  -3  -1  11   99.48    8.19
  -3  -1  11   78.40    7.34
   4  -1  11   43.28    5.96
  -4  -1 -11   37.59    5.54
  -4   1  11   41.80    6.06
   4   1 -11   46.96    5.70
   4  -1 -11   33.57    5.49
   4   1  11   38.81    5.38
   4   1  11   33.20    5.94
  -4  -1  11   44.48    5.52
  -4  -1  11   41.46    6.26
   5  -1  11    2.76    4.06
  -5   1  11    8.13    5.04
   5   1 -11   -0.32    3.34
   5  -1  11    2.22    4.94
   5  -1 -11   -1.45    3.29
  -5  -1  11    0.79    3.37
   5   1  11    6.27    4.19
  -5  -1  11   -1.33    4.54
   0  -2  11   87.13    7.16
   0   2  11   98.46    7.37
   0   2 -11   99.69    7.47
   0   2  11   79.13    7.06
   0  -2  11   96.77    7.44
   0  -2 -11   93.54    7.24
   0  -2  11   91.86    7.24
   0  -2  11   74.18    7.09
  -1   2  11  133.49    9.87
  -1  -2 -11  129.93    9.71
   1  -2  11  136.18    9.94
  -1   2  11  130.44   10.09
   1  -2  11  130.52    9.88
  -1   2  11  136.80   10.00
  -1   2  11  127.44    9.27
  -1   2 -11  132.79   10.26
   1   2  11  132.27    9.23
  -1  -2  11  126.19    9.86
  -1   2 -11  141.74   10.54
  -1  -2  11  129.68    9.50
  -2   2  11  135.39    9.12
  -2  -2 -11  131.27    9.75
  -2   2  11  124.91    9.56
   2  -2  11  123.33    9.54
   2  -2  11  126.34    9.59
  -2   2  11  128.74    9.16
  -2  -2 -11  128.61    9.06
   2   2 -11  128.24    9.02
  -2   2 -11   96.57    9.66
  -2  -2  11  113.34    9.38
   2   2  11  119.41    9.21
   2  -2 -11  113.64    9.41
  -2  -2  11  117.78    9.07
  -2  -2  11  116.58    9.11
  -2   2 -11  102.68    9.43
   3  -2  11   33.78    4.84
  -3  -2 -11   39.39    5.30
  -3   2  11   34.48    4.60
   3   2 -11   41.76    4.58
  -3   2  11   37.05    4.90
   3   2  11   33.48    4.38
  -3  -2  11   38.90    5.10
  -3  -2  11   36.16    4.45
   3  -2 -11   35.06    4.84
   4  -2  11   61.87    7.52
   4   2 -11   68.48    6.95
  -4  -2 -11   62.50    7.27
  -4   2  11   70.10    8.19
  -4   2  11   60.40    7.29
  -4  -2  11   67.10    7.94
  -4  -2  11   64.14    7.12
   4   2  11   56.63    6.62
   4  -2 -11   66.28    7.56
   4   2  11   49.10    7.42
   5   2 -11    6.97    3.80
  -5   2  11    2.29    4.53
   5  -2  11   -0.43    4.63
   5   2  11    0.69    4.20
  -5  -2  11    1.95    4.78
   5  -2 -11   -1.01    3.38
  -5  -2  11   -0.67    3.31
   0   3  11    4.99    1.64
   0  -3  11    4.44    2.17
   0   3  11    3.99    2.06
   0  -3  11    2.43    1.79
   0   3  11    2.10    1.48
   0   3 -11    5.32    1.94
   0  -3 -11    4.11    1.91
   0  -3  11    1.99    1.60
  -1   3  11   17.31    2.61
  -1   3  11   19.28    2.01
   1  -3  11   22.46    3.19
  -1  -3 -11   22.41    2.86
  -1   3  11   21.93    3.03
  -1   3  11   26.77    3.12
  -1  -3  11   16.66    2.44
  -1  -3  11   16.69    2.70
  -1   3 -11   15.88    3.16
  -1   3 -11   14.93    1.98
  -1   3 -11   17.72    2.99
  -1   3 -11   20.25    3.24
  -2  -3 -11   42.91    4.07
  -2  -3 -11   38.85    4.90
   2  -3  11   35.95    4.65
  -2   3  11   35.67    4.43
  -2   3  11   40.41    4.02
   2  -3  11   42.64    4.78
  -2   3  11   38.61    4.47
  -2   3  11   31.38    3.85
   2   3 -11   35.84    3.58
  -2   3 -11   35.95    4.69
  -2   3 -11   43.67    5.04
   2  -3 -11   33.89    4.38
  -2  -3  11   31.93    4.30
  -2  -3  11   43.71    4.17
  -2  -3  11   38.42    4.16
  -2   3 -11   42.94    4.62
   2   3  11   40.56    4.10
   3  -3  11    0.43    2.53
  -3  -3 -11   -0.63    2.30
   3   3 -11    0.49    1.90
  -3   3  11    1.81    2.50
  -3   3  11    4.09    2.39
  -3  -3  11    0.74    1.94
   3  -3 -11    1.14    2.39
  -3   3 -11    0.42    2.77
  -3  -3  11    0.21    2.38
   3   3  11   -2.51    1.90
   4   3 -11   18.09    3.85
  -4   3  11   11.21    4.16
   4  -3  11   20.37    4.69
  -4  -3 -11   17.41    4.41
  -4   3  11   20.39    4.75
  -4  -3  11   27.59    5.27
   4   3  11   19.20    3.71
  -4  -3  11   19.67    3.87
  -4   3 -11   16.26    5.18
   4  -3 -11   18.75    4.43
  -5   3  11    6.66    4.93
   5  -3  11   12.20    5.57
  -5   3  11   13.94    5.69
  -5  -3  11    1.32    4.86
  -5   3 -11    1.45    4.86
   5  -3 -11    0.17    3.82
   5   3  11   -0.95    4.06
  -5  -3  11   13.93    4.13
   0   4  11  144.48   12.73
   0   4 -11  179.81   12.75
   0   4  11  178.63   12.60
   0  -4  11  187.65   12.85
   0  -4 -11  176.86   12.72
   0   4 -11  178.33   12.84
   0  -4  11  155.38   12.84
   0   4  11  180.90   12.29
  -1   4  11   13.31    1.60
   1  -4  11   13.85    2.84
  -1   4  11   12.29    2.41
  -1   4  11    9.57    2.07
  -1  -4 -11   14.86    2.67
  -1   4  11   12.39    2.62
   1   4  11   17.75    1.81
  -1   4 -11   16.20    2.84
  -1  -4  11   13.66    2.53
  -1  -4  11   15.07    2.51
  -1   4 -11   15.67    1.81
  -1   4 -11   15.98    2.94
  -1   4 -11   19.22    3.10
  -2   4  11  105.78    7.75
  -2  -4 -11   92.86    7.90
  -2   4  11  100.92    7.86
   2  -4  11  109.36    8.45
  -2   4  11  106.40    8.44
   2   4 -11  105.27    7.30
  -2   4  11  100.78    8.11
  -2  -4 -11  105.36    8.61
   2  -4  11  102.27    8.48
  -2  -4  11   84.62    7.78
   2   4  11   86.68    7.61
  -2   4 -11  100.36    8.82
  -2  -4  11   89.47    7.90
  -2   4 -11   91.13    8.26
   2  -4 -11  100.50    8.42
  -2   4 -11  103.34    8.43
   3   4 -11   11.64    2.54
  -3   4  11   18.50    3.45
   3  -4  11   12.53    3.47
  -3  -4 -11   15.61    3.58
  -3   4  11   18.78    3.57
  -3   4 -11    8.13    3.18
   3   4  11    5.79    2.48
  -3  -4  11    7.12    2.70
   3  -4 -11    8.39    3.11
  -3   4 -11    5.87    2.88
  -3  -4  11    2.34    2.82
  -4   4  11   26.85    5.10
   4   4 -11   17.58    3.82
  -4  -4 -11   19.31    4.45
   4  -4  11   21.52    5.02
  -4   4  11   26.47    5.24
  -4   4 -11   17.81    5.28
  -4  -4  11   26.57    4.63
   4  -4 -11   19.36    4.67
  -4  -4  11   20.95    5.35
  -5   4  11   -0.72    4.58
   5  -4  11   19.49    5.91
  -5   4  11    0.98    4.61
   5  -4 -11    9.65    4.49
   5   4  11    7.07    4.75
  -5  -4  11    7.66    4.25
  -5  -4  11    4.05    5.01
  -5   4 -11   11.24    5.73
   0  -5  11    3.26    2.11
   0   5 -11    4.10    1.83
   0  -5  11    0.97    1.90
   0   5 -11    0.26    1.85
   0   5 -11    2.02    1.92
   0   5  11    1.70    1.28
   0   5  11    3.22    2.06
  -1  -5 -11  336.14   22.60
  -1   5  11  325.05   21.68
  -1   5  11  314.90   22.30
   1  -5  11  343.86   22.93
  -1   5  11  342.51   22.67
  -1   5  11  330.63   22.39
  -1   5  11  320.27   22.55
  -1   5 -11  289.34   22.63
  -1   5 -11  329.10   22.60
  -1   5 -11  334.25   22.79
   1   5  11  319.76   22.68
  -1  -5  11  320.56   22.53
   1   5  11  316.83   21.73
  -1   5 -11  307.52   21.71
  -1  -5  11  308.99   22.62
  -2   5  11   10.35    2.22
  -2  -5 -11    9.45    2.52
  -2   5  11   10.94    2.41
  -2   5  11   10.72    1.60
   2   5 -11   11.49    1.57
  -2  -5 -11   12.17    3.03
  -2   5  11   13.35    2.65
   2  -5  11   20.50    3.63
  -2   5  11    8.98    2.82
   2   5  11    8.78    2.14
  -2   5 -11    6.73    2.61
   2  -5 -11    6.84    2.66
  -2   5 -11    6.62    2.85
  -2   5 -11   12.16    3.35
  -2  -5  11    7.13    2.37
   3   5 -11  138.25   10.21
  -3  -5 -11  144.80   11.68
  -3   5  11  138.39   11.14
  -3   5  11  142.85   10.98
   3  -5  11  129.44   11.25
  -3   5  11  149.92   11.75
   3   5  11  134.93   10.30
  -3  -5  11  127.63   10.86
  -3   5 -11  114.76   11.06
  -3   5 -11  131.28   11.40
   3  -5 -11  142.31   11.56
  -3  -5  11  142.05   11.55
  -4   5  11    2.87    3.62
   4  -5  11    9.08    4.08
  -4  -5 -11    0.65    3.30
  -4   5  11    2.05    3.86
  -4  -5  11    2.83    4.06
  -4  -5  11    3.40    3.14
  -4   5 -11   -0.89    4.16
   4  -5 -11    3.60    3.33
  -5   5  11    3.46    4.90
   5  -5  11   -1.29    5.32
  -5   5  11    4.92    4.81
  -5  -5 -11    5.34    4.53
   5   5  11    4.99    4.49
  -5   5 -11   -2.13    5.11
   5  -5 -11    4.37    3.93
  -5  -5  11   -3.92    5.00
  -5  -5  11   -3.37    3.56
   0   6 -11   75.14    7.01
   0   6 -11   76.75    6.78
   0   6  11   81.26    6.16
   0  -6  11   79.20    7.14
   0   6  11   75.93    6.47
   0   6  11   80.84    5.68
   0   6 -11   75.03    7.01
   0   6  11   83.20    6.84
  -1  -6 -11   40.06    4.47
   1   6 -11   35.09    4.22
  -1   6  11   34.22    4.41
   1  -6  11   42.83    5.00
  -1   6  11   30.96    3.73
  -1   6  11   30.19    2.85
  -1   6  11   32.77    4.08
  -1   6  11   32.16    3.77
  -1  -6  11   29.32    4.01
  -1   6 -11   37.03    4.32
   1   6  11   34.71    4.35
  -1   6 -11   27.75    2.82
  -1   6 -11   32.53    4.09
  -1   6 -11   33.06    4.37
   1   6  11   29.69    2.93
  -2   6  11   11.31    3.02
  -2  -6 -11   11.46    2.85
  -2   6  11   17.12    3.06
  -2   6  11   14.81    2.53
   2  -6  11   17.51    3.63
  -2  -6 -11   13.04    3.29
  -2   6  11   16.89    2.57
   2  -6 -11    7.78    2.94
  -2  -6  11    9.02    2.58
  -2   6 -11    8.55    2.86
  -2   6 -11   12.21    3.39
  -2   6 -11   15.07    3.17
   2   6  11   10.60    2.13
  -3   6  11   51.39    5.82
  -3   6  11   43.24    5.92
   3  -6  11   50.69    6.19
  -3  -6 -11   55.07    6.63
  -3   6  11   48.48    5.51
  -3   6 -11   37.68    5.46
   3  -6 -11   52.63    6.55
  -3  -6  11   41.50    5.50
   3   6  11   50.91    4.56
  -3   6 -11   33.88    5.49
  -3   6 -11   36.84    4.90
  -4   6  11    7.59    3.90
   4  -6  11    6.63    4.26
  -4  -6 -11    6.77    3.85
  -4   6  11    8.54    4.29
  -4   6 -11   11.49    4.78
  -4  -6  11   16.46    4.86
   4  -6 -11    7.09    4.05
  -4  -6  11    8.30    3.63
   5  -6  11   -3.53    5.23
   5  -6 -11   13.80    5.59
  -5  -6  11   15.91    6.10
   5   6  11    0.07    4.36
   0   7  11   -0.14    1.41
   0  -7  11   -1.20    2.22
   0   7 -11    0.76    1.76
   0   7 -11    0.37    2.10
   0   7  11    1.70    1.91
   0   7 -11   -2.98    2.04
   0   7  11    1.79    1.62
  -1  -7 -11   30.82    4.07
  -1   7  11   32.48    3.65
  -1   7  11   24.99    2.59
  -1   7  11   25.95    3.55
   1   7 -11   27.87    3.69
  -1   7  11   38.24    4.37
   1   7  11   23.92    3.78
  -1  -7  11   18.33    3.49
  -1   7 -11   25.89    3.89
  -1   7 -11   20.77    2.32
  -1   7 -11   23.30    3.80
  -1   7 -11   20.45    3.66
  -1   7 -11   18.86    3.43
  -2  -7 -11   23.09    4.19
   2  -7  11   19.10    4.15
  -2   7  11   23.58    3.15
   2   7 -11   26.90    3.47
  -2   7  11   23.09    3.28
  -2  -7 -11   29.39    4.29
  -2   7  11   31.09    3.85
  -2   7  11   30.27    4.25
  -2  -7  11   25.18    4.06
  -2   7 -11   29.77    4.14
   2   7  11   25.01    4.42
  -2   7 -11   28.09    4.11
  -2   7 -11   27.03    4.36
   2  -7 -11   18.64    3.95
   2   7  11   20.97    2.85
  -3   7  11   32.60    4.76
  -3   7  11   35.25    5.02
  -3   7  11   23.32    4.96
  -3  -7 -11   29.21    5.23
   3  -7  11   45.04    5.85
  -3  -7  11   31.97    5.03
  -3   7 -11   38.48    5.63
  -3   7 -11   39.33    5.52
   3  -7 -11   45.74    6.05
  -4   7  11   31.37    6.66
  -4   7  11   37.26    6.19
   4  -7  11   22.47    5.89
  -4   7  11   35.70    5.95
  -4  -7 -11   27.50    5.83
   4  -7 -11   29.94    6.13
  -4  -7  11   32.47    5.66
  -4   7 -11   36.59    6.42
   0   8 -11  106.59    8.16
   0   8  11   83.62    6.97
   0   8 -11   90.01    8.60
   0  -8  11   98.81    8.82
   0   8  11  109.39    9.51
   0   8  11   95.73    7.43
   0   8 -11  105.20    8.74
   0   8  11  107.19    8.06
   0   8  11   99.64    7.78
  -1   8  11   84.20    7.13
   1   8 -11   75.65    6.93
  -1   8  11   78.47    6.79
  -1  -8 -11   87.22    7.29
   1   8 -11   77.23    5.79
  -1   8  11   74.61    5.86
  -1   8 -11   64.67    7.03
  -1   8 -11   75.94    7.47
  -1   8 -11   74.71    7.21
  -1  -8  11   74.71    7.33
   1   8  11   81.73    7.15
   1   8  11   74.88    8.10
  -2   8  11   87.64    7.10
  -2  -8 -11   83.69    7.65
  -2   8  11   72.56    6.61
   2   8 -11   77.84    6.74
  -2   8  11   83.64    6.79
   2  -8  11   88.45    8.08
  -2  -8 -11   88.19    8.11
   2   8 -11   83.91    7.71
  -2   8  11   82.16    7.78
   2   8  11   80.79    8.62
  -2  -8  11   82.91    7.56
  -2   8 -11   76.67    7.37
   2   8  11   72.16    7.79
  -2   8 -11   73.83    7.78
   2   8  11   70.02    6.14
  -2   8 -11   77.25    7.34
  -3   8  11   14.24    4.50
  -3   8  11   25.64    4.32
  -3   8  11   20.16    3.99
  -3  -8 -11    8.66    4.06
  -3   8 -11   22.02    4.73
  -3   8 -11   21.02    4.31
   3  -8 -11   14.21    4.29
  -3  -8  11   20.60    4.31
   3   8  11   20.61    5.51
  -4   8  11   28.44    6.36
  -4   8  11   30.63    5.66
   4  -8  11   15.44    5.61
  -4  -8 -11   23.58    5.55
  -4   8  11   25.66    5.52
  -4   8 -11   17.57    5.63
   4   8  11   20.38    6.26
   4  -8 -11   16.68    5.40
  -4  -8  11   16.09    4.43
   0   9 -11    5.66    2.29
   0   9  11    1.66    1.73
   0   9 -11    1.82    2.96
   0   9  11    8.68    4.67
   0  -9  11   -1.31    2.67
   0   9  11    4.54    3.36
   0   9 -11    5.25    2.80
   0   9  11    5.77    2.31
   1   9 -11   58.59    5.97
  -1  -9 -11   58.78    6.75
  -1   9  11   50.72    5.70
  -1   9  11   58.21    4.95
   1   9 -11   61.03    4.77
  -1   9  11   56.64    6.23
  -1   9 -11   53.65    6.27
  -1   9 -11   58.44    6.50
   1   9  11   55.32    6.06
  -1   9 -11   63.82    6.75
   1   9  11   54.54    7.33
  -1  -9  11   73.12    6.87
  -2  -9 -11   27.88    5.10
   2   9 -11   39.21    5.44
  -2   9  11   39.95    4.87
  -2  -9 -11   38.87    5.60
   2   9 -11   37.45    4.24
  -2   9  11   37.01    4.28
  -2   9  11   30.22    4.79
  -2   9 -11   24.88    6.20
  -2   9 -11   31.40    4.62
   2   9  11   36.51    6.15
  -2  -9  11   35.68    5.27
  -2   9 -11   36.90    5.00
   2   9  11   39.58    5.65
  -2   9 -11   36.31    5.16
   3   9 -11   29.72    4.76
  -3   9  11   35.63    4.98
  -3   9  11   33.56    4.85
  -3   9  11   29.58    5.60
  -3  -9 -11   19.90    5.34
  -3   9 -11   26.47    4.99
  -3   9 -11   26.18    5.94
   3   9  11   22.17    5.84
  -3  -9  11   28.25    5.03
   4  -9  11   38.64    7.39
  -4   9  11   34.73    6.27
  -4  -9 -11   36.65    6.61
  -4   9  11   45.15    6.65
  -4   9  11   32.53    7.01
  -4  -9  11   24.85    5.60
  -4   9 -11   26.66    7.24
  -4   9 -11   32.87    6.39
   4  -9 -11   30.59    6.70
   4   9  11   26.29    6.87
   0  10 -11    4.15    2.43
   0  10 -11    1.81    2.75
   0  10  11    3.42    2.37
   0  10  11   -3.10    3.31
   0  10  11   -3.08    1.54
   0  10 -11    3.16    3.30
   0  10  11    2.25    3.62
   0 -10  11    3.93    3.98
  -1  10  11   11.85    3.13
   1  10 -11   11.67    3.13
  -1  10  11   13.17    2.93
  -1  10  11   11.66    2.33
  -1  10  11    4.87    4.07
  -1 -10 -11    9.38    3.27
   1  10  11    6.02    4.19
   1  10  11    9.13    3.15
  -1  10 -11   11.00    3.66
  -1 -10  11   13.99    3.77
  -1  10 -11   10.72    3.55
  -1  10 -11   10.11    3.02
  -2  10  11    5.96    2.52
  -2 -10 -11    8.06    4.17
  -2 -10 -11    4.39    3.25
   2  10 -11    6.79    3.33
  -2  10  11    9.02    3.52
  -2  10  11    5.46    2.93
   2  10 -11    6.14    2.54
  -2  10 -11    4.54    3.84
  -2 -10  11    6.52    3.12
   2  10  11   11.47    4.45
  -2  10 -11    2.76    3.12
  -2  10 -11    7.63    3.17
   2  10  11    5.95    3.61
  -2  10 -11   13.13    3.39
  -3  10  11   18.63    4.21
  -3  10  11   16.93    3.65
  -3 -10 -11   15.80    4.74
   3  10 -11   18.82    4.07
  -3  10  11   11.47    4.86
  -3  10 -11   14.93    5.46
   3  10  11   16.26    5.56
  -3 -10  11   14.58    4.26
  -3  10 -11   22.68    4.65
   3  10  11   10.92    4.78
  -4  10  11   13.46    5.94
  -4 -10 -11    6.42    4.65
  -4  10  11    8.49    4.41
  -4  10 -11   19.96    5.30
  -4 -10  11    7.50    4.09
  -4  10 -11    2.20    5.70
   4  10  11    9.69    5.84
   0  11  11   10.09    4.57
   0  11 -11    3.16    2.56
   0  11  11    5.89    2.67
   0  11  11    0.71    1.83
   0  11 -11    6.38    3.31
   0  11  11    2.70    4.14
   0  11 -11    4.48    3.56
  -1  11  11  142.46   10.25
  -1  11  11  140.25   13.22
  -1 -11 -11  130.65   11.28
  -1  11  11  146.33   10.64
   1  11 -11  128.35   10.78
  -1  11  11  122.04   13.24
  -1  11 -11  146.06   11.66
  -1  11 -11  113.90   11.38
   1  11  11  136.70   10.96
  -1  11 -11  110.96   10.47
  -1 -11  11  130.37   11.72
   1  11  11  114.19   12.54
   2  11 -11   17.20    4.18
  -2  11  11   11.54    3.44
  -2  11  11   15.31    4.07
  -2 -11 -11   14.73    4.34
  -2  11 -11   20.34    4.22
   2  11  11    6.07    3.81
  -2 -11  11    9.32    3.85
  -2  11 -11   11.86    3.35
   2  11  11    8.96    4.67
  -2  11 -11   11.19    4.89
  -2  11 -11   16.46    4.11
  -3  11  11   32.35    5.22
   3  11 -11   33.67    6.09
  -3  11  11   33.52    6.14
  -3 -11 -11   27.53    5.92
   3  11  11   21.24    6.45
  -3 -11  11   29.65    5.81
   3  11  11   14.74    5.50
  -3  11 -11   28.44    6.80
  -3  11 -11   27.40    5.01
  -4  11  11   20.98    6.81
  -4  11  11    6.08    4.53
  -4 -11 -11   13.10    5.68
   4  11  11   18.35    6.58
  -4  11 -11   13.44    5.28
  -4 -11  11    7.64    4.38
  -4  11 -11   18.30    7.25
   0  12 -11   59.38    7.62
   0  12 -11   65.04    7.61
   0  12  11   44.43    8.20
   0  12 -11   61.35    6.50
   0  12  11   64.27    6.15
   0  12  11   60.45    8.69
   1  12 -11   27.45    4.57
  -1  12  11   23.97    6.36
   1  12 -11   22.91    5.63
  -1 -12 -11   31.25    5.28
  -1  12  11   22.80    4.04
  -1  12  11   32.70    3.91
  -1  12  11   19.03    6.20
   1  12  11   15.84    5.76
  -1  12 -11   26.99    5.27
  -1  12 -11   29.02    5.59
  -1  12 -11   18.06    3.86
   1  12  11   27.31    4.56
  -1 -12  11   17.89    5.16
   2  12 -11   42.25    6.35
  -2  12  11   56.59    6.54
  -2  12  11   44.41    5.61
  -2 -12 -11   54.64    7.47
  -2  12 -11   53.63    5.93
   2  12  11   42.98    7.67
  -2 -12  11   40.42    6.80
  -2  12 -11   25.80    6.77
  -2  12 -11   49.47    6.53
  -2  12 -11   54.19    6.61
   2  12  11   37.81    6.43
  -3 -12 -11   12.41    5.21
  -3  12  11   10.30    3.67
   3  12 -11    3.30    4.22
  -3  12  11   11.33    5.25
  -3 -12  11   15.01    4.77
  -3  12 -11   11.21    4.30
   3  12  11   10.85    5.97
   3  12  11   15.83    5.39
  -3  12 -11   13.07    6.17
   0  13 -11   -0.46    3.51
   0  13  11    2.55    5.22
   0  13 -11    6.95    3.36
   0  13 -11    3.84    4.28
   0  13  11    2.21    2.88
   0  13  11    4.51    5.22
   1  13 -11    3.81    4.65
  -1  13  11    3.44    2.95
  -1  13  11    4.51    5.47
  -1  13  11    1.87    4.86
   1  13 -11    5.43    3.32
  -1 -13 -11    3.37    3.32
  -1  13 -11    5.54    3.98
   1  13  11   12.81    5.62
  -1  13 -11    2.77    4.34
   1  13  11    5.57    3.48
  -1  13 -11    2.91    2.92
  -2  13  11    9.96    4.01
   2  13 -11    4.57    3.78
   2  13  11    2.84    5.31
  -2 -13  11    0.80    3.57
  -2  13 -11   10.14    4.38
  -2  13 -11    1.11    5.29
  -2  13 -11   -0.33    2.89
  -2  13 -11    9.50    4.34
   2  13  11    3.82    3.99
  -3  13  11   -4.19    4.38
  -3 -13 -11    0.77    4.19
   3  13 -11    1.79    4.25
  -3  13 -11   -0.19    5.82
  -3 -13  11    0.47    3.49
   3  13  11   -2.55    4.67
   3  13  11    4.90    5.86
   0  14 -11   81.25    9.37
   0  14  11   65.02   10.29
   0  14 -11   64.92    7.78
   0  14  11   77.65    7.22
   1  14 -11   -0.21    3.36
  -1  14  11    2.85    5.66
   1  14 -11    1.39    4.66
   1  14  11    1.85    3.41
   1  14  11    1.89    5.25
  -1  14 -11   -0.36    4.68
  -1  14 -11    3.15    2.75
  -2  14  11   53.30    6.49
   2  14 -11   53.18    7.02
  -2  14 -11   19.82    7.39
  -2  14 -11   26.33    5.70
   2  14  11   43.24    8.59
  -2 -14  11   31.35    6.65
  -2  14 -11   31.90    6.22
   2  14  11   18.97    5.62
  -3  14  11    1.31    5.10
  -3 -14 -11    0.25    4.53
  -3  14 -11   -3.54    5.84
   3  14  11    6.59    6.21
   0  15 -11   22.95    4.74
   0  15  11   14.88    3.33
   0  15  11   18.77    6.90
   0  15 -11   16.89    6.15
  -1  15  11   54.70    9.62
   1  15 -11   53.61    6.73
   1  15 -11   51.79    8.90
   1  15  11   44.50    6.59
   1  15  11   37.05    8.47
  -1  15 -11   48.82    8.05
   2  15 -11    4.67    4.28
  -2  15  11   10.13    6.94
  -2  15  11    3.86    4.43
  -2  15 -11    8.28    6.83
   2  15  11    8.75    4.99
   2  15  11    6.81    6.51
   0  16 -11   -1.76    5.77
   0  16  11   -1.97    6.30
  -1  16  11   -4.09    5.88
   1  16 -11    5.05    3.91
   1  16 -11    6.77    6.36
   1  16  11    8.34    6.69
  -1  16 -11   10.46    5.98
   1  16  11    1.60    4.00
   0   0  12  308.32   21.58
   0   0  12  315.31   22.05
   0   0  12  312.55   21.76
  -1   0 -12   47.86    5.31
  -1   0 -12   51.95    4.80
  -1   0  12   53.12    5.12
   1   0  12   51.07    4.63
  -1   0 -12   50.51    5.61
  -1   0  12   57.66    4.17
  -1   0  12   56.24    5.17
   2   0 -12  216.11   15.52
  -2   0 -12  217.67   15.08
  -2   0  12  222.01   15.37
  -2   0  12  204.70   15.50
  -2   0  12  212.96   15.07
   2   0  12  225.84   15.72
  -2   0 -12  216.64   15.57
   3   0  12   64.48    6.80
  -3   0  12   64.59    6.72
  -3   0  12   72.30    6.14
   3   0 -12   76.10    6.76
  -4   0  12   20.31    4.99
   4   0  12   24.08    4.69
  -4   0  12   23.45    4.07
   4   0 -12   17.51    4.14
  -5   0  12   -0.85    4.84
   5   0  12    3.53    4.11
   5   0  12    2.84    4.94
   5   0 -12   -4.98    3.20
   0  -1  12   24.65    3.47
   0  -1  12   30.23    3.49
   0   1  12   23.21    3.54
   0  -1  12   19.90    3.28
   0   1  12   29.02    3.56
   0   1  12   28.90    3.15
   1  -1  12   39.05    4.15
  -1   1  12   40.66    4.41
  -1  -1 -12   44.42    4.28
  -1   1  12   41.59    4.59
  -1  -1 -12   41.33    4.96
  -1   1 -12   50.35    5.19
  -1  -1  12   45.64    3.77
  -1   1 -12   46.01    4.95
  -1  -1  12   50.84    4.64
   1   1  12   44.45    3.87
  -2   1  12   59.35    5.33
  -2  -1 -12   62.86    5.20
   2  -1  12   62.02    5.79
   2  -1  12   63.03    5.75
   2   1 -12   59.94    5.33
  -2  -1 -12   61.61    5.81
  -2   1  12   57.55    4.85
  -2   1  12   62.17    5.47
  -2   1 -12   61.13    4.89
  -2  -1  12   58.95    5.09
  -2   1 -12   57.67    6.29
  -2   1 -12   58.22    5.48
  -2  -1  12   63.27    5.40
   2  -1 -12   64.35    5.72
  -2  -1  12   70.06    5.75
   2   1  12   60.18    5.62
  -2   1 -12   70.30    6.15
  -3   1  12   65.13    5.99
  -3   1  12   66.99    6.77
   3   1 -12   70.14    6.50
   3  -1  12   68.92    6.88
   3   1  12   73.57    6.90
  -3  -1  12   73.86    6.25
  -3  -1  12   76.21    7.02
   3  -1 -12   65.40    6.73
  -4   1  12   18.00    4.57
   4   1 -12   11.00    3.40
   4  -1  12    9.00    3.76
  -4  -1 -12    5.47    3.33
  -4  -1  12   13.44    4.34
   4  -1 -12   12.52    3.85
   4   1  12    8.51    3.87
   4   1  12    2.95    3.32
  -4  -1  12   10.14    3.10
   5   1 -12    5.83    4.17
   5  -1  12    3.49    5.31
   5  -1  12   10.59    4.76
  -5   1  12    6.49    4.96
   5  -1 -12    4.82    4.20
  -5  -1  12    6.65    3.75
  -5  -1  12    5.50    5.00
   5   1  12   12.50    4.77
   0   2  12    4.94    1.85
   0  -2  12    4.38    1.91
   0  -2  12    2.92    1.77
   0  -2  12    4.37    1.81
   0   2 -12    4.49    2.02
   0  -2  12    3.40    1.81
   0  -2 -12    6.60    1.92
   0   2  12    2.75    1.84
   0   2  12    3.27    1.38
  -1   2  12    5.37    2.04
  -1   2  12    8.39    2.04
   1  -2  12    5.24    1.95
  -1   2  12    7.09    1.33
   1  -2  12    6.33    2.05
  -1   2  12    4.48    1.95
  -1  -2 -12    8.37    1.98
  -1  -2  12    3.67    1.62
  -1   2 -12    3.56    2.25
  -1  -2  12    3.04    1.33
   1   2  12    4.88    1.33
  -1   2 -12    1.12    2.00
   2  -2  12   26.21    3.96
   2   2 -12   31.33    3.39
  -2   2  12   23.79    3.68
  -2   2  12   32.13    3.53
  -2   2  12   27.72    3.45
  -2   2  12   36.18    4.23
  -2  -2 -12   30.38    4.07
   2  -2  12   33.30    4.09
  -2   2  12   26.16    2.66
  -2  -2 -12   33.60    3.54
  -2   2 -12   28.83    4.11
  -2   2 -12   31.29    4.32
   2  -2 -12   28.41    3.88
  -2  -2  12   27.95    3.30
  -2  -2  12   23.07    3.34
  -2  -2  12   26.79    3.85
   2   2  12   26.94    3.58
  -2   2 -12   28.70    3.31
   3  -2  12   69.96    6.99
  -3  -2 -12   68.74    5.84
  -3   2  12   70.65    6.67
  -3   2  12   69.84    7.09
   3   2 -12   63.65    6.28
   3   2  12   67.60    6.58
  -3  -2  12   68.80    6.30
  -3  -2  12   65.99    7.04
   3  -2 -12   77.70    6.92
   4   2 -12   -2.23    2.44
  -4   2  12   -2.20    4.23
   4  -2  12   -1.93    3.31
  -4   2  12    2.88    3.38
  -4  -2 -12    1.20    3.04
   4  -2 -12   -0.86    2.77
  -4  -2  12    2.63    2.47
   4   2  12    0.81    3.44
   4   2  12    2.32    3.06
  -4  -2  12    3.91    3.69
  -5   2  12    8.21    5.21
   5   2 -12    4.81    3.62
   5  -2  12    1.70    4.78
   5  -2 -12    6.64    4.18
  -5  -2  12   15.55    4.34
  -5  -2  12   14.57    5.81
   5   2  12    6.52    4.72
   0   3 -12   20.96    3.20
   0   3  12   16.43    2.67
   0  -3 -12   23.61    3.28
   0   3  12   16.59    2.61
   0  -3  12   18.01    2.98
   0  -3  12   14.78    2.85
   0   3  12   21.51    3.26
   0  -3  12   13.24    2.81
  -1  -3 -12  273.31   18.43
  -1   3  12  249.93   18.36
   1  -3  12  280.02   18.72
  -1   3  12  246.10   18.51
  -1   3  12  262.30   17.71
  -1   3  12  269.89   18.65
  -1  -3  12  273.86   18.59
  -1  -3  12  275.42   18.26
  -1   3 -12  243.40   17.81
  -1   3 -12  243.39   18.68
  -1   3 -12  255.49   19.03
  -1   3 -12  263.90   18.82
   2  -3  12   41.53    5.15
  -2  -3 -12   49.51    5.40
  -2   3  12   50.78    5.10
  -2   3  12   40.60    3.70
  -2   3  12   48.57    5.30
   2   3 -12   43.46    4.16
  -2   3  12   45.83    4.79
  -2   3  12   45.29    4.45
  -2  -3 -12   41.83    4.71
   2  -3  12   49.63    5.54
   2   3  12   50.76    4.82
   2  -3 -12   51.07    5.24
  -2  -3  12   51.36    4.76
  -2  -3  12   54.53    4.70
  -2   3 -12   57.91    5.92
  -2   3 -12   43.92    5.30
  -2   3 -12   55.65    5.52
  -3  -3 -12   63.68    6.00
  -3   3  12   61.20    6.92
  -3  -3 -12   79.38    7.42
   3  -3  12   59.91    7.10
   3   3 -12   66.10    6.19
  -3   3  12   67.55    6.70
  -3   3 -12   70.94    7.44
  -3  -3  12   70.76    6.46
   3   3  12   76.99    6.59
  -3  -3  12   76.50    7.21
   3  -3 -12   70.70    7.06
   4  -3  12   13.87    4.42
  -4   3  12    3.43    3.63
  -4  -3 -12    7.79    3.95
   4   3 -12    7.19    2.98
  -4   3  12    9.22    4.07
  -4   3 -12    1.39    3.96
   4   3  12    4.02    2.98
  -4  -3  12   13.62    4.55
  -4  -3  12   14.79    3.64
   4  -3 -12    8.29    3.60
   5  -3  12    3.28    5.02
  -5   3  12   12.02    5.49
  -5   3  12   10.26    5.23
   5  -3 -12    5.94    4.35
  -5  -3  12   12.11    4.37
  -5   3 -12   10.79    5.95
  -5  -3  12    7.41    5.39
   5   3  12    5.63    4.54
   0   4 -12  444.51   28.46
   0  -4  12  417.73   28.44
   0   4  12  421.10   27.97
   0  -4 -12  439.25   28.48
   0   4  12  368.32   28.45
   0   4  12  407.86   28.23
   0  -4  12  371.97   28.50
   0   4 -12  402.73   28.50
   1  -4  12   54.72    5.69
  -1   4  12   60.29    5.61
  -1   4  12   60.24    4.40
  -1   4  12   55.98    5.36
  -1   4  12   50.98    5.25
  -1  -4 -12   61.82    5.44
  -1   4 -12   51.92    5.71
  -1   4 -12   57.53    5.93
  -1  -4  12   65.41    5.33
  -1  -4  12   56.66    5.81
   1   4  12   62.65    4.54
  -1   4 -12   55.53    4.51
  -1  -4  12   63.79    5.58
  -1   4 -12   59.82    5.75
   2   4 -12  168.28   11.98
  -2   4  12  174.94   12.60
  -2  -4 -12  185.50   13.41
   2  -4  12  184.65   13.14
  -2   4  12  169.31   12.31
  -2   4  12  163.75   12.77
  -2   4  12  166.98   12.94
  -2  -4 -12  161.03   12.60
   2  -4  12  179.34   13.20
   2   4  12  171.24   12.46
   2  -4 -12  160.46   13.06
  -2  -4  12  157.35   12.66
  -2   4 -12  182.46   13.18
  -2  -4  12  161.58   12.57
  -2   4 -12  198.98   13.70
  -2   4 -12  161.27   13.02
  -3   4  12   14.10    3.02
   3  -4  12    6.93    3.21
  -3  -4 -12    8.48    2.45
  -3   4  12   12.38    3.32
  -3  -4 -12    6.40    3.21
   3   4 -12    7.55    2.34
   3  -4 -12    4.74    2.86
  -3   4 -12    7.66    2.82
   3   4  12    7.40    2.46
  -3  -4  12    6.39    2.42
  -3   4 -12    7.82    3.39
  -3  -4  12    6.21    3.07
  -3   4 -12    9.04    3.16
  -4  -4 -12    3.59    3.71
   4  -4  12    8.53    4.29
  -4   4  12   -0.40    3.41
  -4   4  12    6.04    3.88
   4   4 -12    6.09    2.73
  -4  -4  12    4.17    3.17
   4  -4 -12    6.82    3.58
  -4  -4  12    9.49    4.36
  -4   4 -12    6.38    4.41
  -5  -4 -12    4.02    4.48
  -5   4  12   11.88    5.12
   5  -4  12    5.51    5.91
  -5   4  12    8.14    5.11
  -5   4 -12    8.58    5.62
  -5  -4  12   14.60    5.78
  -5  -4  12   10.27    4.34
   5   4  12    3.87    4.58
   5  -4 -12   22.80    5.44
   0  -5 -12    3.45    1.80
   0  -5  12   -0.86    1.87
   0   5  12    0.84    1.62
   0   5  12    3.11    1.51
   0   5  12    1.25    1.98
   0   5 -12    3.56    2.22
   0  -5  12    2.66    2.15
   0   5 -12    1.82    2.31
   0   5 -12    2.40    2.00
  -1  -5 -12   11.34    2.64
  -1   5  12    6.20    1.93
   1  -5  12   12.37    3.02
  -1   5  12   11.79    1.35
  -1   5  12   11.51    2.89
  -1   5  12    5.85    2.19
  -1   5 -12    9.45    2.80
  -1   5 -12   10.39    1.50
   1   5  12   16.86    3.01
   1   5  12   13.10    1.57
  -1  -5  12   10.66    2.48
  -1   5 -12   12.98    2.76
  -1   5 -12   12.04    2.88
  -1  -5  12    6.07    2.11
  -2  -5 -12   15.77    3.44
  -2   5  12   25.74    3.58
  -2   5  12   28.80    3.09
   2  -5  12   22.04    3.95
  -2   5  12   15.80    3.42
  -2   5  12   24.00    3.31
  -2  -5 -12   18.15    3.28
  -2   5 -12   13.02    3.50
  -2   5 -12   16.25    3.46
   2  -5 -12   19.11    3.57
   2   5  12   20.03    2.91
  -2  -5  12   17.94    3.21
  -2   5 -12   13.68    3.72
  -3  -5 -12   11.92    2.82
  -3   5  12   16.03    3.64
  -3  -5 -12   13.20    3.63
   3   5 -12   16.18    2.57
  -3   5  12   14.68    3.93
  -3   5  12   10.02    3.20
   3  -5  12   22.29    4.34
  -3   5 -12    9.55    3.13
  -3  -5  12    9.01    2.80
  -3   5 -12    7.22    3.40
  -3   5 -12    2.17    3.44
   3  -5 -12    7.62    3.30
   3   5  12    6.21    2.42
   4  -5  12   13.30    4.90
  -4   5  12   13.66    4.48
  -4  -5 -12   12.40    4.20
  -4   5  12   14.60    4.40
  -4   5 -12    6.53    4.75
  -4  -5  12   21.33    4.33
   4  -5 -12   15.71    4.68
  -4  -5  12   21.71    5.30
  -5   5  12   -1.41    4.48
  -5   5  12    7.45    5.20
   5  -5  12   -1.25    4.92
  -5  -5 -12    1.57    4.51
  -5  -5  12    9.83    5.61
   5  -5 -12    4.75    4.57
  -5  -5  12   -5.29    3.12
  -5   5 -12   -4.94    4.59
   5   5  12   -4.84    3.96
   0   6 -12   54.57    5.70
   0   6 -12   57.04    5.84
   0  -6  12   57.45    5.86
   0   6  12   55.52    4.81
   0   6  12   59.22    5.61
   0   6 -12   51.55    5.48
   1  -6  12   67.64    6.89
  -1   6  12   88.89    6.44
  -1   6  12   56.80    6.51
  -1   6  12   68.55    6.04
   1   6 -12   70.07    6.41
  -1   6  12   70.65    5.17
  -1  -6 -12   70.18    6.42
  -1   6  12   68.58    6.65
   1   6  12   72.86    5.30
  -1  -6  12   68.92    6.43
  -1   6 -12   69.56    5.16
   1   6  12   76.40    6.77
  -1   6 -12   71.41    6.82
  -1   6 -12   63.97    6.74
  -1   6 -12   73.55    6.59
  -2   6  12  189.89   14.01
  -2   6  12  171.66   13.71
  -2   6  12  180.61   14.36
  -2  -6 -12  195.20   14.24
  -2  -6 -12  189.83   14.80
   2  -6  12  188.07   14.66
  -2   6  12  184.91   13.57
  -2   6 -12  204.93   14.45
  -2  -6  12  191.04   14.21
   2  -6 -12  193.84   14.71
  -2   6 -12  186.44   14.41
   2   6  12  199.92   13.58
  -2   6 -12  186.38   14.80
  -3   6  12   25.19    3.97
   3  -6  12   23.66    4.56
  -3   6  12   28.08    4.90
  -3  -6 -12   17.89    4.40
  -3   6  12   22.19    4.13
  -3  -6 -12   17.72    3.63
  -3   6 -12   17.60    4.11
  -3   6 -12   12.46    3.53
   3  -6 -12   22.98    4.66
  -3   6 -12   17.35    4.34
   3   6  12   19.85    3.04
  -3  -6  12   14.98    3.42
   4  -6  12   58.71    8.11
  -4   6  12   63.66    7.85
  -4  -6 -12   49.31    7.46
  -4   6  12   64.82    7.91
   4  -6 -12   55.79    7.99
  -4   6 -12   52.62    7.89
  -4  -6  12   71.06    7.99
   0   7 -12   15.22    3.26
   0   7 -12   18.05    3.32
   0   7  12   22.75    3.46
   0   7  12   11.32    2.24
   0   7 -12   20.95    3.61
   0  -7  12   15.32    3.55
  -1   7  12   65.30    6.22
  -1   7  12   66.15    4.58
   1   7 -12   71.92    6.03
  -1   7  12   73.07    5.82
  -1   7  12   51.62    5.85
  -1  -7 -12   62.03    5.99
   1  -7  12   75.06    6.57
   1   7  12   51.01    4.59
  -1  -7  12   46.77    6.02
  -1   7 -12   55.21    6.16
   1   7  12   57.36    6.08
  -1   7 -12   46.70    5.77
  -1   7 -12   52.05    6.29
  -2   7  12   41.30    4.49
  -2   7  12   47.73    5.46
  -2  -7 -12   33.58    5.50
  -2  -7 -12   46.72    5.64
  -2   7  12   53.92    5.50
  -2   7  12   47.30    4.61
   2  -7  12   42.48    5.98
  -2   7 -12   40.91    5.32
  -2   7 -12   48.29    5.61
   2   7  12   50.95    6.26
  -2   7 -12   43.93    5.77
  -2  -7  12   43.65    5.43
   2   7  12   45.08    4.29
   2  -7 -12   36.15    5.52
  -3   7  12   27.86    4.65
   3  -7  12   28.13    4.98
  -3   7  12   28.10    4.36
  -3  -7 -12   18.06    4.75
  -3   7  12   33.98    5.37
  -3   7 -12   34.30    5.40
  -3   7 -12   21.29    4.75
  -3  -7  12   31.54    4.85
   3  -7 -12   26.25    5.00
   4  -7  12   13.87    5.18
  -4  -7 -12   12.15    4.61
  -4   7  12    9.58    5.05
  -4   7  12   18.32    4.77
  -4   7  12    5.52    4.09
   4  -7 -12    5.88    4.37
  -4   7 -12   10.57    5.23
  -4  -7  12    9.99    3.71
   0   8 -12   11.78    2.91
   0   8  12   13.74    2.30
   0   8  12   19.94    3.36
   0  -8  12   10.76    3.47
   0   8 -12   10.38    3.30
   0   8 -12   11.34    3.26
  -1   8  12    4.12    1.38
  -1   8  12    7.08    2.42
  -1   8  12    1.45    2.57
  -1  -8 -12    5.35    2.61
   1   8 -12    0.99    2.00
  -1   8 -12    4.36    2.83
   1   8  12    5.46    2.70
  -1   8 -12    6.11    2.81
  -1  -8  12    1.16    2.35
  -1   8 -12    2.73    2.55
   2   8 -12    4.93    2.94
  -2   8  12    4.33    1.78
  -2   8  12    6.50    3.07
  -2   8  12    4.53    2.75
   2  -8  12    3.79    3.09
  -2  -8 -12    4.62    2.78
  -2  -8 -12    5.32    3.08
  -2   8  12    5.01    2.02
  -2   8 -12    7.13    2.89
  -2   8 -12    4.13    2.78
  -2  -8  12    2.27    2.62
  -2   8 -12    5.46    3.17
   2   8  12    5.34    1.82
   2   8  12    8.21    3.40
  -3   8  12   29.87    4.75
  -3  -8 -12   21.92    5.10
  -3   8  12   22.20    4.98
  -3   8  12   31.38    4.65
   3  -8 -12   18.74    4.81
  -3  -8  12   18.29    4.17
  -3   8 -12   30.21    5.23
  -3   8 -12   21.00    4.67
  -4  -8 -12    3.78    3.97
  -4   8  12   16.38    5.74
  -4   8  12    5.96    4.29
  -4   8  12    4.66    4.50
   4  -8  12    3.00    4.52
   4  -8 -12   10.88    4.87
  -4  -8  12   10.82    3.95
  -4   8 -12    8.58    4.92
   0   9 -12    2.72    2.81
   0   9  12    1.70    2.29
   0   9  12    0.33    3.19
   0   9  12   -0.72    1.68
   0  -9  12    3.44    3.00
   0   9 -12    2.46    2.31
   0   9 -12    0.74    2.95
  -1  -9 -12   97.51    8.84
  -1   9  12  100.22    8.68
  -1   9  12   90.34    8.24
  -1   9  12  103.97    7.33
   1   9 -12   95.05    8.51
   1   9  12  104.86    8.84
  -1   9 -12  106.62    9.01
  -1  -9  12   98.57    9.09
  -1   9 -12   89.63    8.70
  -1   9 -12  100.03    9.17
   2   9 -12    8.45    3.20
   2   9 -12    7.87    2.36
  -2   9  12   10.73    3.41
  -2   9  12    9.15    2.43
  -2  -9 -12    7.75    3.42
  -2  -9 -12    4.15    3.14
  -2   9  12   12.23    3.17
   2   9  12    9.78    4.17
  -2   9 -12   10.63    3.43
   2   9  12   16.61    4.07
  -2   9 -12   18.52    3.74
  -2  -9  12    4.03    2.90
  -2   9 -12   11.66    3.48
  -3  -9 -12   15.49    4.85
  -3   9  12    9.63    3.55
  -3   9  12   19.40    3.99
  -3   9  12   13.08    4.50
   3   9  12   16.88    5.51
  -3   9 -12   10.68    4.00
  -3  -9  12    8.39    3.66
  -4  -9 -12    9.36    5.00
  -4   9  12   11.16    4.25
   4  -9  12   22.16    6.49
  -4   9  12   16.31    5.04
  -4   9  12   18.87    6.08
  -4  -9  12   26.80    5.48
  -4   9 -12   16.27    5.50
   4   9  12   20.05    6.41
   4  -9 -12   21.65    6.06
   0  10  12  261.95   19.69
   0  10  12  250.83   17.73
   0  10 -12  225.95   17.90
   0  10  12  253.19   20.07
   0  10  12  240.68   17.12
   0 -10  12  236.31   18.80
   0  10 -12  242.71   18.58
   0  10 -12  250.77   18.72
  -1  10  12   27.22    6.44
  -1  10  12   59.19    5.56
  -1 -10 -12   53.56    6.38
  -1  10  12   46.20    5.50
   1  10 -12   47.55    5.76
  -1  10 -12   37.65    5.46
  -1 -10  12   50.19    6.51
   1  10  12   45.49    5.66
   1  10  12   33.80    6.55
  -1  10 -12   50.88    6.29
  -1  10 -12   60.32    6.44
  -2  10  12   90.53    8.49
  -2 -10 -12   80.82    8.45
  -2  10  12   78.13    7.79
   2  10 -12   85.89    8.48
  -2  10 -12   72.48    9.25
  -2  10 -12   87.95    8.30
   2  10  12   69.10    9.18
  -2  10 -12   90.65    8.14
  -2  10 -12   83.21    8.64
   2  10  12   81.30    8.72
  -2 -10  12   92.87    8.63
  -3 -10 -12   16.88    4.89
  -3  10  12   11.76    3.94
  -3  10  12   27.19    5.38
  -3  10 -12   19.83    4.72
   3  10  12   12.87    4.85
  -3 -10  12   17.17    4.43
   3  10  12   30.91    6.71
  -3  10 -12   19.73    6.01
  -4 -10 -12    9.02    5.05
  -4  10  12    3.86    5.38
  -4  10  12    8.55    4.77
  -4  10 -12   10.53    5.24
   4 -10 -12    2.48    5.03
   4  10  12   18.56    6.37
  -4 -10  12    3.66    3.94
  -4  10 -12   10.28    6.46
   0 -11  12    4.41    4.38
   0  11 -12    4.75    3.44
   0  11  12    5.07    4.78
   0  11  12    1.31    3.83
   0  11  12    4.42    2.84
   0  11 -12    3.86    3.76
   0  11 -12    3.52    2.78
   0  11  12    2.66    1.99
  -1 -11 -12   63.14    7.45
  -1  11  12   67.95    6.09
  -1  11  12   58.52    6.04
   1  11 -12   63.18    6.91
  -1  11  12   50.99    8.54
  -1  11  12   56.35    8.72
  -1  11 -12   60.00    7.23
  -1  11 -12   39.75    5.98
   1  11  12   52.16    6.55
  -1  11 -12   68.53    7.49
   1  11  12   42.08    7.63
  -1 -11  12   62.81    7.61
  -2  11  12    2.72    2.85
   2  11 -12    9.74    3.74
  -2 -11 -12    6.08    3.63
  -2  11  12   10.83    3.88
   2  11  12    1.77    3.56
  -2  11 -12    6.71    4.70
  -2  11 -12   14.73    3.88
  -2 -11  12   -3.22    2.51
  -2  11 -12    6.41    3.47
  -2  11 -12    9.06    4.03
   2  11  12    1.71    4.39
  -3  11  12    5.94    3.56
   3  11 -12   -2.34    3.64
  -3 -11 -12    1.93    4.04
  -3  11  12    5.23    4.27
  -3  11 -12    0.25    3.52
  -3 -11  12   -2.11    3.19
   3  11  12    0.10    4.33
   3  11  12    2.78    5.25
  -3  11 -12    3.45    5.19
   0  12 -12   13.22    3.64
   0  12  12   10.66    4.97
   0  12  12   13.84    5.56
   0  12  12   14.15    3.47
   0  12 -12   10.33    4.51
   0  12 -12   18.22    4.54
  -1  12  12   17.17    5.62
  -1 -12 -12    8.68    3.95
  -1  12  12   13.64    3.19
  -1  12  12    8.65    3.22
   1  12 -12    9.30    4.73
  -1  12  12   12.68    5.73
   1  12 -12   13.27    3.90
  -1  12 -12   14.66    4.76
   1  12  12   16.25    4.02
  -1  12 -12   10.09    3.34
  -1 -12  12   16.18    4.71
  -1  12 -12   11.64    4.31
   1  12  12    8.57    5.17
  -2  12  12   19.04    4.79
   2  12 -12   23.49    5.21
  -2  12  12   19.26    4.13
  -2 -12 -12   12.70    4.45
  -2  12 -12   28.02    5.01
  -2 -12  12   22.82    5.09
  -2  12 -12   23.21    4.51
   2  12  12   24.65    6.50
   2  12  12   17.70    5.06
  -2  12 -12   25.23    5.18
  -3  12  12   18.19    4.54
   3  12 -12   16.61    5.22
  -3 -12 -12    8.53    4.81
  -3  12  12   17.43    5.24
  -3 -12  12   16.05    4.67
  -3  12 -12    8.83    5.93
  -3  12 -12   19.41    4.56
   3  12  12    8.03    5.89
   3  12  12    4.47    4.68
   0  13 -12   19.19    5.65
   0  13 -12   16.61    4.23
   0  13 -12   25.04    5.40
   0  13  12   18.54    3.98
   0  13  12   23.12    6.51
   0  13  12   22.26    6.37
  -1  13  12   53.10    5.89
   1  13 -12   41.94    6.09
  -1  13  12   41.13    8.18
  -1  13  12   47.12    5.03
  -1 -13 -12   43.22    6.82
   1  13 -12   39.02    6.87
   1  13  12   42.92    5.97
  -1  13 -12   34.97    5.15
  -1  13 -12   41.03    6.81
  -1 -13  12   39.52    6.81
  -1  13 -12   42.71    6.92
   1  13  12   30.83    7.51
   2  13 -12   18.25    4.97
  -2  13  12   25.66    5.01
  -2 -13 -12   27.15    5.77
  -2  13 -12   22.84    5.32
  -2  13 -12   20.45    4.38
  -2  13 -12   22.04    5.18
   2  13  12   10.05    4.96
  -2 -13  12   16.91    5.05
   2  13  12   12.61    6.11
  -2  13 -12   20.59    6.58
   3  13 -12   35.25    7.01
  -3  13  12   34.56    6.79
  -3 -13 -12   30.09    6.80
  -3  13 -12   21.97    4.79
  -3 -13  12   23.64    5.89
  -3  13 -12   22.75    7.35
   3  13  12   21.41    6.09
   3  13  12   33.30    7.88
   0  14  12   25.81    7.40
   0  14  12   29.88    4.58
   0  14 -12   21.76    4.92
   0  14 -12   36.41    6.69
   1  14 -12   -4.04    5.04
  -1  14  12    8.26    5.95
   1  14 -12    5.16    3.47
  -1 -14 -12    3.08    4.29
  -1  14 -12    1.92    4.84
   1  14  12    7.94    5.61
   1  14  12    1.99    3.44
  -1  14 -12    1.30    2.78
  -2  14  12   15.50    4.96
   2  14 -12   12.87    4.57
   2  14  12    6.74    4.69
  -2 -14  12   10.93    4.92
  -2  14 -12   14.54    5.01
   2  14  12    1.19    5.79
  -2  14 -12    1.24    6.07
   0  15 -12    2.73    3.63
   0  15  12   -0.27    2.93
   0  15  12   11.61    6.41
   0  15 -12    1.81    5.23
  -1  15  12   17.56    7.06
   1  15 -12   25.26    6.87
   1  15 -12   29.03    5.33
  -1  15 -12   15.07    6.46
   1  15  12   22.52    7.15
   1  15  12   15.85    4.82
   2  15 -12    1.75    4.29
  -2  15  12    7.87    7.02
   2  15  12    3.50    4.84
  -2  15 -12   -2.66    6.37
  -2 -15  12    8.33    4.91
   2  15  12    4.89    6.36
   0  16 -12   55.86    7.30
   0  16  12   40.52    9.54
   0  16 -12   67.45    9.47
  -1  16  12   13.22    7.18
   1  16 -12   23.53    7.15
   1  16 -12   14.74    4.83
   1  16  12   13.02    4.81
  -1  16 -12   18.14    6.58
   1  16  12   15.23    7.16
   0   0  13   -0.10    1.47
   0   0  13   -1.00    1.26
   0   0  13   -1.08    1.71
   1   0  13    4.20    1.68
  -1   0 -13    6.53    2.42
  -1   0  13    4.12    2.03
  -1   0  13    5.14    1.97
  -1   0 -13    8.24    2.13
  -1   0 -13    1.72    2.07
  -1   0  13    7.07    1.33
   2   0  13   43.70    4.77
  -2   0  13   38.60    3.65
  -2   0  13   39.25    4.27
  -2   0 -13   38.17    3.82
  -2   0  13   41.96    4.34
  -2   0 -13   43.86    4.49
   2   0 -13   36.63    4.37
  -3   0  13    3.04    2.44
  -3   0 -13    1.82    2.55
   3   0 -13    0.96    2.11
   3   0  13    1.65    2.45
  -3   0  13    2.02    1.71
   4   0  13   43.67    6.04
  -4   0  13   39.21    6.23
  -4   0  13   39.25    5.21
   4   0 -13   46.77    5.98
   5   0  13    0.43    5.10
  -5   0  13    4.62    5.01
   5   0 -13   -0.63    3.27
   5   0  13   -0.42    3.54
   0   1  13  459.50   30.71
   0  -1  13  470.86   30.86
   0  -1  13  458.63   30.68
   0   1  13  439.76   30.35
   0   1  13  440.12   31.04
   0  -1  13  407.48   30.85
  -1  -1 -13   12.02    2.84
  -1   1  13   17.16    2.80
  -1   1  13   10.98    2.38
   1  -1  13   14.95    2.59
  -1  -1 -13   13.67    2.51
  -1   1 -13    9.83    2.70
  -1  -1  13   11.93    1.91
  -1   1 -13    8.92    2.68
   1   1  13    8.03    2.00
  -1  -1  13    8.44    2.29
   2  -1  13  124.22    9.68
  -2   1  13  122.35    8.66
  -2  -1 -13  119.02    9.57
  -2   1  13  124.70    9.33
  -2  -1 -13  113.44    9.02
   2  -1  13  119.38    9.56
  -2   1  13  119.89    9.23
   2   1 -13  125.26    9.28
   2   1  13  121.80    9.55
   2  -1 -13  122.20    9.55
  -2   1 -13  122.54    9.22
  -2  -1  13  128.76    9.33
  -2   1 -13  117.88    9.87
  -2   1 -13  118.93    8.82
  -2  -1  13  119.96    9.42
  -2  -1  13  126.15    8.96
  -2   1 -13   99.26    9.89
   3  -1  13    9.89    3.18
  -3   1  13    6.33    2.76
   3   1 -13    7.31    2.36
  -3   1  13    6.22    2.07
   3   1  13    1.69    2.56
  -3  -1  13    6.47    2.20
  -3  -1  13    4.62    2.67
   3  -1 -13    5.54    2.58
  -4   1  13   36.59    5.70
  -4   1  13   30.69    4.32
   4   1 -13   31.40    4.87
  -4  -1 -13   22.54    4.90
   4  -1  13   33.74    5.24
  -4  -1  13   21.76    4.07
   4  -1 -13   19.50    4.41
  -4  -1  13   27.76    5.26
   4   1  13   22.48    4.48
   4   1  13   20.12    5.08
  -5   1  13   10.45    5.48
   5  -1  13    4.84    4.93
   5   1 -13   10.90    4.13
  -5  -1  13   13.87    5.32
   5  -1 -13   10.35    4.59
   5   1  13    2.00    4.62
   0   2  13   29.35    3.07
   0   2  13   30.45    3.74
   0  -2 -13   33.21    4.16
   0  -2  13   24.01    3.86
   0   2  13   31.04    3.96
   0  -2  13   34.14    4.12
   0  -2  13   30.04    3.89
   0   2 -13   27.59    4.12
   1  -2  13  241.39   17.96
  -1   2  13  232.83   17.77
   1  -2  13  256.89   17.99
  -1  -2 -13  255.57   17.86
  -1   2  13  246.50   18.06
   1   2  13  255.11   17.24
  -1  -2  13  247.52   17.48
  -1   2 -13  252.70   18.28
  -1  -2  13  257.24   18.03
  -1   2 -13  271.66   18.56
  -2   2  13   14.96    2.73
  -2  -2 -13   20.90    2.89
   2   2 -13   22.31    2.75
  -2   2  13   14.81    3.06
  -2   2  13   16.26    3.18
   2  -2  13   14.46    3.15
  -2   2  13   17.08    2.69
  -2   2  13   16.98    1.94
   2  -2  13   18.33    3.38
  -2  -2 -13   17.06    3.23
  -2   2 -13   14.85    3.39
  -2  -2  13   12.98    2.61
  -2   2 -13   10.06    3.07
  -2   2 -13   15.80    2.35
   2   2  13   19.16    3.11
  -2  -2  13   13.05    2.41
   2  -2 -13   11.56    2.79
  -2   2 -13   13.67    2.37
  -2  -2  13   16.57    2.90
  -3   2  13   65.35    5.59
  -3   2  13   70.48    6.56
   3  -2  13   66.05    7.20
  -3   2  13   57.69    7.12
  -3  -2 -13   60.41    5.59
   3   2 -13   68.21    6.10
  -3  -2  13   70.92    6.91
   3  -2 -13   73.40    6.88
  -3  -2  13   62.48    6.02
   3   2  13   54.74    6.24
   4   2 -13   12.91    3.50
   4  -2  13   20.19    4.75
  -4  -2 -13   12.51    4.13
  -4   2  13   26.92    4.86
  -4  -2  13   15.87    4.78
   4   2  13   10.39    3.54
  -4  -2  13   11.62    3.23
   4  -2 -13   10.78    3.70
  -5   2  13   12.86    5.30
   5  -2  13    8.35    5.40
  -5  -2  13    4.22    5.15
   5   2  13    7.00    4.84
   5  -2 -13    4.79    3.87
  -5  -2  13    4.72    3.52
   0   3  13   80.79    8.56
   0  -3  13   89.74    7.45
   0   3 -13   94.62    7.61
   0   3  13   80.66    7.13
   0   3  13   85.60    7.25
   0  -3 -13   94.79    7.48
   0  -3  13   82.29    7.32
  -1   3  13   41.82    3.71
  -1   3  13   42.23    4.74
  -1   3  13   56.05    5.11
  -1   3  13   40.87    4.91
   1  -3  13   52.12    5.04
  -1  -3 -13   52.19    4.70
   1   3  13   50.98    3.69
  -1   3 -13   34.93    5.01
  -1  -3  13   45.59    4.38
  -1   3 -13   48.02    5.73
  -1   3 -13   52.85    6.87
  -1  -3  13   47.80    4.85
   2   3 -13   11.54    2.02
   2  -3  13    6.34    2.79
  -2   3  13    9.46    2.53
  -2   3  13    8.50    2.32
   2  -3  13    5.93    2.46
  -2  -3 -13    7.05    2.22
  -2   3  13    6.65    2.61
  -2  -3 -13   12.31    3.13
  -2   3  13   12.23    2.21
  -2  -3  13   12.71    2.40
  -2   3 -13    7.80    1.79
   2   3  13    8.16    2.40
  -2  -3  13    5.58    2.06
  -2   3 -13    8.94    2.83
   2  -3 -13   12.07    2.84
  -2   3 -13    6.94    2.65
  -2   3 -13   13.35    3.22
  -3   3  13   33.77    4.90
  -3   3  13   31.40    4.28
  -3  -3 -13   33.46    5.11
   3  -3  13   34.11    5.04
   3   3 -13   34.32    4.04
  -3  -3 -13   31.72    3.88
   3   3  13   24.12    3.95
  -3  -3  13   29.26    4.06
  -3  -3  13   34.24    5.09
   3  -3 -13   29.80    4.72
  -3   3 -13   30.72    5.08
  -4  -3 -13    6.33    3.79
   4  -3  13    6.19    3.91
  -4   3  13    8.91    3.99
   4   3 -13    3.91    2.71
  -4   3  13    3.99    3.70
   4  -3 -13    2.46    3.37
  -4  -3  13    4.47    2.86
  -4   3 -13    2.52    4.23
  -4  -3  13    3.86    3.84
   4   3  13    2.86    3.10
  -5  -3 -13    9.41    4.14
  -5   3  13   27.23    6.61
   5  -3  13   14.45    5.94
  -5   3  13   17.34    5.81
  -5  -3  13   15.65    6.06
   5   3  13    9.32    5.26
   5  -3 -13   20.80    5.83
  -5  -3  13   14.13    4.59
   0   4  13    1.11    1.57
   0   4 -13   -0.37    1.87
   0  -4  13   -1.32    1.96
   0  -4  13    2.53    2.01
   0   4  13    0.96    2.03
   0  -4 -13    0.39    1.67
   0   4  13    0.07    1.61
   0   4 -13    0.10    2.02
  -1   4  13   41.77    4.95
  -1   4  13   43.03    3.77
  -1   4  13   48.50    5.49
  -1  -4 -13   49.86    5.39
   1  -4  13   53.43    5.37
  -1   4  13   48.53    5.04
  -1  -4  13   63.13    6.55
  -1  -4  13   55.47    5.14
  -1   4 -13   51.51    5.69
  -1   4 -13   46.48    5.55
  -1   4 -13   57.05    5.55
  -1   4 -13   50.04    3.97
  -1  -4  13   51.80    4.78
  -2   4  13   10.93    2.97
  -2   4  13   14.45    3.06
  -2   4  13   16.50    2.90
  -2  -4 -13    9.78    2.63
  -2   4  13   13.75    2.36
  -2  -4 -13   15.88    3.46
   2  -4  13   13.31    3.13
   2  -4  13   10.96    3.22
  -2   4 -13   22.71    4.07
  -2   4 -13   18.98    3.67
   2  -4 -13   17.36    3.29
   2   4  13   17.35    2.87
  -2   4 -13   17.52    3.52
  -2  -4  13   16.54    2.88
   3  -4  13   52.98    6.21
  -3  -4 -13   45.36    5.18
  -3   4  13   52.90    5.55
   3   4 -13   44.13    4.67
  -3   4  13   47.79    6.01
  -3  -4 -13   39.63    5.89
  -3   4  13   54.11    6.15
  -3   4 -13   35.47    5.46
  -3  -4  13   50.06    5.50
   3  -4 -13   44.17    5.99
   3   4  13   45.23    5.00
  -3   4 -13   44.12    6.12
  -3  -4  13   54.71    6.49
  -3   4 -13   48.22    5.44
  -4   4  13   16.49    4.61
  -4   4  13   22.55    4.67
   4  -4  13   22.45    5.23
  -4  -4 -13    7.01    4.31
  -4   4 -13    9.30    4.72
  -4  -4  13   14.43    3.81
  -4  -4  13   29.16    5.76
   4  -4 -13   14.10    4.52
  -5   4  13    4.06    4.99
   5  -4  13   18.08    6.16
  -5  -4 -13    5.33    4.36
  -5   4  13   15.18    5.86
   5  -4 -13   12.19    4.83
   5   4  13    6.27    4.98
  -5  -4  13   11.40    5.80
  -5   4 -13    9.26    6.13
  -5  -4  13    8.91    4.19
   0   5  13  232.66   15.24
   0   5 -13  213.93   15.72
   0   5  13  181.97   15.67
   0   5  13  209.20   15.52
   0  -5  13  197.82   15.93
   0   5 -13  204.57   15.81
   0  -5  13  234.20   15.98
   0  -5 -13  240.09   15.84
  -1   5  13   18.92    3.42
  -1   5  13   14.59    2.76
  -1  -5 -13   16.92    3.18
   1  -5  13   13.14    3.18
  -1   5  13   10.17    2.21
   1   5  13   19.44    3.43
  -1  -5  13   15.03    2.84
  -1   5 -13   13.13    3.28
  -1   5 -13   13.22    1.70
  -1   5 -13   14.94    3.31
  -1   5 -13   18.49    3.41
  -2   5  13  102.51    8.61
   2  -5  13  109.31    9.00
  -2   5  13  104.36    7.68
  -2  -5 -13  105.46    9.04
  -2   5  13   98.85    8.23
  -2  -5 -13  103.29    8.33
  -2   5  13  109.02    8.44
  -2  -5  13   81.68    8.03
   2  -5 -13   99.87    8.78
  -2   5 -13   95.40    8.85
  -2   5 -13   75.04    8.97
  -2   5 -13   99.88    8.75
   2   5  13   95.04    7.87
   3   5 -13    4.74    1.86
  -3   5  13    2.66    3.19
  -3  -5 -13    4.07    2.52
  -3  -5 -13    7.09    3.50
  -3   5  13    5.82    3.11
   3  -5  13    6.37    3.35
  -3   5  13    9.50    2.87
  -3   5 -13    9.72    3.48
  -3   5 -13   10.81    3.61
  -3  -5  13   14.53    3.32
  -3   5 -13    7.98    3.07
   3  -5 -13   13.11    3.66
   3   5  13   13.50    2.78
  -4   5  13   35.27    5.86
  -4   5  13   43.47    6.64
  -4  -5 -13   37.25    6.18
   4  -5  13   31.30    5.96
   4  -5 -13   39.51    6.58
  -4   5 -13   34.66    6.79
  -4  -5  13   32.53    5.38
  -4  -5  13   43.09    6.76
   0   6  13   23.91    4.18
   0  -6  13   31.01    4.90
   0   6 -13   30.81    4.29
   0   6 -13   32.73    4.42
   0   6  13   34.05    3.51
   0  -6  13   28.63    4.38
   0   6 -13   33.60    4.28
   1  -6  13   27.15    4.50
  -1  -6 -13   33.61    4.28
  -1   6  13   18.45    3.19
  -1   6  13   36.29    4.68
  -1   6  13   28.01    3.63
   1   6 -13   41.48    4.64
  -1   6 -13   24.54    4.00
  -1  -6  13   29.01    4.07
  -1   6 -13   24.45    4.16
  -1   6 -13   19.52    3.80
   1   6  13   24.28    4.03
  -2   6  13    3.50    1.77
  -2   6  13    3.23    2.00
  -2   6  13    1.22    2.19
  -2  -6 -13    0.63    2.56
   2  -6  13    1.47    2.87
  -2  -6 -13    3.95    2.49
  -2   6  13    4.28    2.73
  -2   6 -13    3.89    3.00
   2   6  13    2.07    1.87
   2  -6 -13    4.70    2.78
  -2   6 -13    1.43    2.70
  -2   6 -13    2.23    3.08
  -2  -6  13    0.09    2.09
  -3  -6 -13   14.16    3.15
  -3   6  13    9.32    3.84
  -3  -6 -13    7.55    3.75
  -3   6  13   21.30    4.11
   3  -6  13    5.36    3.57
  -3   6  13   15.46    3.33
  -3   6 -13    9.21    3.90
  -3   6 -13    9.30    3.72
  -3   6 -13    3.61    3.14
   3   6  13    7.45    2.48
  -3  -6  13   11.21    3.29
   3  -6 -13    8.61    3.68
  -4   6  13   11.90    5.84
  -4  -6 -13   13.38    4.87
  -4   6  13   16.66    4.99
  -4   6  13   12.88    4.46
   4  -6  13   22.45    5.29
  -4   6 -13    7.54    5.05
  -4  -6  13   14.47    4.20
   4  -6 -13   15.73    4.88
   0  -7  13   80.36    7.75
   0   7  13   83.05    6.54
   0   7  13   79.88    7.33
   0   7 -13   78.95    7.38
   0   7 -13   83.78    7.74
   0   7 -13   78.66    7.53
  -1   7  13    2.40    2.53
  -1   7  13    0.53    1.57
   1  -7  13    6.54    2.91
   1   7 -13   -1.90    2.06
  -1  -7 -13    0.46    2.19
  -1   7  13    4.50    2.23
   1   7  13    2.03    2.56
  -1   7 -13    2.55    2.64
  -1   7 -13    3.11    2.58
  -1  -7  13    5.31    2.51
  -1   7 -13    7.09    2.95
  -2   7  13   51.22    5.53
  -2  -7 -13   48.60    5.86
  -2   7  13   41.66    5.36
  -2   7  13   40.78    4.71
  -2   7  13   49.43    4.44
   2  -7  13   37.69    5.64
  -2  -7 -13   40.08    5.72
  -2  -7  13   42.93    5.37
  -2   7 -13   51.58    5.95
   2   7  13   25.64    5.41
  -2   7 -13   38.93    5.67
  -2   7 -13   44.85    5.61
   2   7  13   44.26    4.51
  -3  -7 -13   25.10    4.34
  -3   7  13   21.46    3.93
  -3   7  13   22.50    4.33
  -3   7  13   18.78    4.69
   3  -7  13   20.28    4.57
  -3  -7 -13   19.79    4.64
  -3  -7  13   23.92    4.36
  -3   7 -13   17.05    4.49
  -3   7 -13   21.62    4.66
   3  -7 -13   14.96    4.55
   4  -7  13   16.65    5.22
  -4   7  13    1.58    4.04
  -4   7  13   11.28    4.49
  -4  -7 -13   12.69    4.96
  -4   7  13   15.08    5.55
  -4  -7  13    4.38    3.48
  -4   7 -13    2.12    4.55
   4  -7 -13   12.26    4.57
   0  -8  13    6.84    3.25
   0   8 -13   14.69    3.59
   0   8  13   13.43    3.22
   0   8 -13   13.36    3.22
   0   8  13   14.11    2.37
   0   8 -13   20.09    3.85
   1   8 -13  101.50    9.87
  -1  -8 -13  107.39   10.08
  -1   8  13  114.01    9.63
  -1   8  13  115.96   10.15
  -1   8 -13  143.64   10.69
  -1   8 -13  131.01   10.46
   1   8  13  124.69   10.35
  -1   8 -13  143.16   10.43
  -1  -8  13  134.15   10.50
  -2  -8 -13    8.47    3.54
   2  -8  13   12.05    3.90
  -2   8  13   10.52    2.39
  -2   8  13   16.55    3.47
   2   8 -13   16.10    3.83
  -2  -8 -13   11.74    3.35
  -2   8  13    8.97    3.51
  -2   8 -13    7.60    3.31
  -2  -8  13    7.97    3.00
   2   8  13    7.70    3.73
  -2   8 -13    8.88    3.47
  -2   8 -13    7.45    3.62
   2   8  13    7.11    2.18
  -3   8  13   91.79    8.93
  -3  -8 -13   65.49    8.55
  -3  -8 -13   81.48    8.00
  -3   8  13   79.62    7.53
  -3   8  13   69.40    7.67
  -3   8 -13   69.30    8.49
   3  -8 -13   79.90    8.96
  -3   8 -13   69.07    8.24
  -3  -8  13   71.87    8.22
  -4   8  13   -1.18    4.04
  -4   8  13   -2.97    4.00
   4  -8  13    2.11    4.55
  -4  -8 -13   -0.84    4.12
  -4   8  13    6.43    5.12
  -4   8 -13    2.09    4.61
   4  -8 -13    5.73    4.52
  -4  -8  13    6.89    3.86
   0   9  13  156.00   11.48
   0   9  13  162.26   12.25
   0   9 -13  152.45   12.81
   0   9 -13  160.32   12.47
   0  -9  13  153.03   13.04
   0   9 -13  155.53   12.84
   0   9  13  163.97   13.73
   1   9 -13   10.00    3.27
  -1  -9 -13    9.33    3.16
  -1   9  13    9.94    3.39
  -1   9  13   16.23    3.09
  -1   9 -13   15.84    3.90
  -1  -9  13   14.46    3.71
   1   9  13   11.92    3.52
  -1   9 -13   17.13    3.77
   1   9  13    9.80    4.38
  -1   9 -13   12.57    3.57
   2  -9  13   54.03    7.47
  -2  -9 -13   53.59    7.20
  -2   9  13   62.85    7.04
   2   9 -13   69.50    7.17
  -2   9  13   59.60    5.48
  -2   9  13   63.45    6.89
   2   9  13   50.84    6.98
  -2   9 -13   73.08    7.23
   2   9  13   60.31    7.99
  -2   9 -13   67.91    7.54
  -2  -9  13   61.50    7.23
  -2   9 -13   66.67    7.14
  -3   9  13   17.02    4.79
  -3  -9 -13   14.37    4.95
  -3   9  13   13.53    3.96
   3  -9 -13   13.63    4.74
  -3  -9  13   13.05    4.03
   3   9  13   12.22    6.42
  -3   9 -13   16.80    4.85
   4  -9  13    4.10    5.10
  -4  -9 -13    1.06    4.21
  -4   9  13    0.66    5.04
  -4   9  13    3.91    4.21
   4  -9 -13    1.73    4.77
  -4  -9  13    6.90    3.98
  -4   9 -13    9.40    5.02
   0 -10  13    5.32    3.63
   0  10  13    5.71    2.07
   0  10 -13    8.98    3.61
   0  10 -13   12.66    3.46
   0  10  13    5.78    4.22
   0  10 -13   11.01    3.73
   0  10  13    7.58    2.98
  -1  10  13    2.84    2.50
   1  10 -13   -1.34    2.53
  -1  10  13    2.05    3.71
  -1  10  13    0.64    2.89
  -1 -10 -13    3.19    2.89
   1  10  13   -4.44    3.68
   1  10  13   -2.27    2.84
  -1 -10  13   -1.30    2.73
  -1  10 -13   -0.11    2.82
  -1  10 -13   -1.00    3.10
  -1  10 -13    1.49    3.17
  -2  10  13   18.73    4.22
  -2  10  13   29.49    4.87
   2  10 -13   26.21    4.97
  -2 -10 -13   32.99    5.29
  -2  10 -13   23.90    4.79
  -2  10 -13   25.14    4.63
  -2  10 -13   28.21    5.18
   2  10  13   22.61    5.69
   2  10  13   23.00    4.72
  -2 -10  13   27.45    5.10
  -3  10  13    8.19    4.42
  -3 -10 -13    4.07    4.31
  -3  10  13    3.58    3.50
  -3 -10  13    7.96    3.97
   3  10  13    3.85    4.39
   3  10  13    6.68    5.24
  -3  10 -13    4.68    3.87
  -4  10  13   19.00    5.31
  -4  10  13   19.69    7.18
  -4 -10 -13   22.76    6.09
   4  10  13   21.21    6.93
  -4 -10  13   18.93    4.87
  -4  10 -13   19.54    6.26
   4 -10 -13   16.90    5.75
   0  11 -13  206.30   16.91
   0  11  13  211.76   15.97
   0 -11  13  209.50   17.27
   0  11 -13  200.70   16.17
   0  11  13  220.79   18.74
   0  11 -13  216.62   16.97
   0  11  13  227.62   18.05
  -1  11  13   13.37    3.47
   1  11 -13    7.46    3.38
  -1 -11 -13   13.02    4.04
  -1  11  13    8.30    5.03
  -1  11  13   12.65    5.39
  -1  11  13   11.58    3.16
  -1 -11  13    8.38    3.92
   1  11  13    6.42    4.69
  -1  11 -13    9.08    4.11
  -1  11 -13   14.45    4.32
   1  11  13   11.96    3.89
  -1  11 -13   10.21    3.71
   2  11 -13   70.09    8.10
  -2  11  13   60.36    7.04
  -2 -11 -13   64.68    7.84
  -2  11  13   67.39    7.00
  -2  11 -13   61.26    6.98
  -2 -11  13   58.93    7.66
  -2  11 -13   60.47    7.24
   2  11  13   47.58    7.12
  -2  11 -13   64.58    7.80
   2  11  13   55.37    8.53
  -3  11  13   10.49    3.78
  -3  11  13    6.89    4.68
   3  11 -13    7.74    4.58
  -3 -11 -13    9.62    4.61
   3  11  13    4.47    4.85
  -3  11 -13    9.54    4.26
  -3 -11  13    7.65    3.94
   3  11  13    9.87    5.69
  -3  11 -13   11.65    5.78
   0  12 -13   13.05    4.49
   0 -12  13   15.11    5.80
   0  12 -13    7.31    3.66
   0  12 -13   11.46    4.55
   0  12  13   13.00    5.71
   0  12  13    8.26    4.99
   0  12  13    9.86    3.44
   1  12 -13   63.72    8.98
   1  12 -13   86.36    8.08
  -1  12  13   77.32   10.33
  -1 -12 -13   91.55    9.59
  -1  12  13   96.37    7.51
  -1  12  13   81.87    7.50
  -1  12  13   57.89    9.87
   1  12  13   57.42    9.59
  -1  12 -13   84.32    9.14
  -1  12 -13   67.81    8.67
   1  12  13   81.50    8.30
  -1  12 -13   70.23    7.90
  -1 -12  13   65.20    8.85
  -2  12  13   12.89    3.92
  -2 -12 -13    5.39    3.89
   2  12 -13    8.29    4.25
  -2  12  13    9.76    3.84
  -2  12 -13    9.77    4.45
  -2  12 -13    9.85    3.90
  -2  12 -13    8.56    4.45
  -2 -12  13    2.74    3.80
   2  12  13    8.61    5.32
   2  12  13    6.75    4.22
  -3  12  13   20.85    5.80
  -3  12  13   20.59    4.57
  -3 -12 -13   19.52    6.02
   3  12 -13    6.98    4.77
  -3  12 -13   15.76    6.50
  -3  12 -13    9.42    4.52
   3  12  13   14.95    5.63
  -3 -12  13   23.08    5.38
   3  12  13   21.90    6.91
   0  13  13    3.39    5.14
   0  13 -13    0.33    3.35
   0  13 -13    0.66    4.49
   0  13  13   -4.14    2.84
  -1  13  13    3.79    2.79
  -1 -13 -13    1.59    3.82
   1  13 -13    2.64    4.44
  -1  13  13    0.87    2.75
  -1  13  13    1.46    5.15
   1  13 -13    3.07    3.52
  -1 -13  13    0.55    3.60
   1  13  13   -0.13    5.15
  -1  13 -13    6.54    3.32
   1  13  13    4.81    3.73
  -1  13 -13    6.22    4.56
  -1  13 -13   10.98    5.01
  -2  13  13    3.26    3.89
  -2 -13 -13   -0.21    3.65
   2  13 -13   -0.85    3.55
  -2  13 -13   -1.98    5.11
  -2  13 -13    4.07    3.66
  -2  13 -13    0.71    4.37
  -2 -13  13   -1.01    3.50
   2  13  13    3.78    5.49
  -2  13 -13    2.32    4.16
   2  13  13    5.89    4.46
  -3 -13 -13   15.31    6.05
  -3  13  13   24.20    6.25
   3  13 -13   10.05    5.18
  -3 -13  13    9.07    4.54
   3  13  13   13.27    5.99
  -3  13 -13    0.27    6.16
   3  13  13   13.83    6.48
  -3  13 -13   10.12    4.58
   0  14  13    9.25    6.24
   0  14 -13    3.80    5.21
   0  14 -13    1.21    3.53
   0  14  13    9.76    3.66
   1  14 -13   59.62    8.30
  -1 -14 -13   39.48    7.24
  -1  14  13   47.74    9.10
   1  14 -13   62.29    7.27
  -1  14 -13   48.24    7.80
   1  14  13   52.28    6.80
   1  14  13   38.90    8.37
  -1 -14  13   42.26    7.62
  -1  14 -13   40.29    5.73
   2  14 -13   -1.80    3.93
  -2  14  13    3.35    4.24
  -2  14 -13   -2.52    5.69
  -2 -14  13    2.37    4.37
   2  14  13   -2.05    4.10
  -2  14 -13   -0.20    4.27
   2  14  13   -6.24    5.50
   0  15  13   27.20    4.91
   0  15 -13   41.25    6.22
   0  15  13   24.58    7.74
   0  15 -13   25.36    7.08
  -1  15  13   28.16    8.00
   1  15 -13   12.84    6.78
   1  15 -13   15.40    4.59
  -1  15 -13   19.49    6.42
   1  15  13    6.96    4.41
   1  15  13   10.15    6.42
   2  15 -13   21.88    5.81
  -2  15  13   21.51    8.30
  -2  15 -13   16.70    7.70
  -2 -15  13    9.52    5.59
   2  15  13   17.80    7.68
   2  15  13   20.82    5.98
   0  16 -13   -2.13    3.94
   0  16  13    4.40    6.83
   0  16 -13   10.23    6.51
   1  16 -13   13.03    6.60
  -1  16  13   26.26    7.94
   1  16 -13   12.39    4.82
  -1  16 -13   15.44    6.68
   1  16  13    7.96    6.51
   1  16  13    4.16    4.41
   0   0  14   97.59    7.80
   0   0  14   86.90    7.99
   0   0  14   94.91    7.46
  -1   0  14  138.59   11.57
  -1   0 -14  157.21   12.01
  -1   0 -14  164.15   12.03
  -1   0 -14  119.57   11.18
  -1   0  14  161.97   10.68
  -1   0  14  158.71   11.79
   1   0  14  165.23   11.25
  -2   0 -14   68.95    5.98
  -2   0 -14   68.43    6.44
   2   0 -14   74.25    6.46
  -2   0  14   73.07    5.77
  -2   0 -14   82.26    7.24
  -2   0  14   69.88    6.38
   2   0  14   75.29    6.87
  -2   0  14   81.41    6.55
  -3   0  14   24.68    4.15
  -3   0  14   23.34    3.30
   3   0 -14   23.44    3.78
   3   0  14   19.83    4.01
  -3   0 -14   15.62    3.64
  -4   0  14   -0.74    3.48
  -4   0  14    1.00    2.34
   4   0  14    5.46    3.66
   4   0 -14    4.12    3.02
   5   0  14    3.38    4.31
  -5   0  14    5.49    4.85
   5   0  14    2.61    5.40
   5   0 -14   11.89    4.37
   0  -1  14   41.49    4.36
   0   1  14   36.82    4.73
   0   1  14   40.54    4.59
   0  -1  14   34.39    4.50
   0   1  14   41.97    4.02
   0  -1  14   47.90    4.98
  -1  -1 -14   85.01    8.50
  -1  -1 -14  107.68    8.31
  -1   1  14  100.49    8.35
   1  -1  14  102.95    8.17
  -1   1  14  103.10    8.46
  -1  -1  14  101.00    8.45
  -1   1 -14  103.36    8.64
  -1   1 -14  106.25    8.85
  -1  -1  14  105.33    7.61
   1   1  14  103.92    7.78
   2  -1  14   30.79    4.27
  -2   1  14   26.42    3.78
   2  -1  14   28.63    4.11
  -2   1  14   26.13    3.63
  -2  -1 -14   28.71    3.61
  -2   1  14   25.81    2.91
  -2  -1 -14   21.05    3.82
   2   1 -14   29.12    3.75
  -2  -1  14   36.15    3.49
  -2  -1  14   41.00    4.21
   2   1  14   48.11    4.75
  -2  -1  14   42.25    4.31
  -2   1 -14   31.37    4.60
  -2   1 -14   34.46    3.56
   2  -1 -14   38.53    4.38
  -2   1 -14   35.81    3.83
  -2   1 -14   35.60    4.96
  -3  -1 -14   35.14    4.40
  -3   1  14   55.79    5.99
   3  -1  14   48.63    5.95
   3   1 -14   48.14    5.44
  -3   1  14   43.74    4.59
   3  -1 -14   54.90    5.95
   3   1  14   52.86    5.74
  -3  -1  14   56.76    5.08
  -3  -1  14   65.58    6.18
   4   1 -14   25.95    4.49
  -4  -1 -14   28.80    5.32
   4  -1  14   38.27    5.68
  -4   1  14   24.07    3.92
  -4   1  14   29.86    5.43
  -4  -1  14   15.84    3.79
   4  -1 -14   29.07    4.98
   4   1  14   20.68    4.54
  -4  -1  14   34.38    5.86
  -5   1  14   16.90    5.76
   5  -1  14   30.10    6.83
   5   1 -14   14.97    4.40
   5   1  14   14.26    5.57
  -5  -1  14   23.47    6.57
   5  -1 -14   24.52    6.32
   0  -2  14   16.09    3.33
   0   2  14   24.80    3.46
   0  -2  14   22.82    3.64
   0   2 -14   21.70    3.83
   0   2  14   28.36    3.07
   0  -2 -14   30.13    3.87
   0   2  14   18.64    3.56
   0  -2  14   28.91    3.84
  -1   2  14    4.35    2.04
  -1   2  14    4.74    2.16
  -1  -2 -14    5.96    2.13
   1  -2  14   10.16    2.46
   1  -2  14    1.25    2.03
  -1   2 -14    0.07    2.29
   1   2  14    4.57    1.46
  -1  -2  14   -0.60    1.29
  -1  -2  14    1.36    1.66
  -1   2 -14    0.68    2.31
  -2   2  14   15.41    1.78
   2  -2  14   16.69    3.25
  -2   2  14   12.90    3.09
  -2  -2 -14   12.79    3.09
  -2   2  14   11.30    2.43
   2  -2  14   18.28    3.30
  -2  -2 -14   11.25    2.57
  -2   2  14   11.36    2.62
  -2   2 -14   18.29    2.57
  -2   2 -14   12.78    3.47
   2   2  14   14.47    3.04
  -2   2 -14   13.81    3.42
  -2  -2  14   16.27    2.57
   2  -2 -14   11.84    2.93
  -2   2 -14   10.17    2.23
  -2  -2  14   13.19    2.75
   3   2 -14   13.97    2.94
  -3   2  14   17.53    3.53
  -3   2  14   11.63    2.26
  -3  -2 -14   12.65    2.53
   3  -2  14   14.46    3.81
   3  -2 -14   13.74    3.40
  -3  -2  14    9.03    2.64
   3   2  14   13.59    3.22
  -3  -2  14   16.31    3.79
  -4   2  14   34.99    5.60
   4  -2  14   29.64    5.65
  -4  -2 -14   22.15    5.28
   4   2 -14   25.40    4.44
  -4  -2  14   31.15    4.76
   4   2  14   30.22    4.98
  -4  -2  14   37.88    6.11
   4  -2 -14   37.05    5.80
   5  -2  14    9.01    5.47
  -5   2  14   -1.86    4.87
  -5  -2  14    8.13    5.21
   5  -2 -14    0.91    4.11
   5   2  14    8.80    4.96
   0  -3 -14   78.36    7.23
   0   3  14   79.28    7.24
   0  -3  14   92.94    7.48
   0   3  14   90.25    6.45
   0  -3  14   74.68    7.18
   0   3 -14   90.91    7.56
   0   3  14   75.76    7.06
  -1  -3 -14  142.15   10.08
   1  -3  14  126.17   10.18
  -1   3  14  123.21   10.25
  -1   3  14  134.03   10.00
  -1   3  14  128.31   10.25
  -1  -3  14  141.55   10.27
  -1  -3  14  122.53    9.65
  -1   3 -14  107.89   10.57
   1   3  14  133.43    9.04
  -1   3 -14  119.33   10.45
  -1  -3  14  127.58   10.39
  -2  -3 -14  123.35   11.28
  -2   3  14  132.18   10.92
  -2   3  14  134.20   11.23
  -2   3  14  138.03   11.31
   2  -3  14  139.75   11.34
  -2   3  14  133.09   10.55
  -2  -3 -14  142.18   10.88
   2  -3  14  147.13   11.43
  -2  -3  14  142.86   10.74
   2   3  14  153.88   11.10
  -2   3 -14  148.35   11.83
  -2   3 -14  167.60   12.02
  -2   3 -14  160.86   11.54
   2  -3 -14  157.10   11.53
  -2  -3  14  153.56   11.16
  -2   3 -14  129.20   10.38
  -2   3 -14  148.50   10.22
  -3   3  14   14.34    3.62
  -3   3  14   12.14    2.23
   3  -3  14   11.36    3.68
  -3   3  14   21.49    3.62
  -3  -3 -14    9.40    3.64
   3   3 -14   18.77    2.94
  -3  -3 -14   10.38    2.66
  -3  -3  14   14.97    2.96
   3  -3 -14   12.87    3.59
  -3  -3  14   17.13    3.84
   3   3  14    9.41    2.96
  -3   3 -14    6.67    3.67
  -4   3  14   22.70    5.08
  -4  -3 -14   21.63    5.23
   4   3 -14   30.88    4.63
  -4   3  14   32.26    5.75
   4  -3  14   36.32    6.02
  -4   3 -14   22.01    7.29
  -4  -3  14   32.26    4.89
   4   3  14   23.98    4.59
   4  -3 -14   43.03    6.23
  -4  -3  14   37.40    6.10
  -5   3  14    2.47    4.55
   5  -3  14   -1.34    5.60
  -5  -3 -14    2.87    4.19
  -5   3  14   14.29    5.36
  -5  -3  14    4.94    5.33
   5   3  14    3.94    4.57
  -5  -3  14    5.95    3.87
   5  -3 -14    3.20    4.50
   0   4 -14   53.97    5.47
   0  -4  14   37.38    5.17
   0   4  14   44.24    4.86
   0   4  14   49.21    5.60
   0  -4  14   50.29    5.99
   0   4  14   48.96    4.92
   0  -4 -14   53.99    5.81
  -1   4  14   94.92    8.51
  -1  -4 -14  111.09    8.58
  -1   4  14  113.60    8.53
   1  -4  14  100.14    8.84
  -1   4  14   89.93    8.75
  -1   4 -14  110.91    9.34
  -1  -4  14  111.34    8.42
  -1  -4  14  109.93    9.01
  -1   4 -14  103.08    8.98
  -1   4 -14  102.13    8.97
   2  -4  14   39.92    5.54
  -2   4  14   48.81    5.09
  -2   4  14   44.08    5.36
  -2  -4 -14   42.81    5.10
  -2   4  14   45.93    5.36
  -2   4  14   41.40    4.35
   2  -4  14   43.04    5.48
  -2  -4 -14   42.66    5.76
  -2  -4  14   46.10    4.75
  -2   4 -14   43.95    5.66
   2   4  14   48.41    4.97
  -2   4 -14   53.93    5.96
   2  -4 -14   51.99    5.79
  -2   4 -14   48.40    6.02
   3   4 -14   42.23    4.43
  -3  -4 -14   31.08    4.43
  -3   4  14   39.83    5.60
  -3   4  14   42.96    5.00
  -3  -4 -14   36.21    5.72
  -3   4  14   33.07    5.38
   3  -4  14   46.24    5.92
  -3   4 -14   37.52    5.17
  -3   4 -14   40.95    5.86
  -3  -4  14   47.27    5.22
   3   4  14   41.83    4.80
  -3   4 -14   31.34    5.18
   3  -4 -14   36.14    5.42
  -4   4  14    5.03    3.72
   4  -4  14    5.98    3.95
  -4  -4 -14    3.64    3.64
  -4   4  14    1.60    3.65
  -4  -4  14    8.69    3.10
  -4  -4  14    4.36    4.04
   4  -4 -14    6.79    4.04
  -4   4 -14    6.18    4.63
   5   4  14   12.70    5.48
   5  -4 -14    6.20    5.35
   0  -5  14    2.18    2.41
   0   5 -14    0.95    2.21
   0  -5  14    6.19    2.58
   0  -5 -14    4.90    2.21
   0   5  14    8.03    2.19
   0   5  14    2.83    2.29
   0   5 -14   -0.18    2.10
  -1  -5 -14    1.21    2.04
  -1   5  14    3.05    2.10
  -1   5  14    0.39    1.47
   1  -5  14    2.87    2.36
  -1   5  14   -0.73    2.14
  -1   5 -14   -2.44    2.31
  -1   5 -14    0.43    0.86
  -1  -5  14    0.09    2.01
   1   5  14    3.93    2.54
  -1   5 -14    3.72    2.51
  -1   5 -14    1.91    2.46
  -1  -5  14   -1.13    1.75
   2  -5  14   21.55    4.33
  -2  -5 -14   19.70    4.21
  -2   5  14   29.18    3.22
  -2  -5 -14   30.15    4.24
  -2   5  14   20.88    3.55
  -2   5  14   28.88    4.16
  -2   5  14   27.60    4.26
  -2   5 -14   25.84    4.45
  -2   5 -14   27.48    4.86
  -2  -5  14   27.47    3.90
   2   5  14   23.24    3.49
  -2   5 -14   29.27    4.70
  -3  -5 -14   22.59    3.83
  -3  -5 -14   19.30    4.49
   3  -5  14   23.13    4.68
  -3   5  14   24.42    4.66
  -3   5  14   27.70    4.79
  -3   5  14   30.72    4.08
  -3   5 -14   22.44    4.73
   3  -5 -14   20.14    4.46
  -3   5 -14   12.48    3.83
  -3  -5  14   26.51    4.13
   3   5  14   15.46    3.18
  -3   5 -14   22.24    4.43
  -4  -5 -14   12.91    4.93
  -4   5  14   23.48    4.95
   4  -5  14   25.64    5.84
  -4   5  14   19.48    5.22
  -4  -5  14   20.30    4.42
   4  -5 -14   27.07    5.63
  -4   5 -14   22.58    5.99
   0   6 -14   95.19    8.42
   0  -6 -14  106.78    8.31
   0  -6  14   91.02    8.44
   0  -6  14   97.88    8.56
   0   6 -14   93.80    8.38
   0   6  14   82.34    8.14
   0   6 -14   88.66    8.25
   0   6  14  100.61    7.62
  -1   6  14  222.77   16.64
   1  -6  14  218.90   16.82
  -1  -6 -14  236.66   16.51
  -1   6  14  208.36   16.01
   1   6 -14  230.93   16.52
  -1   6  14  226.93   16.11
  -1   6 -14  242.31   16.88
  -1   6 -14  211.96   16.46
   1   6  14  215.98   16.54
  -1  -6  14  220.83   16.37
  -1   6 -14  203.77   16.61
  -2   6  14   13.30    3.35
  -2   6  14   10.34    2.78
  -2   6  14   16.83    3.41
  -2  -6 -14   11.60    3.45
  -2   6  14   15.50    2.39
  -2  -6 -14   21.25    3.73
   2  -6  14   11.90    3.83
   2   6  14   11.70    2.68
  -2  -6  14    6.50    2.80
  -2   6 -14    8.02    3.44
  -2   6 -14    7.07    3.42
  -2   6 -14    7.94    3.52
  -3  -6 -14   26.34    5.34
  -3   6  14   28.38    3.92
   3  -6  14   17.36    4.38
  -3   6  14   23.52    4.75
  -3   6  14   25.87    4.57
  -3  -6 -14   16.33    3.74
   3   6  14   14.35    3.06
  -3   6 -14   15.53    4.04
  -3   6 -14   16.21    4.62
  -3  -6  14   19.62    3.98
   3  -6 -14   19.50    4.62
  -3   6 -14   21.44    4.74
  -4  -6 -14    6.11    4.25
  -4   6  14   13.51    5.32
  -4   6  14   10.76    4.64
   4  -6  14   11.32    5.03
  -4   6  14   12.17    4.17
  -4  -6  14   12.00    3.97
  -4   6 -14   10.27    5.05
   4  -6 -14    5.44    4.34
   0   7 -14   84.82    7.91
   0   7 -14   92.48    8.07
   0   7 -14   86.20    8.14
   0  -7  14   97.90    8.40
   0   7  14   85.03    7.00
   0   7  14   76.86    7.71
  -1  -7 -14   47.54    5.93
  -1   7  14   67.33    6.59
   1   7 -14   52.78    5.91
  -1   7  14   51.12    5.45
   1  -7  14   57.27    6.86
  -1   7 -14   53.57    6.16
   1   7  14   44.17    5.85
  -1   7 -14   52.48    6.18
  -1   7 -14   45.80    5.79
  -1  -7  14   51.14    6.06
   2  -7  14   44.46    6.62
  -2  -7 -14   65.30    6.68
  -2   7  14   55.24    4.86
  -2   7  14   62.88    6.33
  -2   7  14   45.41    5.34
  -2  -7 -14   48.27    6.62
  -2   7  14   55.16    6.23
  -2   7 -14   56.78    6.37
   2   7  14   43.63    5.07
  -2   7 -14   45.75    6.29
  -2   7 -14   51.16    6.62
  -2  -7  14   61.62    5.95
  -3   7  14   50.15    5.72
  -3  -7 -14   47.13    6.18
   3  -7  14   53.57    7.09
  -3  -7 -14   38.39    6.55
  -3   7  14   57.41    7.21
  -3   7  14   46.85    6.56
   3  -7 -14   61.60    7.65
  -3   7 -14   54.64    7.01
  -3   7 -14   49.83    6.70
  -3  -7  14   50.93    6.40
  -4   7  14   16.24    4.71
  -4  -7 -14   19.19    5.26
  -4   7  14   24.73    6.29
  -4   7  14   18.45    5.36
   4  -7  14   12.78    5.18
  -4  -7  14   15.40    4.46
  -4   7 -14   17.24    5.71
   4  -7 -14   17.57    5.34
   0   8 -14    5.18    2.73
   0   8  14    5.02    2.79
   0   8 -14    5.79    3.20
   0  -8  14    2.14    3.04
   0   8  14   11.00    2.23
   0   8 -14   11.23    3.32
  -1  -8 -14    4.19    2.62
   1   8 -14    1.61    2.40
   1  -8  14    0.30    2.79
  -1   8  14    1.70    2.77
  -1   8  14    0.56    2.16
  -1   8 -14    0.25    2.66
  -1  -8  14    0.19    2.51
  -1   8 -14    1.84    2.97
   1   8  14    5.14    2.91
  -1   8 -14    2.75    2.99
  -2  -8 -14   14.53    4.83
  -2   8  14   29.40    4.63
  -2   8  14   28.05    3.23
   2  -8  14   22.53    4.90
  -2   8  14   29.83    4.66
  -2  -8 -14   23.15    4.61
  -2   8 -14   29.53    5.06
  -2   8 -14   26.32    4.84
   2   8  14   23.82    3.36
   2   8  14   18.82    4.60
  -2   8 -14   22.83    4.52
  -2  -8  14   25.65    4.36
  -3   8  14    2.78    3.78
  -3   8  14   -0.38    3.05
  -3   8  14    0.08    2.56
  -3  -8 -14   -1.52    3.29
  -3  -8 -14    4.78    3.38
  -3   8 -14    3.45    4.00
   3  -8 -14   -1.52    3.18
  -3  -8  14   -0.47    2.59
  -3   8 -14    2.33    4.12
  -4   8  14   17.54    5.98
  -4   8  14   20.53    5.55
  -4  -8 -14   17.12    5.47
   4  -8  14   27.27    6.48
  -4   8 -14    9.12    5.27
   4  -8 -14    9.84    5.47
  -4  -8  14   26.20    5.18
   0   9 -14   -0.94    2.86
   0   9 -14    1.99    2.69
   0   9  14    2.35    1.84
   0   9 -14    1.17    3.13
   0  -9  14    3.76    3.40
   0   9  14   -2.43    2.40
   1   9 -14   63.47    6.57
  -1   9  14   60.12    6.97
  -1   9  14   58.55    6.16
  -1  -9 -14   61.47    7.29
   1   9  14   50.07    6.46
  -1   9 -14   68.47    7.11
  -1   9 -14   64.10    7.13
  -1   9 -14   72.22    7.42
  -1  -9  14   55.39    6.96
  -2   9  14   14.62    4.06
  -2  -9 -14   20.57    4.61
   2  -9  14   16.31    4.91
  -2   9  14   25.06    4.66
   2   9 -14   27.27    4.97
  -2   9 -14   32.86    5.04
  -2  -9  14   20.48    4.34
  -2   9 -14   21.31    4.90
  -2   9 -14   30.36    5.13
   2   9  14   17.35    4.46
  -3   9  14   13.92    4.95
  -3  -9 -14   11.46    4.02
  -3   9  14   11.94    4.29
  -3  -9 -14   15.31    5.00
  -3   9 -14   13.82    4.47
  -3  -9  14   20.86    4.57
   3  -9 -14   15.44    4.91
  -4  -9 -14   -1.04    4.53
  -4   9  14   13.80    6.63
   4  -9  14   21.20    6.17
  -4   9  14   22.53    5.71
   4  -9 -14    7.01    5.13
  -4  -9  14    8.19    4.30
  -4   9 -14   15.07    5.50
   0  10 -14   50.08    6.18
   0  10 -14   39.34    5.52
   0  10 -14   36.45    5.68
   0  10  14   39.28    5.12
   0  10  14   42.73    4.29
   0  10  14   33.82    6.34
   0 -10  14   26.04    5.64
  -1  10  14   33.23    5.54
  -1  10  14   42.93    7.71
   1  10 -14   58.13    6.45
  -1 -10 -14   50.36    6.50
  -1  10  14   52.24    5.54
  -1  10 -14   35.14    5.82
  -1  10 -14   58.29    6.53
  -1 -10  14   47.07    6.51
   1  10  14   52.23    6.29
   1  10  14   43.48    7.13
  -1  10 -14   48.25    6.31
   2  10 -14   15.08    4.26
  -2  10  14   22.66    4.42
  -2 -10 -14   19.43    4.75
   2 -10  14   10.41    5.26
  -2  10  14   17.38    4.42
   2  10  14   16.91    4.99
  -2 -10  14   15.87    4.40
   2  10  14    8.86    4.35
  -2  10 -14   17.13    4.21
  -2  10 -14   17.57    4.48
  -2  10 -14   21.30    4.96
  -3 -10 -14    5.07    4.35
  -3  10  14   14.67    5.00
  -3  10  14   13.37    4.48
   3  10  14    3.20    4.13
   3  10  14    4.78    5.19
  -3 -10  14    9.77    3.89
  -3  10 -14   13.80    4.64
  -4  10  14    5.98    4.59
  -4  10  14    4.08    5.74
  -4 -10 -14    6.94    5.06
   4 -10 -14    6.67    5.10
  -4 -10  14    6.01    4.24
   4  10  14    0.02    5.34
  -4  10 -14    9.65    5.58
   0  11 -14    7.11    3.30
   0  11  14    5.14    3.18
   0  11  14    5.31    4.44
   0 -11  14    3.88    3.89
   0  11 -14   -0.08    3.23
   0  11 -14   -1.21    3.46
  -1 -11 -14    8.27    3.81
  -1  11  14    9.69    4.98
  -1  11  14    9.94    3.44
  -1  11  14   10.79    5.10
   1  11 -14    5.81    3.28
  -1  11  14    7.84    2.97
  -1  11 -14    5.06    3.22
  -1  11 -14    4.54    3.96
  -1  11 -14    9.36    4.26
  -1 -11  14    6.18    3.70
   1  11  14    6.46    3.60
   1  11  14    1.79    4.69
  -2  11  14   10.69    4.16
  -2  11  14   12.26    3.97
  -2 -11 -14   22.25    4.82
   2  11 -14   11.08    4.35
  -2 -11  14    5.98    3.52
  -2  11 -14    8.91    4.14
   2  11  14    3.99    4.62
  -2  11 -14    7.45    3.99
   2  11  14    9.10    4.51
  -2  11 -14    7.03    4.21
  -3 -11 -14   15.73    5.16
   3  11 -14   21.34    5.61
  -3  11  14   25.87    5.12
  -3  11  14   13.82    5.52
  -3  11 -14   15.71    4.75
   3  11  14    8.21    5.18
   3  11  14   24.16    6.71
  -3 -11  14   22.94    5.20
   0  12  14    6.17    5.23
   0  12 -14   12.60    4.47
   0 -12  14    9.73    4.90
   0  12  14   11.55    3.70
   0  12  14    5.36    5.20
   0  12 -14    9.69    3.71
   0  12 -14    9.82    4.60
  -1  12  14   25.97    4.55
  -1  12  14   29.28    4.53
  -1 -12 -14   27.68    5.69
   1  12 -14   23.28    4.75
  -1  12  14   19.65    6.82
   1  12 -14   20.70    5.53
  -1  12  14   28.07    6.88
  -1  12 -14   23.32    4.83
   1  12  14   29.49    5.52
   1  12  14   24.63    6.74
  -1  12 -14   30.27    6.03
  -1 -12  14   31.75    5.62
  -1  12 -14   34.99    5.95
  -2  12  14   15.59    4.15
  -2  12  14    8.75    3.98
   2  12 -14   11.26    4.48
  -2 -12 -14    8.27    4.16
  -2  12 -14    6.05    3.80
  -2 -12  14    8.06    4.24
   2  12  14    6.77    4.27
   2  12  14    7.87    5.29
  -2  12 -14    9.14    4.40
  -2  12 -14   12.18    4.59
  -3  12  14   -4.70    4.68
   3  12 -14    1.73    4.42
  -3 -12 -14    6.18    4.92
  -3  12  14    6.86    4.02
  -3 -12  14    3.12    4.05
   3  12  14    3.80    5.57
  -3  12 -14    2.80    4.17
   3  12  14    3.89    4.85
  -3  12 -14   -2.18    5.45
   0  13  14   91.13   11.78
   0  13 -14   79.27    9.22
   0  13 -14  107.80   11.05
   0  13  14   97.19    8.89
   1  13 -14   25.76    4.90
  -1 -13 -14   30.70    5.96
  -1  13  14   21.71    6.87
  -1  13  14   28.90    4.38
   1  13 -14   20.62    6.39
  -1  13 -14   21.54    5.60
  -1  13 -14   16.91    4.35
  -1 -13  14   24.21    5.62
   1  13  14   17.73    4.67
   1  13  14   10.00    6.30
  -2  13  14   50.99    6.77
  -2 -13 -14   46.10    7.65
   2  13 -14   41.77    6.86
   2  13  14   33.97    6.47
  -2  13 -14   51.12    6.37
  -2 -13  14   39.43    7.19
  -2  13 -14   56.59    7.64
  -2  13 -14   23.63    7.64
   2  13  14   47.44    8.61
  -3 -13 -14    2.91    4.74
   3  13 -14   -2.98    4.69
  -3  13  14    8.90    5.49
   3  13  14    8.54    6.25
  -3 -13  14    6.80    4.66
  -3  13 -14    9.77    6.68
  -3  13 -14   -1.35    4.21
   3  13  14    1.79    4.73
   0  14 -14    4.35    4.81
   0  14  14    7.30    5.96
   0  14  14    2.74    3.56
   0  14 -14    5.31    3.88
   1  14 -14   22.97    6.79
  -1  14  14    9.45    6.31
  -1 -14 -14   15.62    5.01
   1  14 -14   13.41    4.35
  -1 -14  14   14.31    5.35
   1  14  14    9.57    6.39
  -1  14 -14   14.37    4.08
   1  14  14   14.95    4.78
  -1  14 -14   18.82    5.97
  -2 -14 -14   -0.60    4.03
  -2  14  14   10.27    4.73
  -2  14  14    5.88    6.63
   2  14 -14    1.18    4.34
  -2  14 -14    6.28    5.03
  -2  14 -14    2.78    3.44
  -2  14 -14    4.94    6.28
   2  14  14    5.07    4.76
  -2 -14  14    5.55    4.54
   2  14  14    7.05    6.42
   0  15 -14   -0.36    3.89
   0  15  14   -6.51    3.18
   0  15  14    1.32    6.59
   0  15 -14   -4.51    5.03
   1  15 -14    1.85    3.80
   1  15 -14    0.37    5.18
  -1 -15 -14    4.96    4.55
  -1  15  14   -0.34    5.72
   1  15  14    1.14    4.08
   1  15  14    2.39    5.83
  -1  15 -14    2.72    5.47
  -1  15 -14    0.17    2.69
  -1 -15  14    2.01    4.75
   2  15 -14    2.97    4.69
  -2  15  14    6.89    7.37
  -2  15 -14   -0.90    6.61
   2  15  14    3.01    6.76
  -2 -15  14    1.63    4.42
   2  15  14   -0.95    4.80
   0  16 -14   15.47    5.05
   0  16 -14    6.36    6.28
   0  16  14    3.11    6.68
  -1  16  14   22.26    8.22
   0   0  15   -2.23    1.58
   0   0  15    1.66    2.05
   0   0  15    2.72    1.99
   1   0  15   13.63    2.58
  -1   0  15    6.55    1.54
  -1   0  15   11.91    2.76
  -1   0  15    7.70    2.47
  -1   0 -15    8.24    2.90
  -1   0 -15   10.72    2.56
  -1   0 -15    9.97    2.95
  -2   0  15   32.49    3.17
   2   0  15   32.62    4.38
  -2   0 -15   28.78    3.57
   2   0  15   33.85    4.24
  -2   0 -15   27.89    4.57
  -2   0  15   26.45    3.86
  -2   0  15   33.35    3.96
  -2   0 -15   27.14    3.83
   3   0 -15   86.01    7.42
  -3   0  15   70.19    6.45
  -3   0  15   79.51    7.68
   3   0  15   79.81    7.84
  -4   0  15   -0.35    2.20
   4   0 -15   -1.00    2.85
   4   0  15   -6.62    3.23
  -4   0  15    3.12    3.40
  -5   0  15   36.27    7.46
   5   0 -15   36.18    7.08
   5   0  15   38.05    7.51
   0  -1  15    4.69    2.08
   0   1  15    1.88    1.84
   0  -1  15    1.82    2.12
   0   1  15    2.38    2.29
   0  -1 -15    0.22    1.72
   0  -1  15    4.42    2.36
   0   1  15    2.39    1.66
  -1   1  15  138.77   10.57
  -1  -1 -15  127.93   10.32
   1  -1  15  133.24   10.27
  -1  -1 -15  111.21   10.70
  -1  -1 -15  109.87   10.61
  -1   1  15  135.49   10.51
  -1  -1  15  121.66   10.47
  -1  -1  15  127.67   10.74
  -1   1 -15  153.97   10.88
  -1  -1  15  136.04    9.63
  -1   1 -15  155.76   11.08
   1   1  15  140.85    9.87
  -2  -1 -15   38.83    4.46
   2  -1  15   53.15    5.26
  -2  -1 -15   36.80    4.81
  -2   1  15   40.34    4.78
  -2   1  15   42.79    3.63
   2  -1  15   48.44    5.36
  -2   1  15   47.15    4.71
  -2   1 -15   39.54    4.45
  -2   1 -15   36.03    5.36
  -2   1 -15   30.79    5.11
  -2  -1  15   42.63    4.07
  -2  -1  15   47.53    4.89
  -2   1 -15   43.02    4.32
   2   1  15   50.06    5.27
  -3   1  15   44.53    5.40
  -3  -1 -15   28.58    3.91
   3   1 -15   41.26    4.92
  -3   1  15   43.02    4.31
   3  -1  15   37.90    5.42
   3   1  15   35.80    5.09
   3  -1 -15   42.05    5.41
  -3  -1  15   43.06    5.45
  -3  -1  15   45.06    4.66
  -4   1  15   25.62    5.05
   4   1 -15   11.22    3.46
   4  -1  15   12.37    4.41
  -4  -1 -15    7.22    4.05
  -4  -1  15    8.37    3.17
   4   1  15   12.48    4.43
   4  -1 -15   15.72    4.36
  -4  -1  15   11.48    4.44
  -5   1  15   -5.49    4.54
   5  -1  15   -1.18    4.90
   5  -1 -15    2.64    4.61
  -5  -1  15   10.37    5.35
   5   1  15   -2.52    4.46
   0   2  15  193.68   13.25
   0   2  15  180.11   14.09
   0  -2  15  195.95   14.05
   0  -2 -15  161.96   13.76
   0   2  15  200.71   13.82
   0  -2  15  224.98   14.12
   0  -2  15  148.26   13.84
   0   2 -15  178.21   14.20
  -1   2  15    7.10    2.32
   1  -2  15    2.02    2.17
  -1  -2 -15    5.23    2.33
  -1   2  15    7.31    2.46
  -1  -2 -15    5.92    2.72
   1  -2  15    5.10    2.37
   1   2  15    5.59    1.71
  -1  -2  15    3.68    2.18
  -1   2 -15    1.60    2.49
  -1   2 -15    5.26    2.65
  -1  -2  15    4.63    1.79
  -2  -2 -15   74.41    6.13
  -2   2  15   63.73    6.53
  -2   2  15   69.67    5.83
   2  -2  15   67.24    6.42
  -2   2  15   50.02    6.04
  -2  -2 -15   70.10    6.58
   2  -2  15   64.23    6.85
  -2   2 -15   64.75    5.68
  -2  -2  15   60.08    5.55
   2   2  15   68.28    6.33
  -2  -2  15   62.05    6.12
  -2   2 -15   67.79    7.06
  -2   2 -15   65.45    7.05
  -2   2 -15   61.97    5.42
   3   2 -15   18.69    3.27
  -3   2  15   19.52    3.79
  -3  -2 -15   16.84    3.07
  -3   2  15   16.49    2.70
   3  -2  15   20.12    4.29
   3   2  15   25.44    4.04
   3  -2 -15   27.28    4.35
  -3  -2  15   27.10    4.59
  -3  -2  15   27.01    3.59
   4  -2  15   39.63    6.30
   4   2 -15   32.29    5.03
  -4  -2 -15   33.27    6.21
  -4   2  15   41.62    6.28
  -4  -2  15   35.62    6.31
  -4  -2  15   32.95    4.97
   4   2  15   46.10    5.80
   4  -2 -15   33.10    5.75
  -5   2  15   -2.03    4.73
  -5  -2 -15   -2.57    4.11
   5  -2  15    2.09    5.08
   5  -2 -15   -0.84    4.25
  -5  -2  15    1.57    4.98
   5   2  15    0.33    4.25
   0   3  15    1.10    1.38
   0   3  15   -3.09    1.74
   0   3 -15    0.91    2.22
   0  -3 -15    0.83    1.96
   0  -3  15    1.79    1.97
   0   3  15   -0.31    1.86
  -1   3  15    2.63    2.03
  -1  -3 -15    1.79    1.95
  -1   3  15    3.16    2.18
  -1   3  15    3.25    2.39
   1  -3  15    0.64    2.03
  -1   3 -15    1.04    2.58
  -1  -3  15    3.49    1.80
  -1  -3  15    5.60    2.65
  -1   3 -15    5.28    2.94
   1   3  15    3.79    1.44
  -2  -3 -15    2.40    2.14
   2  -3  15    1.32    2.41
  -2   3  15   -0.25    1.97
  -2   3  15    3.83    1.78
   2  -3  15    0.28    2.55
  -2   3  15    0.63    2.42
  -2   3  15   -1.04    1.84
  -2   3 -15    5.18    3.01
  -2  -3  15    5.20    2.05
  -2   3 -15    6.28    2.92
  -2   3 -15    6.65    2.02
   2   3  15    8.68    2.56
   3  -3  15    6.12    3.28
  -3   3  15    1.39    2.83
   3   3 -15    4.94    2.11
  -3  -3 -15   -0.51    2.98
  -3   3  15    3.57    2.58
  -3  -3 -15    3.94    2.31
  -3  -3  15    1.63    1.96
   3  -3 -15    3.59    2.86
  -3  -3  15    2.97    2.98
   3   3  15    3.96    2.67
  -4   3  15   20.26    5.04
  -4   3  15   16.66    4.56
   4  -3  15   15.66    4.94
  -4  -3 -15   18.62    4.97
  -4  -3  15   19.36    4.00
   4   3  15   18.52    4.13
   4  -3 -15   14.84    4.58
  -4  -3  15   22.46    5.31
   0   4  15  118.81   10.25
   0   4  15  138.13    9.55
   0  -4  15  121.79   10.64
   0  -4  15  133.52   10.82
   0   4 -15  135.10   10.84
   0  -4 -15  144.10   10.84
   0   4  15  137.24   10.98
  -1   4  15    2.03    2.01
  -1   4  15    0.36    2.26
   1  -4  15    4.65    2.60
  -1  -4 -15    3.34    2.13
  -1   4  15    1.79    1.99
  -1   4 -15    1.13    2.39
  -1  -4  15    2.75    2.40
  -1   4 -15    1.48    2.75
  -1   4 -15    1.92    1.12
  -1  -4  15    3.68    2.05
  -1   4 -15    2.86    2.53
  -2   4  15   39.34    4.73
   2  -4  15   34.38    5.02
  -2   4  15   38.76    4.17
  -2  -4 -15   41.35    5.03
  -2   4  15   40.01    5.11
   2  -4  15   33.95    5.35
  -2   4  15   33.97    4.86
  -2  -4  15   43.90    4.79
   2   4  15   45.37    4.91
  -2   4 -15   44.08    5.65
  -2   4 -15   45.69    5.78
  -2   4 -15   43.90    5.66
  -3  -4 -15   23.10    4.61
  -3   4  15   13.48    3.92
   3   4 -15   17.15    2.96
   3  -4  15   14.44    4.13
  -3   4  15   13.81    3.22
  -3   4  15    7.23    3.43
  -3  -4 -15   18.82    3.49
   3  -4 -15   17.43    4.24
  -3  -4  15   13.95    3.22
   3   4  15   11.29    3.20
  -3   4 -15   14.33    4.00
  -3   4 -15    7.91    4.11
  -3   4 -15    9.18    3.63
  -4  -4 -15   -0.41    3.82
  -4   4  15    7.33    4.00
   4  -4  15   13.66    4.56
  -4   4  15    3.99    3.97
  -4  -4  15   11.96    4.54
  -4   4 -15   -0.55    4.33
   4  -4 -15   13.97    4.52
  -4  -4  15   11.60    3.51
   0  -5 -15    2.03    2.24
   0  -5  15    2.54    2.39
   0   5 -15    0.10    2.22
   0  -5  15    5.75    2.69
   0   5  15    3.62    2.11
   0   5 -15    0.03    2.31
   0   5  15    1.76    2.47
   1  -5  15   88.35    8.57
  -1   5  15   78.03    8.33
  -1  -5 -15   96.79    8.29
  -1   5  15   83.72    7.89
  -1   5  15   82.60    7.95
  -1  -5  15  101.85    8.73
  -1  -5  15  103.64    8.10
  -1   5 -15  105.36    8.93
  -1   5 -15  110.72    8.78
  -1   5 -15  113.96    8.95
  -2   5  15    3.89    1.72
  -2   5  15    4.26    2.59
  -2  -5 -15    6.99    2.73
  -2   5  15    7.31    2.97
   2  -5  15    4.33    3.19
  -2  -5 -15    6.08    3.22
  -2   5  15    4.08    2.21
  -2   5 -15    3.33    3.04
   2   5  15    1.92    2.18
  -2   5 -15    6.13    3.18
  -2   5 -15    3.36    3.15
  -2  -5  15    2.07    1.97
   3  -5  15   57.88    6.91
  -3   5  15   43.43    5.08
  -3  -5 -15   43.62    5.32
  -3  -5 -15   39.41    6.37
  -3   5  15   63.66    6.93
  -3   5  15   39.93    5.97
   3  -5 -15   44.26    6.20
  -3   5 -15   32.00    5.40
  -3  -5  15   49.51    5.71
  -3   5 -15   49.29    6.31
  -3   5 -15   33.74    6.08
   3   5  15   33.29    4.65
  -4   5  15    7.69    3.75
   4  -5  15    0.63    4.21
  -4  -5 -15    3.35    4.12
  -4   5  15   -2.65    3.65
   4  -5 -15    5.23    4.32
  -4  -5  15    3.22    2.84
  -4   5 -15   -8.12    4.11
   0   6  15   47.66    4.97
   0  -6  15   50.11    6.04
   0   6  15   27.20    4.95
   0   6 -15   57.05    6.88
   0   6 -15   49.29    5.69
   0  -6 -15   57.51    6.35
[truncated: 173,583 more chars]
