# Supplementary material for: Crystal structure and Hirshfeld surface analysis of 4-bromo-6-phenyl-6,7-di­hydro-5H-furo[2,3-f]isoindol-5-one
Source: Acta Crystallogr E Crystallogr Commun. 2025 Aug 15;81(Pt 9):844–8. doi: 10.1107/S2056989025007170 (PMC12412688; doi:10.1107/S2056989025007170)
Supplement: Supplementary file 2 [file e-81-00844-Isup2.hkl]

data_I                                                                          
_shelx_title ' FZ3022_LT in P2(1)2(1)2(1)'                                      
_shelx_refln_list_code          4                                               
_shelx_F_calc_maximum      146.45                                               
_exptl_crystal_F_000       656.00                                               
_reflns_d_resolution_high  0.7112                                               
                                                                                
loop_                                                                           
 _space_group_symop_operation_xyz                                               
 'x, y, z'                                                                      
 '-x+1/2, -y, z+1/2'                                                            
 '-x, y+1/2, -z+1/2'                                                            
 'x+1/2, -y+1/2, -z'                                                            
                                                                                
_cell_length_a     4.0229                                                       
_cell_length_b    12.7225                                                       
_cell_length_c    24.2400                                                       
_cell_angle_alpha  90.000                                                       
_cell_angle_beta   90.000                                                       
_cell_angle_gamma  90.000                                                       
                                                                                
_shelx_F_squared_multiplier     1.000                                           
                                                                                
loop_                                                                           
 _refln_index_h                                                                 
 _refln_index_k                                                                 
 _refln_index_l                                                                 
 _refln_F_squared_calc                                                          
 _refln_F_squared_meas                                                          
 _refln_F_squared_sigma                                                         
 _refln_observed_status                                                         
   2   0   0      10870.54      10637.88       415.92 o                         
   4   0   0        121.70        146.65        72.85 o                         
   1   1   0       9230.77       9307.20       180.52 o                         
   2   1   0        373.74        378.54        19.39 o                         
   3   1   0       1125.87       1167.94        45.75 o                         
   4   1   0        959.60       1007.22        62.95 o                         
   5   1   0         13.55         62.88        50.36 o                         
   1   2   0        296.21        272.93        11.09 o                         
   2   2   0       1610.71       1742.30        49.60 o                         
   3   2   0       1153.64       1115.16        46.53 o                         
   4   2   0        417.66        478.05        42.72 o                         
   5   2   0       1061.78       1068.61       103.83 o                         
   1   3   0       5232.88       5304.55       109.28 o                         
   2   3   0          3.09          4.81        13.09 o                         
   3   3   0       3569.01       3521.08       103.42 o                         
   4   3   0         57.50         41.94        25.67 o                         
   5   3   0        681.60        629.76        69.96 o                         
   0   4   0       2963.15       2985.83        73.64 o                         
   1   4   0        121.97        137.81         9.16 o                         
   2   4   0       1246.47       1184.83        40.54 o                         
   3   4   0        975.34        946.93        46.99 o                         
   4   4   0       1091.63       1166.93        56.51 o                         
   5   4   0       1003.02        929.93        74.06 o                         
   1   5   0        983.51       1011.36        40.88 o                         
   2   5   0         11.11         17.41        13.91 o                         
   3   5   0         28.15         60.96        22.42 o                         
   4   5   0       1876.23       1828.03        74.09 o                         
   5   5   0          1.18         28.17        43.35 o                         
   0   6   0      14944.64      15612.89       466.91 o                         
   1   6   0       1513.17       1703.25        61.87 o                         
   2   6   0       4836.83       4703.56       128.58 o                         
   3   6   0        280.70        320.07        31.42 o                         
   4   6   0        280.77        299.44        36.17 o                         
   5   6   0        145.38        105.28        44.01 o                         
   1   7   0       9955.29       9974.10       305.81 o                         
   2   7   0         50.67         24.67        18.41 o                         
   3   7   0        751.78        789.12        55.93 o                         
   4   7   0        454.02        470.92        42.68 o                         
   5   7   0        224.00        212.47        53.40 o                         
   0   8   0        138.13        159.13        20.05 o                         
   1   8   0         14.56         14.35        16.12 o                         
   2   8   0        481.11        475.14        30.10 o                         
   3   8   0        173.17        165.13        33.39 o                         
   4   8   0         21.26         46.05        31.86 o                         
   5   8   0        300.19        250.09        63.28 o                         
   1   9   0       3221.55       3155.26       109.50 o                         
   2   9   0         39.44         29.44        21.88 o                         
   3   9   0       1912.91       1900.42        79.40 o                         
   4   9   0        170.61        136.98        43.50 o                         
   0  10   0       7191.00       7462.56       234.46 o                         
   1  10   0         49.03         29.94        26.88 o                         
   2  10   0       5016.86       4870.42       149.97 o                         
   3  10   0         51.23         36.58        30.53 o                         
   4  10   0        552.50        606.25        60.76 o                         
   1  11   0         19.98          4.63        28.46 o                         
   2  11   0        596.00        585.36        41.89 o                         
   3  11   0        168.00        139.06        40.11 o                         
   4  11   0        740.94        699.08        66.38 o                         
   0  12   0       4140.57       4145.15       183.52 o                         
   1  12   0        165.61        186.67        32.25 o                         
   2  12   0        567.98        570.53        41.46 o                         
   3  12   0        859.32        804.31        67.78 o                         
   4  12   0         34.53         13.58        52.57 o                         
   1  13   0       1938.13       1988.29        84.73 o                         
   2  13   0          4.32         -0.76        29.47 o                         
   3  13   0        945.93        988.18        77.23 o                         
   0  14   0       1638.29       1726.68       246.99 o                         
   1  14   0        517.89        457.53        42.36 o                         
   2  14   0        303.66        241.39        39.39 o                         
   3  14   0        153.37        136.19        52.12 o                         
   1  15   0         11.10         10.20        36.39 o                         
   2  15   0         35.27         -4.13        38.07 o                         
   3  15   0        163.33         88.86        54.66 o                         
   0  16   0       1183.84       1256.45       137.70 o                         
   1  16   0          1.27         25.35        44.37 o                         
   2  16   0        820.13        876.37        68.81 o                         
   1  17   0        403.13        285.60       105.42 o                         
   1   0   1          4.60         -0.46         5.54 o                         
   2   0   1       1386.61       1316.34        39.49 o                         
   3   0   1        529.70        559.51        32.99 o                         
   4   0   1        225.59        210.17        50.76 o                         
   5   0   1        175.87        225.59        58.40 o                         
  -5   1   1        206.91        164.37        80.46 o                         
  -4   1   1        541.53        574.32        44.85 o                         
  -3   1   1        460.51        444.18        31.88 o                         
  -2   1   1       2308.70       2268.07        61.09 o                         
  -1   1   1      11117.11      11440.87       222.99 o                         
   1   1   1      10249.19      10581.40       233.59 o                         
   2   1   1       2235.55       2200.76        69.79 o                         
   3   1   1        668.71        689.29        32.58 o                         
   4   1   1        459.85        529.04        64.17 o                         
   5   1   1        176.91        146.40        58.35 o                         
  -5   2   1        171.63        270.05        58.49 o                         
  -4   2   1        741.35        764.87        45.51 o                         
  -3   2   1       1137.65       1152.91        45.83 o                         
  -2   2   1       2359.48       2349.90        73.54 o                         
  -1   2   1      14330.07      14430.05       328.39 o                         
   0   2   1       2363.13       1846.74        63.80 o                         
   1   2   1      13252.08      13462.17       293.60 o                         
   2   2   1       2812.91       2780.95        73.57 o                         
   3   2   1        960.70        960.52        40.85 o                         
   4   2   1        850.71        873.32        49.49 o                         
   5   2   1        132.14        191.78        63.43 o                         
  -5   3   1        318.38        360.13        58.42 o                         
  -4   3   1        774.51        811.12        46.96 o                         
  -3   3   1        168.50        170.12        22.91 o                         
  -2   3   1       2030.81       2020.99        58.41 o                         
  -1   3   1       2126.22       2318.24        54.74 o                         
   0   3   1       2117.14       2112.80        33.26 o                         
   1   3   1       2515.48       2601.89        55.75 o                         
   2   3   1       1797.56       1821.20        57.00 o                         
   3   3   1        207.42        213.66        23.42 o                         
   4   3   1        813.52        783.22        49.04 o                         
   5   3   1        309.37        301.76        62.65 o                         
  -5   4   1        486.16        469.45        65.04 o                         
  -4   4   1        582.38        678.01        43.92 o                         
  -3   4   1       1432.14       1482.25        59.22 o                         
  -2   4   1        548.46        565.90        29.82 o                         
  -1   4   1        717.82        733.95        20.49 o                         
   0   4   1       4751.95       4985.15        87.79 o                         
   1   4   1        789.80        810.67        23.12 o                         
   2   4   1        612.53        603.09        30.22 o                         
   3   4   1       1415.35       1377.72        54.01 o                         
   4   4   1        577.39        582.55        44.17 o                         
   5   4   1        568.20        558.06        71.27 o                         
  -5   5   1         94.09        175.94        48.28 o                         
  -4   5   1        602.05        680.56        48.83 o                         
  -3   5   1       1396.46       1334.11        58.69 o                         
  -2   5   1       3981.22       3904.04       123.09 o                         
  -1   5   1       6323.50       6411.10       167.32 o                         
   0   5   1       8129.42       8285.62       161.57 o                         
   1   5   1       6232.72       6453.20       180.51 o                         
   2   5   1       3644.68       3613.43       113.22 o                         
   3   5   1       1518.35       1523.36        65.88 o                         
   4   5   1        650.65        638.51        47.01 o                         
   5   5   1         80.57         87.24        46.70 o                         
  -5   6   1        213.46        246.26        49.07 o                         
  -4   6   1        454.53        468.31        43.44 o                         
  -3   6   1        998.99       1044.36        51.78 o                         
  -2   6   1       1044.78       1066.25        45.45 o                         
  -1   6   1       1177.40       1217.32        42.55 o                         
   0   6   1       2029.54       2093.89        46.89 o                         
   1   6   1       1104.65       1148.75        47.50 o                         
   2   6   1       1163.87       1110.88        41.17 o                         
   3   6   1       1144.74       1146.96        54.02 o                         
   4   6   1        401.04        424.13        42.33 o                         
   5   6   1        158.66        146.07        44.89 o                         
  -5   7   1        289.12        347.45        64.17 o                         
  -4   7   1        109.02        129.47        33.15 o                         
  -3   7   1        253.87        287.89        35.56 o                         
  -2   7   1       2043.14       2100.05        62.03 o                         
  -1   7   1       2212.83       2153.18        83.89 o                         
   0   7   1       2881.96       3092.93        75.14 o                         
   1   7   1       2164.78       2253.39        77.52 o                         
   2   7   1       1860.35       1841.42        57.15 o                         
   3   7   1        357.19        353.54        37.00 o                         
   4   7   1        192.62        224.97        37.68 o                         
   5   7   1        294.06        223.65        53.40 o                         
  -5   8   1        238.96        212.59        63.22 o                         
  -4   8   1        506.57        521.99        47.80 o                         
  -3   8   1        798.41        791.40        61.12 o                         
  -2   8   1       1190.76       1161.25        43.21 o                         
  -1   8   1       4144.31       4239.91       156.53 o                         
   0   8   1       1570.26       1480.91        41.54 o                         
   1   8   1       4236.03       4387.28       129.71 o                         
   2   8   1       1067.68       1074.30        40.03 o                         
   3   8   1        988.81        934.46        88.16 o                         
   4   8   1        606.32        606.64        49.69 o                         
   5   8   1        295.37        319.51        66.68 o                         
  -4   9   1        284.83        294.31        49.79 o                         
  -3   9   1       1064.40        986.98        59.05 o                         
  -2   9   1        720.35        726.65        44.66 o                         
  -1   9   1        389.64        374.55        31.42 o                         
   0   9   1       1690.88       1774.46        49.11 o                         
   1   9   1        434.65        430.65        30.58 o                         
   2   9   1        596.59        603.69        33.70 o                         
   3   9   1       1292.97       1359.89        86.44 o                         
   4   9   1        224.31        191.55        40.17 o                         
  -4  10   1        255.80        279.75        51.31 o                         
  -3  10   1        375.06        401.98        39.74 o                         
  -2  10   1        221.88        234.98        30.09 o                         
  -1  10   1        381.87        418.48        39.06 o                         
   0  10   1         39.16         50.44        14.01 o                         
   1  10   1        344.44        372.49        38.34 o                         
   2  10   1        133.82        176.08        30.87 o                         
   3  10   1        295.03        321.50        39.94 o                         
   4  10   1        254.10        218.11        51.44 o                         
  -4  11   1        424.80        438.69        58.31 o                         
  -3  11   1        432.64        363.65        41.07 o                         
  -2  11   1       1666.79       1727.41        69.13 o                         
  -1  11   1       1416.42       1337.41        73.66 o                         
   0  11   1       2080.26       1976.75        74.33 o                         
   1  11   1       1491.50       1460.62        75.26 o                         
   2  11   1       1477.22       1466.16        69.28 o                         
   3  11   1        399.23        413.16        44.05 o                         
   4  11   1        357.70        363.98        56.78 o                         
  -4  12   1        353.34        295.73        60.08 o                         
  -3  12   1        464.26        475.81        55.03 o                         
  -2  12   1        988.60       1052.73        54.27 o                         
  -1  12   1       2888.83       2845.90        99.79 o                         
   0  12   1         33.02         34.89        33.30 o                         
   1  12   1       2662.02       2546.13        90.43 o                         
   2  12   1        945.27       1032.07        54.00 o                         
   3  12   1        416.18        434.18        55.46 o                         
   4  12   1        371.33        369.92        98.78 o                         
  -3  13   1        370.83        315.99        54.06 o                         
  -2  13   1        851.58        928.78        50.50 o                         
  -1  13   1         48.62         84.39        34.01 o                         
   0  13   1        717.10        722.55        62.87 o                         
   1  13   1         80.81        104.02        30.42 o                         
   2  13   1        865.40        878.30        53.34 o                         
   3  13   1        394.95        529.55        73.85 o                         
  -3  14   1        221.82        304.69        59.63 o                         
  -2  14   1       1056.89       1051.50        61.24 o                         
  -1  14   1       1238.01       1295.86        67.02 o                         
   0  14   1        252.85        308.68        46.27 o                         
   1  14   1       1096.09       1077.64        59.76 o                         
   2  14   1       1165.74       1186.50        71.33 o                         
   3  14   1        352.44        216.19        57.03 o                         
  -3  15   1        321.28        336.85        62.79 o                         
  -2  15   1        775.68        708.69        58.05 o                         
  -1  15   1       1293.90       1367.60        65.36 o                         
   0  15   1       1283.45       1201.34       101.12 o                         
   1  15   1       1401.24       1520.96        82.13 o                         
   2  15   1        804.15        767.79        65.47 o                         
   3  15   1        375.28        355.53        63.46 o                         
  -2  16   1        193.52        140.88        51.89 o                         
  -1  16   1         60.48         11.13        42.28 o                         
   0  16   1         57.60         -1.62        55.04 o                         
   1  16   1         56.50         37.87        52.43 o                         
   2  16   1        216.67        257.36        53.69 o                         
  -1  17   1        511.62        541.92       200.11 o                         
   0  17   1        641.31        694.56       185.30 o                         
   1  17   1        414.30        364.84       110.27 o                         
   1   0   2       6346.71       6318.15       135.47 o                         
   2   0   2        401.13        441.55        27.64 o                         
   3   0   2       4582.54       4682.50       153.92 o                         
   4   0   2        180.29        185.61        31.69 o                         
   5   0   2        567.84        531.26        72.93 o                         
  -5   1   2        422.18        436.19        67.83 o                         
  -4   1   2        895.00        941.44        55.98 o                         
  -3   1   2       1961.93       1929.58        68.85 o                         
  -2   1   2       1391.47       1349.22        41.24 o                         
  -1   1   2      15151.48      16212.76       295.12 o                         
   1   1   2      14881.04      15654.15       306.86 o                         
   2   1   2       1131.81       1063.77        42.30 o                         
   3   1   2       2002.42       1924.71        74.07 o                         
   4   1   2        886.63        863.47        62.56 o                         
   5   1   2        511.75        494.55        70.79 o                         
  -5   2   2         29.48         31.78        48.45 o                         
  -4   2   2       1706.85       1799.34        75.30 o                         
  -3   2   2        188.13        176.45        22.19 o                         
  -2   2   2        505.22        577.47        29.30 o                         
  -1   2   2      19246.52      20160.57       427.11 o                         
   0   2   2        609.29        506.17        17.03 o                         
   1   2   2      19707.83      20371.37       407.17 o                         
   2   2   2        632.35        631.65        27.24 o                         
   3   2   2        154.02        150.52        19.64 o                         
   4   2   2       1801.48       1807.02        94.99 o                         
   5   2   2         30.89        118.50        56.27 o                         
  -5   3   2        145.91        129.39        50.61 o                         
  -4   3   2        907.36       1019.36        51.79 o                         
  -3   3   2        181.98        215.59        24.89 o                         
  -2   3   2       6726.53       6410.93       166.67 o                         
  -1   3   2       2263.71       2484.99        53.21 o                         
   0   3   2      21447.37      22019.77       335.37 o                         
   1   3   2       2276.28       2468.01        51.51 o                         
   2   3   2       6430.53       6240.41       155.82 o                         
   3   3   2        235.91        235.85        21.79 o                         
   4   3   2        917.40        935.59        53.62 o                         
   5   3   2        128.47        132.87        46.28 o                         
  -5   4   2         20.48          2.00        48.03 o                         
  -4   4   2        433.06        510.95        55.50 o                         
  -3   4   2       1789.32       1830.34        69.46 o                         
  -2   4   2        374.50        391.10        24.38 o                         
  -1   4   2       3770.44       3647.56        81.26 o                         
   0   4   2        290.82        277.97         8.79 o                         
   1   4   2       4286.63       4151.25        90.32 o                         
   2   4   2        400.13        383.88        29.80 o                         
   3   4   2       1871.64       1953.70        70.64 o                         
   4   4   2        444.02        452.23        40.21 o                         
   5   4   2         64.96         47.18        50.84 o                         
  -5   5   2        779.84        797.60        75.63 o                         
  -4   5   2        196.43        229.41        34.79 o                         
  -3   5   2       1276.96       1375.41        60.09 o                         
  -2   5   2        281.11        303.11        23.50 o                         
  -1   5   2        836.09        863.23        29.34 o                         
   0   5   2       1939.22       2090.75        42.47 o                         
   1   5   2        951.51        988.52        27.56 o                         
   2   5   2        319.07        414.41        23.95 o                         
   3   5   2       1491.17       1512.98        66.37 o                         
   4   5   2        170.71        130.76        32.42 o                         
   5   5   2        668.82        573.57        58.09 o                         
  -5   6   2         55.67        110.51        54.95 o                         
  -4   6   2          6.98         37.14        30.83 o                         
  -3   6   2       2448.90       2487.46        85.45 o                         
  -2   6   2        478.12        497.25        32.34 o                         
  -1   6   2       3997.58       3968.30       104.20 o                         
   0   6   2         60.00         79.01         8.71 o                         
   1   6   2       3044.61       3066.63       102.49 o                         
   2   6   2        535.43        525.75        26.51 o                         
   3   6   2       2267.70       2370.51        86.27 o                         
   4   6   2         44.32         78.17        29.44 o                         
   5   6   2         78.57         48.44        42.73 o                         
  -5   7   2        255.13        195.85        61.09 o                         
  -4   7   2       1184.05       1092.97        64.07 o                         
  -3   7   2        561.78        574.66        37.06 o                         
  -2   7   2       3390.30       3364.40        89.42 o                         
  -1   7   2        201.86        237.77        23.22 o                         
   0   7   2       4818.43       4653.56       109.66 o                         
   1   7   2        202.05        202.79        20.14 o                         
   2   7   2       3342.43       3313.58        89.13 o                         
   3   7   2        538.10        505.76        42.17 o                         
   4   7   2       1310.05       1347.42        68.66 o                         
   5   7   2        242.73        169.42        46.55 o                         
  -5   8   2          3.16        -53.19        53.19 o                         
  -4   8   2        779.92        815.23        54.90 o                         
  -3   8   2        352.23        341.50        34.18 o                         
  -2   8   2       1838.12       1768.54        55.98 o                         
  -1   8   2         77.25        126.93        25.87 o                         
   0   8   2        304.82        379.56        19.21 o                         
   1   8   2        112.11         98.53        18.01 o                         
   2   8   2       1979.58       1891.45        56.57 o                         
   3   8   2        340.07        369.92        38.81 o                         
   4   8   2        745.34        678.09        52.15 o                         
   5   8   2          5.82         41.25        55.81 o                         
  -4   9   2        232.15        236.19        44.35 o                         
  -3   9   2        902.35        916.83        55.48 o                         
  -2   9   2       1817.43       1841.60        68.01 o                         
  -1   9   2        476.63        577.23        37.46 o                         
   0   9   2       4808.83       4696.07       119.33 o                         
   1   9   2        546.44        641.47        33.50 o                         
   2   9   2       1666.97       1621.51        59.35 o                         
   3   9   2        838.51        822.82        57.10 o                         
   4   9   2        225.76        151.85        38.97 o                         
  -4  10   2         53.43         39.95        45.52 o                         
  -3  10   2       1782.21       1809.50        75.90 o                         
  -2  10   2         88.40         64.44        28.92 o                         
  -1  10   2       4688.95       4516.83       161.93 o                         
   0  10   2          0.42        -12.95        12.95 o                         
   1  10   2       4087.76       4029.05       143.45 o                         
   2  10   2         65.12         57.63        25.77 o                         
   3  10   2       1569.08       1449.44        80.22 o                         
   4  10   2         51.11         37.48        39.90 o                         
  -4  11   2         25.31         27.43        45.86 o                         
  -3  11   2        639.27        724.53        49.84 o                         
  -2  11   2        382.04        402.66        37.52 o                         
  -1  11   2        674.42        729.24        51.86 o                         
   0  11   2        163.24        177.80        23.12 o                         
   1  11   2        618.26        655.03        46.43 o                         
   2  11   2        417.23        451.34        53.15 o                         
   3  11   2        712.25        673.89        55.70 o                         
   4  11   2          9.03          4.45        47.07 o                         
  -4  12   2        299.46        251.88        59.59 o                         
  -3  12   2       1072.45       1049.21        72.59 o                         
  -2  12   2        244.66        237.55        33.98 o                         
  -1  12   2       1125.95       1208.51        59.67 o                         
   0  12   2         87.80         72.51        26.52 o                         
   1  12   2        960.42        997.19        55.79 o                         
   2  12   2        312.08        340.01        43.41 o                         
   3  12   2        984.74        928.68        80.54 o                         
   4  12   2        336.53        355.53        64.02 o                         
  -3  13   2         40.69         49.99        45.46 o                         
  -2  13   2       1462.75       1452.78        63.65 o                         
  -1  13   2        282.09        260.82        34.89 o                         
   0  13   2       2095.65       2249.43        87.34 o                         
   1  13   2        301.16        285.04        37.70 o                         
   2  13   2       1497.44       1494.53        68.78 o                         
   3  13   2         46.99          7.23        45.40 o                         
  -3  14   2        365.51        335.22        57.31 o                         
  -2  14   2         81.72         73.46        35.57 o                         
  -1  14   2        124.02        103.39        30.76 o                         
   0  14   2          0.79          8.50        37.55 o                         
   1  14   2        279.64        280.80        39.14 o                         
   2  14   2         91.43        121.81        38.58 o                         
   3  14   2        452.26        481.24        93.35 o                         
  -3  15   2        183.70        144.35        62.38 o                         
  -2  15   2          2.87         11.70        35.35 o                         
  -1  15   2        378.72        371.77        42.96 o                         
   0  15   2        699.86        647.88        80.50 o                         
   1  15   2        375.84        405.00        49.19 o                         
   2  15   2         30.10         65.79        45.20 o                         
   3  15   2        174.49        115.08        59.02 o                         
  -2  16   2         63.42         66.20        50.82 o                         
  -1  16   2        982.54       1008.71        75.33 o                         
   0  16   2         22.15         53.75        80.76 o                         
   1  16   2        933.18        995.97        89.38 o                         
   2  16   2         43.74          3.52        53.02 o                         
  -1  17   2         31.42        -73.98        73.98 o                         
   0  17   2       1317.51       1093.36       237.95 o                         
   1  17   2         33.24        101.39       227.14 o                         
   1   0   3         18.08         20.30         5.98 o                         
   2   0   3        663.07        735.48        40.47 o                         
   3   0   3        869.53        950.53        48.68 o                         
   4   0   3        168.54        172.36        31.58 o                         
   5   0   3        574.61        500.90        72.70 o                         
  -5   1   3        448.02        473.76        69.42 o                         
  -4   1   3        396.95        463.11        41.21 o                         
  -3   1   3       1084.11       1065.40        56.15 o                         
  -2   1   3       1491.54       1538.18        49.85 o                         
  -1   1   3       2565.94       2940.85        71.92 o                         
   1   1   3       3653.03       3903.95        66.81 o                         
   2   1   3       1638.35       1667.66        58.84 o                         
   3   1   3       1287.94       1344.94        63.47 o                         
   4   1   3        327.75        306.59        35.01 o                         
   5   1   3        416.85        367.49        65.78 o                         
  -5   2   3        162.22        169.54        54.33 o                         
  -4   2   3        692.26        769.40        48.57 o                         
  -3   2   3       1432.54       1401.58        51.14 o                         
  -2   2   3       6547.91       6341.77       188.54 o                         
  -1   2   3      11496.92      11857.84       208.35 o                         
   0   2   3       1155.64       1028.90        22.35 o                         
   1   2   3      10063.62      10469.46       216.76 o                         
   2   2   3       7099.95       7045.87       207.33 o                         
   3   2   3       1275.25       1244.75        53.55 o                         
   4   2   3        752.60        758.34        53.73 o                         
   5   2   3        182.44        230.16        60.20 o                         
  -5   3   3        432.82        494.95        57.84 o                         
  -4   3   3        297.55        371.55        34.97 o                         
  -3   3   3       1228.13       1213.45        52.37 o                         
  -2   3   3       1899.95       1909.96        56.61 o                         
  -1   3   3        987.38       1005.08        24.84 o                         
   0   3   3         39.72         53.03         4.53 o                         
   1   3   3        836.31        841.01        22.10 o                         
   2   3   3       1783.23       1796.26        52.66 o                         
   3   3   3       1191.83       1187.02        51.06 o                         
   4   3   3        420.96        434.18        38.50 o                         
   5   3   3        425.47        383.80        71.84 o                         
  -5   4   3        388.58        308.50        53.01 o                         
  -4   4   3        866.68       1001.62        55.80 o                         
  -3   4   3       1592.73       1468.53        62.23 o                         
  -2   4   3       5213.13       5309.02       137.01 o                         
  -1   4   3       1686.22       1698.54        38.69 o                         
   0   4   3       1858.22       1820.35        34.38 o                         
   1   4   3       1838.48       1875.79        42.87 o                         
   2   4   3       4797.18       4940.56       120.36 o                         
   3   4   3       1775.29       1750.64        62.35 o                         
   4   4   3        803.58        852.15        53.23 o                         
   5   4   3        298.28        281.50        52.81 o                         
  -5   5   3        161.89        247.57        52.28 o                         
  -4   5   3         27.13         67.10        31.40 o                         
  -3   5   3       2337.49       2346.46        83.50 o                         
  -2   5   3       2559.88       2498.28        85.17 o                         
  -1   5   3       5809.01       5735.77       121.64 o                         
   0   5   3       4509.53       4298.20        82.80 o                         
   1   5   3       5457.94       5393.50       127.92 o                         
   2   5   3       2896.47       2942.66        79.96 o                         
   3   5   3       2357.76       2463.19        86.14 o                         
   4   5   3         66.51         46.93        27.43 o                         
   5   5   3        196.45        179.27        45.12 o                         
  -5   6   3        265.15        299.21        69.57 o                         
  -4   6   3        821.27        838.12        53.76 o                         
  -3   6   3        276.30        291.64        29.64 o                         
  -2   6   3       1300.45       1352.95        51.43 o                         
  -1   6   3       2749.07       2939.06        84.34 o                         
   0   6   3       1197.31       1122.37        29.90 o                         
   1   6   3       2459.15       2586.69        76.57 o                         
   2   6   3       1454.67       1381.60        42.33 o                         
   3   6   3        184.18        193.18        32.24 o                         
   4   6   3        906.72        927.80        51.93 o                         
   5   6   3        310.10        194.18        48.17 o                         
  -5   7   3        248.73        209.20        58.41 o                         
  -4   7   3        375.91        406.64        67.98 o                         
  -3   7   3        873.53        891.88        45.92 o                         
  -2   7   3        933.38        922.44        34.47 o                         
  -1   7   3        276.20        284.90        26.04 o                         
   0   7   3       1706.59       1826.75        50.77 o                         
   1   7   3        191.29        172.94        17.99 o                         
   2   7   3        760.60        771.18        32.03 o                         
   3   7   3        985.04        888.93        54.18 o                         
   4   7   3        486.24        476.25        44.47 o                         
   5   7   3        311.17        233.77        49.36 o                         
  -5   8   3        203.82        163.46        61.41 o                         
  -4   8   3        388.62        308.34        71.77 o                         
  -3   8   3        370.44        315.55        33.62 o                         
  -2   8   3       1367.48       1360.97        48.88 o                         
  -1   8   3       3184.48       3220.63       122.55 o                         
   0   8   3       4576.30       4574.95       115.42 o                         
   1   8   3       3150.30       3299.32        94.18 o                         
   2   8   3       1724.14       1661.60        50.29 o                         
   3   8   3        452.67        536.59        44.01 o                         
   4   8   3        306.87        274.26        40.22 o                         
   5   8   3        213.13        145.29        52.93 o                         
  -4   9   3        456.85        468.55        50.97 o                         
  -3   9   3        424.36        449.37        38.51 o                         
  -2   9   3       2370.80       2349.38        72.89 o                         
  -1   9   3        709.54        793.35        42.43 o                         
   0   9   3        160.29        175.39        15.92 o                         
   1   9   3        594.21        611.81        40.23 o                         
   2   9   3       2061.76       2140.27        72.73 o                         
   3   9   3        477.25        446.09        41.67 o                         
   4   9   3        413.15        429.27        46.69 o                         
  -4  10   3        214.46        228.05        50.58 o                         
  -3  10   3        708.69        709.35        50.04 o                         
  -2  10   3        111.76        154.63        38.24 o                         
  -1  10   3        237.26        223.07        39.03 o                         
   0  10   3        122.94        143.40        15.94 o                         
   1  10   3        275.58        330.74        30.09 o                         
   2  10   3         73.40         76.41        26.45 o                         
   3  10   3        759.70        787.88        56.62 o                         
   4  10   3        232.07        212.46        47.40 o                         
  -4  11   3        444.08        414.20        58.65 o                         
  -3  11   3        867.74        853.67        53.83 o                         
  -2  11   3        742.09        728.08        46.53 o                         
  -1  11   3        716.12        853.81        54.65 o                         
   0  11   3        218.35        239.23        23.78 o                         
   1  11   3        601.65        632.37        46.76 o                         
   2  11   3        772.38        764.96        45.03 o                         
   3  11   3        836.80        799.74        58.78 o                         
   4  11   3        466.93        417.12        53.23 o                         
  -4  12   3        449.35        483.18        69.75 o                         
  -3  12   3        284.81        260.95        48.18 o                         
  -2  12   3        941.15        945.11        52.25 o                         
  -1  12   3        759.80        761.77        46.79 o                         
   0  12   3       3158.70       3170.68        98.19 o                         
   1  12   3       1017.94       1126.07        55.27 o                         
   2  12   3        992.70       1022.03        54.09 o                         
   3  12   3        340.35        299.55        56.20 o                         
   4  12   3        456.80        279.06        62.46 o                         
  -3  13   3        109.17         83.30        46.71 o                         
  -2  13   3         89.67         81.09        32.59 o                         
  -1  13   3         81.85         81.76        28.22 o                         
   0  13   3         34.50         43.91        25.97 o                         
   1  13   3         97.10        132.16        33.48 o                         
   2  13   3         36.54          6.47        29.27 o                         
   3  13   3         97.01        176.07        80.74 o                         
  -3  14   3        219.25        205.72        63.28 o                         
  -2  14   3       1055.00       1128.00        87.30 o                         
  -1  14   3        525.38        500.97        40.68 o                         
   0  14   3       1460.40       1426.01        82.50 o                         
   1  14   3        537.19        591.34        49.04 o                         
   2  14   3       1043.42        955.01        62.90 o                         
   3  14   3        319.50        296.57        59.14 o                         
  -3  15   3        183.82        108.80        62.90 o                         
  -2  15   3        331.92        322.43        48.20 o                         
  -1  15   3       1638.73       1617.30        74.65 o                         
   0  15   3        575.90        655.62       115.56 o                         
   1  15   3       1738.63       1840.48       100.42 o                         
   2  15   3        260.28        203.41        50.89 o                         
   3  15   3        213.28        305.56        63.20 o                         
  -2  16   3        431.53        385.75        88.49 o                         
  -1  16   3        170.81        214.39        63.48 o                         
   0  16   3          5.02         96.06        85.29 o                         
   1  16   3        152.85        257.31        61.19 o                         
   2  16   3        480.49        511.91        71.92 o                         
  -1  17   3        181.79        158.14        83.83 o                         
   0  17   3        241.28        354.45       109.24 o                         
   1  17   3        169.82        181.29        91.34 o                         
   0   0   4      20189.84      16586.86       783.02 o                         
   1   0   4          4.20          6.65         5.21 o                         
   2   0   4       5547.54       5150.99       209.48 o                         
   3   0   4        555.50        562.82        37.69 o                         
   4   0   4        815.04        845.26        60.74 o                         
   5   0   4         46.29         90.65        54.21 o                         
  -5   1   4        168.06        169.02        54.82 o                         
  -4   1   4       1158.27       1190.06        68.13 o                         
  -3   1   4       1260.80       1196.26        56.74 o                         
  -2   1   4       2038.94       2037.29        75.64 o                         
  -1   1   4       7544.86       7656.87       173.07 o                         
   0   1   4         17.66         35.34         5.25 o                         
   1   1   4       7885.88       7721.25       144.31 o                         
   2   1   4       2331.40       2314.09        82.69 o                         
   3   1   4       1320.21       1274.77        64.64 o                         
   4   1   4       1071.57       1077.82        59.95 o                         
   5   1   4        110.63        147.47        55.91 o                         
  -5   2   4        489.97        437.60        58.32 o                         
  -4   2   4        199.74        268.81        35.20 o                         
  -3   2   4        630.22        609.46        37.50 o                         
  -2   2   4       1672.91       1765.14        63.35 o                         
  -1   2   4       1431.46       1503.99        31.38 o                         
   0   2   4       1213.22       1250.67        33.50 o                         
   1   2   4       1462.08       1459.86        30.24 o                         
   2   2   4       2085.49       2175.42        63.19 o                         
   3   2   4        738.25        750.95        37.59 o                         
   4   2   4        207.43        209.93        30.08 o                         
   5   2   4        585.90        579.27        87.12 o                         
  -5   3   4        174.52        257.61        50.92 o                         
  -4   3   4         75.94         99.46        29.86 o                         
  -3   3   4       3893.92       3807.35       119.66 o                         
  -2   3   4       2412.63       2592.71        77.21 o                         
  -1   3   4       5117.22       5039.59        97.68 o                         
   0   3   4        344.67        352.81        13.38 o                         
   1   3   4       5452.59       5221.27       106.32 o                         
   2   3   4       2714.49       2882.89        90.88 o                         
   3   3   4       3813.17       3877.53       144.18 o                         
   4   3   4         47.57         -9.21        32.94 o                         
   5   3   4        184.58        209.55        66.62 o                         
  -5   4   4        382.56        466.62        57.96 o                         
  -4   4   4        882.67       1003.98        55.18 o                         
  -3   4   4        310.97        300.29        28.73 o                         
  -2   4   4       3495.97       3553.95        82.74 o                         
  -1   4   4        273.56        284.54        11.76 o                         
   0   4   4       3321.71       3346.63        70.49 o                         
   1   4   4        247.96        232.96        12.46 o                         
   2   4   4       2647.73       2719.31        76.35 o                         
   3   4   4        351.90        334.86        28.05 o                         
   4   4   4        751.51        697.95        49.26 o                         
   5   4   4        423.67        389.82        51.56 o                         
  -5   5   4         82.31        152.72        54.31 o                         
  -4   5   4       1966.88       2082.05        82.45 o                         
  -3   5   4        219.02        246.68        28.05 o                         
  -2   5   4       1851.71       1844.78        59.29 o                         
  -1   5   4        240.15        265.13        12.78 o                         
   0   5   4         17.65          8.54         5.69 o                         
   1   5   4        231.34        289.26        15.30 o                         
   2   5   4       2019.35       2025.92        61.02 o                         
   3   5   4        197.21        182.97        27.63 o                         
   4   5   4       1760.91       1712.02        74.32 o                         
   5   5   4        114.03         37.77        41.57 o                         
  -5   6   4        268.38        323.77        82.28 o                         
  -4   6   4        722.45        863.97        53.88 o                         
  -3   6   4        529.26        564.82        37.06 o                         
  -2   6   4       2501.70       2509.31        75.07 o                         
  -1   6   4        130.15        166.66        12.49 o                         
   0   6   4       4511.15       4285.80        86.96 o                         
   1   6   4        145.98        125.86        13.28 o                         
   2   6   4       2595.06       2598.88        67.89 o                         
   3   6   4        415.20        473.12        40.33 o                         
   4   6   4        787.49        773.98        54.23 o                         
   5   6   4        271.07        317.61        51.99 o                         
  -5   7   4        151.78         98.33        84.74 o                         
  -4   7   4          2.33          3.70        30.95 o                         
  -3   7   4        894.10        878.27        44.13 o                         
  -2   7   4        201.72        212.62        18.63 o                         
  -1   7   4       7685.79       7647.25       201.53 o                         
   0   7   4        648.81        743.58        22.60 o                         
   1   7   4       7891.52       7814.83       178.35 o                         
   2   7   4        135.36        121.21        16.71 o                         
   3   7   4        667.61        688.30        49.72 o                         
   4   7   4         29.79         29.79        31.90 o                         
   5   7   4        141.65        118.95        45.45 o                         
  -5   8   4        571.98        690.44        81.80 o                         
  -4   8   4        167.73        144.41        42.53 o                         
  -3   8   4        742.40        779.18        46.15 o                         
  -2   8   4        495.87        483.24        25.73 o                         
  -1   8   4        188.24        213.84        18.89 o                         
   0   8   4       2219.07       2313.40        56.98 o                         
   1   8   4        163.70        134.65        15.20 o                         
   2   8   4        430.43        429.37        25.27 o                         
   3   8   4        807.41        744.43        52.11 o                         
   4   8   4        134.19         78.83        42.43 o                         
   5   8   4        524.03        409.87        58.06 o                         
  -4   9   4        647.06        624.10        55.60 o                         
  -3   9   4        938.49        884.27        50.04 o                         
  -2   9   4        381.86        421.23        28.37 o                         
  -1   9   4       2624.66       2548.07        75.90 o                         
   0   9   4          1.46         -4.28        11.24 o                         
   1   9   4       2631.16       2492.85        77.27 o                         
   2   9   4        435.64        412.94        30.29 o                         
   3   9   4        942.42        901.17        54.20 o                         
   4   9   4        632.37        727.08        62.11 o                         
  -4  10   4        801.81        796.39        65.91 o                         
  -3  10   4        156.22        109.92        33.02 o                         
  -2  10   4       2646.71       2616.57        89.66 o                         
  -1  10   4        707.15        741.12        51.42 o                         
   0  10   4       4672.62       4680.85       108.12 o                         
   1  10   4        813.28        814.30        44.28 o                         
   2  10   4       2407.98       2447.61        81.66 o                         
   3  10   4        161.44        180.88        35.08 o                         
   4  10   4        791.77        747.98        80.32 o                         
  -4  11   4       1069.80        959.88        90.59 o                         
  -3  11   4         60.05        107.88        32.88 o                         
  -2  11   4         58.72         32.67        26.67 o                         
  -1  11   4       1656.99       1772.27        85.17 o                         
   0  11   4        429.64        477.60        27.93 o                         
   1  11   4       1832.97       1766.73        71.54 o                         
   2  11   4         84.34         93.00        33.16 o                         
   3  11   4         57.43         42.02        37.27 o                         
   4  11   4       1054.54        982.61        70.16 o                         
  -4  12   4         82.04         12.25        52.91 o                         
  -3  12   4        191.84        220.15        47.43 o                         
  -2  12   4        693.75        730.70        46.44 o                         
  -1  12   4          0.83         -9.77        24.61 o                         
   0  12   4       2050.40       1990.58        71.21 o                         
   1  12   4         14.48         44.87        28.25 o                         
   2  12   4        682.51        698.50        46.39 o                         
   3  12   4        204.69        222.94        42.64 o                         
   4  12   4         48.58         22.03        47.64 o                         
  -3  13   4        531.50        525.02        60.59 o                         
  -2  13   4          8.12          3.52        30.04 o                         
  -1  13   4       2705.25       2614.57        95.15 o                         
   0  13   4          7.68        -11.07        27.89 o                         
   1  13   4       2596.07       2691.39       107.96 o                         
   2  13   4         12.61         -4.11        32.56 o                         
   3  13   4        603.00        631.97        74.15 o                         
  -3  14   4        176.51        102.03        51.06 o                         
  -2  14   4        327.45        388.63        46.78 o                         
  -1  14   4         44.42         45.16        31.34 o                         
   0  14   4        847.98        872.73        53.58 o                         
   1  14   4         65.16         67.52        36.80 o                         
   2  14   4        189.44        223.04        43.60 o                         
   3  14   4        173.52        208.88        59.92 o                         
  -3  15   4         71.38        -60.16       129.49 o                         
  -2  15   4        175.59        220.99        48.86 o                         
  -1  15   4        198.48        230.10        42.68 o                         
   0  15   4         17.04        -55.82        74.08 o                         
   1  15   4        193.60        152.87        50.35 o                         
   2  15   4        204.98        168.78        50.57 o                         
   3  15   4         68.79        -36.54        84.90 o                         
  -2  16   4        297.53        195.78        71.72 o                         
  -1  16   4         19.59        -43.24        52.59 o                         
   0  16   4       1832.24       1849.75       173.58 o                         
   1  16   4         32.77         -1.61        53.05 o                         
   2  16   4        313.74        301.35        65.28 o                         
  -1  17   4        634.22        668.13       131.78 o                         
   0  17   4          3.92         63.34       120.79 o                         
   1  17   4        601.19        808.36       121.80 o                         
   1   0   5       3753.36       3959.50        75.87 o                         
   2   0   5        478.11        432.03        30.45 o                         
   3   0   5       1047.61       1159.67        63.99 o                         
   4   0   5        909.87        941.75        56.65 o                         
   5   0   5        325.34        348.46        58.24 o                         
  -5   1   5        399.70        338.28        58.49 o                         
  -4   1   5        516.87        483.70        42.78 o                         
  -3   1   5       1220.84       1294.07        59.38 o                         
  -2   1   5       5910.15       5859.66       193.90 o                         
  -1   1   5       2860.51       2860.00        67.30 o                         
   0   1   5       3792.45       3709.88        85.88 o                         
   1   1   5       2920.65       2864.69        61.17 o                         
   2   1   5       4925.71       5007.74       221.33 o                         
   3   1   5       1244.10       1350.10        67.56 o                         
   4   1   5        495.56        482.19        41.43 o                         
   5   1   5        340.37        303.16        64.44 o                         
  -5   2   5        244.93        275.98        53.01 o                         
  -4   2   5        503.25        529.53        42.43 o                         
  -3   2   5       1060.26       1127.64        54.24 o                         
  -2   2   5       4312.22       4304.62       132.34 o                         
  -1   2   5       8666.13       8775.10       169.13 o                         
   0   2   5       7389.56       7347.20       150.12 o                         
   1   2   5       8623.33       8555.80       176.77 o                         
   2   2   5       4743.56       4799.35       132.04 o                         
   3   2   5        987.59        976.67        49.79 o                         
   4   2   5        569.70        603.95        42.33 o                         
   5   2   5        234.02        200.37        59.56 o                         
  -5   3   5        912.26        869.38        69.98 o                         
  -4   3   5        101.16        110.78        37.38 o                         
  -3   3   5       1336.20       1315.66        53.88 o                         
  -2   3   5       2068.95       2062.59        82.61 o                         
  -1   3   5        737.20        714.29        20.63 o                         
   0   3   5        892.68        899.05        25.11 o                         
   1   3   5        844.23        793.76        21.37 o                         
   2   3   5       1756.77       1788.67        57.19 o                         
   3   3   5       1240.60       1155.41        56.07 o                         
   4   3   5         29.88         23.47        29.72 o                         
   5   3   5        822.17        726.10        73.82 o                         
  -5   4   5        169.72        217.85        49.77 o                         
  -4   4   5        619.58        660.93        50.73 o                         
  -3   4   5       1027.09       1112.10        51.96 o                         
  -2   4   5       4967.39       5187.16       122.15 o                         
  -1   4   5       2574.33       2594.42        58.30 o                         
   0   4   5        107.72         89.48         7.57 o                         
   1   4   5       2846.79       2765.15        61.81 o                         
   2   4   5       4282.07       4461.77       121.22 o                         
   3   4   5       1147.87       1130.25        51.71 o                         
   4   4   5        574.00        543.25        55.24 o                         
   5   4   5        109.65         99.83        55.65 o                         
  -5   5   5         29.35         18.62        52.27 o                         
  -4   5   5        786.65        858.97        53.40 o                         
  -3   5   5       1171.44       1229.49        57.66 o                         
  -2   5   5       3046.45       2966.31        86.80 o                         
  -1   5   5       6398.31       6537.28       138.94 o                         
   0   5   5      15199.74      15798.29       318.89 o                         
   1   5   5       5986.72       6137.59       146.44 o                         
   2   5   5       3222.59       3154.84        76.96 o                         
   3   5   5       1032.27       1055.57        47.07 o                         
   4   5   5        790.95        746.35        47.71 o                         
   5   5   5         48.16         37.26        40.27 o                         
  -5   6   5         38.70         69.08        88.07 o                         
  -4   6   5        487.84        550.50        45.78 o                         
  -3   6   5       1002.47       1065.09        49.24 o                         
  -2   6   5        404.36        414.09        24.10 o                         
  -1   6   5       1105.57       1152.21        39.54 o                         
   0   6   5       1167.07       1213.98        31.03 o                         
   1   6   5       1345.35       1348.28        35.30 o                         
   2   6   5        345.79        347.58        22.58 o                         
   3   6   5       1232.58       1256.42        62.54 o                         
   4   6   5        542.65        491.06        40.88 o                         
   5   6   5         12.93        -17.03        39.65 o                         
  -5   7   5        421.22        408.96        96.34 o                         
  -4   7   5        296.93        352.53        42.23 o                         
  -3   7   5       2194.85       2174.18        76.24 o                         
  -2   7   5        992.73       1017.15        37.49 o                         
  -1   7   5       1342.59       1371.33        45.01 o                         
   0   7   5       2621.48       2644.18        63.02 o                         
   1   7   5       1450.86       1460.18        38.88 o                         
   2   7   5       1019.58       1009.73        36.99 o                         
   3   7   5       2288.06       2229.51        91.28 o                         
   4   7   5        403.21        441.60        44.49 o                         
   5   7   5        448.13        359.42        58.56 o                         
  -4   8   5         88.02        112.29        41.84 o                         
  -3   8   5       1040.81       1034.10        52.74 o                         
  -2   8   5       1715.15       1549.03        57.05 o                         
  -1   8   5       2897.70       2836.41        89.93 o                         
   0   8   5       1768.13       1797.87        49.90 o                         
   1   8   5       3113.45       2997.68        70.65 o                         
   2   8   5       1873.12       1817.17        56.31 o                         
   3   8   5       1079.42       1073.54        62.99 o                         
   4   8   5        118.47        120.79        41.82 o                         
  -4   9   5        102.53        137.88        41.55 o                         
  -3   9   5        378.90        397.75        41.79 o                         
  -2   9   5        915.88        960.94        43.30 o                         
  -1   9   5        240.48        256.59        29.39 o                         
   0   9   5       4416.62       4372.77       106.97 o                         
   1   9   5        176.59        232.71        18.81 o                         
   2   9   5       1198.49       1144.11        47.23 o                         
   3   9   5        489.24        480.13        42.53 o                         
   4   9   5        125.92        142.04        43.37 o                         
  -4  10   5        430.29        363.70        54.55 o                         
  -3  10   5        141.76        175.02        34.02 o                         
  -2  10   5        214.12        217.21        28.84 o                         
  -1  10   5        648.08        675.10        45.56 o                         
   0  10   5         61.00         69.44        15.74 o                         
   1  10   5        835.97        920.69        39.93 o                         
   2  10   5         97.85         96.21        22.39 o                         
   3  10   5         90.73        110.57        33.27 o                         
   4  10   5        427.57        452.13        55.79 o                         
  -4  11   5        298.51        315.30        54.43 o                         
  -3  11   5        488.68        418.26        41.28 o                         
  -2  11   5       1457.00       1462.36        67.69 o                         
  -1  11   5       1454.27       1394.46        72.48 o                         
   0  11   5       2023.27       2134.65        66.51 o                         
   1  11   5       1262.09       1293.45        61.01 o                         
   2  11   5       1808.71       1712.94        66.98 o                         
   3  11   5        355.11        334.99        43.50 o                         
   4  11   5        279.44        306.37        50.08 o                         
  -4  12   5        201.50        217.67        62.28 o                         
  -3  12   5        350.57        411.74        53.98 o                         
  -2  12   5        800.75        850.80        51.52 o                         
  -1  12   5       1638.72       1607.45        71.14 o                         
   0  12   5       1988.21       2094.45        67.23 o                         
   1  12   5       1490.36       1518.86        75.95 o                         
   2  12   5        817.13        750.17        52.98 o                         
   3  12   5        376.15        319.87        48.21 o                         
  -3  13   5        657.00        668.42        65.79 o                         
  -2  13   5        101.39        100.50        31.92 o                         
  -1  13   5        261.25        256.37        32.39 o                         
   0  13   5        447.15        425.40        30.03 o                         
   1  13   5        235.22        288.68        41.26 o                         
   2  13   5         66.08         73.02        36.28 o                         
   3  13   5        570.89        661.38        75.85 o                         
  -3  14   5        572.81        596.89        72.89 o                         
  -2  14   5        368.16        311.42        50.10 o                         
  -1  14   5       1372.03       1302.34        63.71 o                         
   0  14   5        477.73        587.69        56.06 o                         
   1  14   5       1280.14       1228.02        81.39 o                         
   2  14   5        408.41        437.65        50.13 o                         
   3  14   5        457.70        462.39        75.21 o                         
  -2  15   5        805.81        691.21        98.97 o                         
  -1  15   5        710.61        681.11        50.25 o                         
   0  15   5       1290.02       1534.40       150.83 o                         
   1  15   5        781.17        725.39        69.67 o                         
   2  15   5        694.89        676.61        66.17 o                         
  -2  16   5         66.81         66.55        67.09 o                         
  -1  16   5          1.50        -54.08        56.70 o                         
   0  16   5          2.57        111.13        88.41 o                         
   1  16   5          2.27        -54.95        54.95 o                         
   2  16   5         89.53        129.96        60.45 o                         
  -1  17   5        177.75        234.11       111.86 o                         
   0  17   5       1071.16       1204.51       154.56 o                         
   1  17   5        103.13        270.42       149.35 o                         
   0   0   6      10734.48       9879.48       298.10 o                         
   1   0   6      13034.52      12707.29       256.28 o                         
   2   0   6       1239.44       1276.49        54.76 o                         
   3   0   6       3816.76       3681.73       141.53 o                         
   4   0   6        196.21        194.17        33.60 o                         
   5   0   6        139.24        139.29        50.34 o                         
  -5   1   6        160.32        200.77        52.64 o                         
  -4   1   6        190.31        166.83        33.19 o                         
  -3   1   6        555.31        606.61        40.97 o                         
  -2   1   6       1873.43       1899.96        64.84 o                         
  -1   1   6       1194.17       1167.19        29.90 o                         
   0   1   6       4970.83       4861.17        96.72 o                         
   1   1   6       1223.66       1176.51        28.99 o                         
   2   1   6       2456.85       2408.26        94.61 o                         
   3   1   6        621.30        606.75        44.83 o                         
   4   1   6        187.30        129.71        32.03 o                         
   5   1   6         81.66        142.72        52.27 o                         
  -5   2   6        344.57        313.31        53.70 o                         
  -4   2   6        883.98        875.06        55.07 o                         
  -3   2   6        425.81        442.49        44.06 o                         
  -2   2   6       1932.14       1974.04        65.04 o                         
  -1   2   6       1925.58       1971.70        42.39 o                         
   0   2   6        120.53        142.52         8.77 o                         
   1   2   6       1725.36       1742.97        44.55 o                         
   2   2   6       1993.62       2065.21        65.25 o                         
   3   2   6        452.13        410.79        31.69 o                         
   4   2   6       1007.42        916.58        79.00 o                         
   5   2   6        340.59        334.72        70.17 o                         
  -5   3   6         63.17         75.21        45.56 o                         
  -4   3   6       1114.26       1202.24        67.54 o                         
  -3   3   6        891.03        966.59        45.39 o                         
  -2   3   6       6552.25       6540.18       175.19 o                         
  -1   3   6       1675.18       1718.45        36.38 o                         
   0   3   6       7029.44       7199.71       173.72 o                         
   1   3   6       1757.89       1770.25        47.17 o                         
   2   3   6       7047.08       6765.96       175.54 o                         
   3   3   6        698.69        695.92        61.20 o                         
   4   3   6       1135.66       1219.90        67.86 o                         
   5   3   6         87.39        144.73        48.37 o                         
  -5   4   6        207.89        163.88        56.02 o                         
  -4   4   6        315.15        321.47        40.85 o                         
  -3   4   6       4137.34       4033.99       123.30 o                         
  -2   4   6        138.28        156.83        15.18 o                         
  -1   4   6       3957.05       3897.37        84.05 o                         
   0   4   6        160.30        210.77        16.84 o                         
   1   4   6       4209.70       3990.72        88.18 o                         
   2   4   6        243.23        259.88        17.81 o                         
   3   4   6       3777.38       3828.94       121.92 o                         
   4   4   6        378.74        444.98        46.05 o                         
   5   4   6        183.67        139.39        46.58 o                         
  -5   5   6        235.98        249.27        76.02 o                         
  -4   5   6        119.55        148.13        36.61 o                         
  -3   5   6        262.33        287.77        28.39 o                         
  -2   5   6        185.30        210.88        16.71 o                         
  -1   5   6        259.19        314.48        16.02 o                         
   0   5   6        131.98        182.47        10.78 o                         
   1   5   6        383.90        435.17        18.78 o                         
   2   5   6        168.76        172.53        18.54 o                         
   3   5   6         99.05        105.85        21.83 o                         
   4   5   6         98.69         67.05        27.88 o                         
   5   5   6        266.12        272.41        48.08 o                         
  -5   6   6        360.68        377.16        79.36 o                         
  -4   6   6        226.32        271.09        38.07 o                         
  -3   6   6       1791.42       1843.05        65.87 o                         
  -2   6   6        661.99        732.69        29.77 o                         
  -1   6   6       4721.28       4653.89       117.37 o                         
   0   6   6        531.26        466.38        16.12 o                         
   1   6   6       4874.40       4727.07       111.77 o                         
   2   6   6        651.77        643.17        30.29 o                         
   3   6   6       1736.60       1828.71        73.33 o                         
   4   6   6        147.44        166.68        35.63 o                         
   5   6   6        362.16        339.93        52.57 o                         
  -5   7   6        121.84         67.71        71.67 o                         
  -4   7   6        992.51        984.14        66.58 o                         
  -3   7   6        143.05        223.15        26.98 o                         
  -2   7   6       3414.10       3357.10        84.47 o                         
  -1   7   6       1265.09       1407.13        42.85 o                         
   0   7   6       3801.81       3606.06        75.41 o                         
   1   7   6       1202.99       1178.41        34.93 o                         
   2   7   6       3428.71       3331.54        90.89 o                         
   3   7   6         81.91         77.86        26.88 o                         
   4   7   6        946.71        942.48        60.57 o                         
   5   7   6        133.31         64.17        44.55 o                         
  -4   8   6        754.45        760.29        57.63 o                         
  -3   8   6         83.28         72.31        25.97 o                         
  -2   8   6       1780.54       1733.31        57.95 o                         
  -1   8   6       1203.91       1253.90        43.67 o                         
   0   8   6          0.01         18.00         9.81 o                         
   1   8   6       1344.74       1320.61        38.12 o                         
   2   8   6       1679.81       1728.03        57.54 o                         
   3   8   6         81.40         93.54        29.02 o                         
   4   8   6        650.92        557.18        56.79 o                         
  -4   9   6        451.08        320.86        46.34 o                         
  -3   9   6        241.04        274.88        39.15 o                         
  -2   9   6        942.41        979.08        42.04 o                         
  -1   9   6        640.21        690.91        39.38 o                         
   0   9   6       3128.97       3040.11        73.54 o                         
   1   9   6        651.71        662.76        27.20 o                         
   2   9   6        982.57       1060.69        49.66 o                         
   3   9   6        236.74        254.51        38.31 o                         
   4   9   6        371.41        299.84        52.08 o                         
  -4  10   6         11.00         12.81        43.73 o                         
  -3  10   6       1828.43       1760.99        76.55 o                         
  -2  10   6        615.47        578.25        34.40 o                         
  -1  10   6       5246.27       5130.56       158.54 o                         
   0  10   6         98.66        105.76        16.68 o                         
   1  10   6       5469.49       5394.03       147.17 o                         
   2  10   6        616.48        563.86        34.54 o                         
   3  10   6       1823.15       1755.37        81.67 o                         
   4  10   6          3.08         28.02        43.00 o                         
  -4  11   6        257.97        216.26        51.60 o                         
  -3  11   6        468.39        497.87        45.06 o                         
  -2  11   6        241.16        255.01        32.44 o                         
  -1  11   6        209.30        239.30        29.49 o                         
   0  11   6         17.64          3.30        18.20 o                         
   1  11   6        298.82        317.38        34.06 o                         
   2  11   6        221.22        240.31        28.22 o                         
   3  11   6        497.67        599.14        56.47 o                         
   4  11   6        328.18        301.62        48.99 o                         
  -4  12   6        341.77        305.57        66.64 o                         
  -3  12   6        860.63        844.65        65.51 o                         
  -2  12   6        676.40        669.04        46.23 o                         
  -1  12   6        842.30        983.29        49.41 o                         
   0  12   6         34.45          9.99        19.88 o                         
   1  12   6        826.61        870.00        52.27 o                         
   2  12   6        650.94        653.97        49.96 o                         
   3  12   6        851.81        793.27        58.46 o                         
   4  12   6        420.69        422.48        69.73 o                         
  -3  13   6        105.94        115.86        45.20 o                         
  -2  13   6       1613.38       1718.62        80.06 o                         
  -1  13   6        147.01        157.38        31.26 o                         
   0  13   6       5028.41       4868.40       143.14 o                         
   1  13   6         92.84        123.68        37.04 o                         
   2  13   6       1654.81       1617.79        81.87 o                         
   3  13   6         72.50        131.35        57.11 o                         
  -3  14   6        448.78        550.07        86.78 o                         
  -2  14   6        166.13         51.07        59.73 o                         
  -1  14   6       1326.57       1334.66        65.24 o                         
   0  14   6         24.33         25.20        35.89 o                         
   1  14   6       1270.71       1357.55        86.30 o                         
   2  14   6        130.94         97.68        41.32 o                         
   3  14   6        421.66        358.23        69.47 o                         
  -2  15   6        194.83        225.38        74.74 o                         
  -1  15   6         71.90        111.28        50.12 o                         
   0  15   6        109.01        152.11        66.04 o                         
   1  15   6         59.19         27.68        55.25 o                         
   2  15   6        164.70        101.64        48.67 o                         
  -2  16   6        101.47        135.36        69.88 o                         
  -1  16   6       1146.86       1159.95       103.50 o                         
   0  16   6         62.24        112.24        93.75 o                         
   1  16   6       1166.01       1034.92        98.74 o                         
   2  16   6        115.12         -7.04        68.96 o                         
  -1  17   6         72.98         76.91        68.23 o                         
   0  17   6        296.28        417.37       114.81 o                         
   1  17   6         71.88         57.60        92.52 o                         
   1   0   7         60.56         72.76         8.16 o                         
   2   0   7          3.68          9.75        17.81 o                         
   3   0   7        663.08        675.67        47.71 o                         
   4   0   7         25.69         23.61        28.76 o                         
   5   0   7        649.96        620.22        68.42 o                         
  -5   1   7        242.28        264.01        54.17 o                         
  -4   1   7        825.06        870.71        55.16 o                         
  -3   1   7       1365.07       1371.86        70.19 o                         
  -2   1   7       1755.25       1699.40        60.56 o                         
  -1   1   7       9699.89       9308.44       199.50 o                         
   0   1   7       2429.05       2323.97        58.90 o                         
   1   1   7       9716.81       9406.61       210.29 o                         
   2   1   7       1732.54       1721.80        81.15 o                         
   3   1   7       1648.32       1632.21        83.19 o                         
   4   1   7        787.89        774.57        72.41 o                         
   5   1   7        167.56         97.02        44.57 o                         
  -5   2   7         90.30         77.45        46.34 o                         
  -4   2   7        865.41        944.77        54.99 o                         
  -3   2   7        253.85        276.14        30.84 o                         
  -2   2   7       3790.47       3748.92       115.93 o                         
  -1   2   7       1720.14       1749.56        41.97 o                         
   0   2   7      15216.18      14743.58       373.19 o                         
   1   2   7       1795.61       1690.54        44.64 o                         
   2   2   7       4164.69       4188.93       109.23 o                         
   3   2   7        310.30        336.47        35.75 o                         
   4   2   7        791.05        807.40        64.18 o                         
   5   2   7        144.38        145.55        59.32 o                         
  -5   3   7        350.99        375.51        56.19 o                         
  -4   3   7       1228.07       1121.35        65.83 o                         
  -3   3   7       2147.02       2204.55        87.70 o                         
  -2   3   7       1774.65       1791.67        54.60 o                         
  -1   3   7       1485.09       1445.76        35.22 o                         
   0   3   7        688.70        763.79        25.48 o                         
   1   3   7       1631.21       1588.04        40.28 o                         
   2   3   7       1780.17       1810.02        56.03 o                         
   3   3   7       2294.01       2395.72        79.75 o                         
   4   3   7       1182.39       1132.18        60.67 o                         
   5   3   7        393.83        442.29        83.12 o                         
  -5   4   7        124.73         90.63        53.74 o                         
  -4   4   7        381.00        408.28        43.25 o                         
  -3   4   7       1148.83       1185.15        52.86 o                         
  -2   4   7       2881.63       2818.65        63.96 o                         
  -1   4   7       1019.74       1002.51        30.31 o                         
   0   4   7      11760.63      12474.46       279.95 o                         
   1   4   7       1282.69       1260.90        31.58 o                         
   2   4   7       2668.41       2639.08        74.26 o                         
   3   4   7       1064.01       1032.30        49.82 o                         
   4   4   7        353.86        368.30        43.55 o                         
   5   4   7        181.33        153.50        46.46 o                         
  -5   5   7        421.83        513.76        85.31 o                         
  -4   5   7        385.92        448.93        45.54 o                         
  -3   5   7       3818.30       3876.11       122.93 o                         
  -2   5   7       1210.22       1208.44        39.91 o                         
  -1   5   7       6106.43       6002.41       130.26 o                         
   0   5   7       1355.25       1344.65        33.40 o                         
   1   5   7       5364.04       5267.60       124.15 o                         
   2   5   7       1510.41       1418.32        40.91 o                         
   3   5   7       3938.49       3914.42       113.44 o                         
   4   5   7        276.49        275.35        47.14 o                         
   5   5   7        404.15        408.61        65.36 o                         
  -5   6   7        378.10        377.51        79.91 o                         
  -4   6   7        249.06        203.03        39.74 o                         
  -3   6   7        192.63        186.10        25.30 o                         
  -2   6   7       1585.61       1616.33        44.97 o                         
  -1   6   7         76.70         89.92        11.43 o                         
   0   6   7        733.31        687.81        21.35 o                         
   1   6   7         76.01         76.52        12.18 o                         
   2   6   7       1440.02       1369.52        44.41 o                         
   3   6   7        151.73        127.44        20.44 o                         
   4   6   7        167.66        191.83        36.08 o                         
   5   6   7        417.73        454.04        55.82 o                         
  -5   7   7        128.70        166.76        73.04 o                         
  -4   7   7        176.68        232.88        44.10 o                         
  -3   7   7       1303.29       1306.64        54.45 o                         
  -2   7   7        634.31        656.36        26.39 o                         
  -1   7   7       1687.45       1727.07        54.41 o                         
   0   7   7        624.36        634.34        21.88 o                         
   1   7   7       1764.98       1816.87        50.77 o                         
   2   7   7        441.56        422.82        25.84 o                         
   3   7   7       1181.70       1252.94        61.41 o                         
   4   7   7        310.82        251.53        40.53 o                         
   5   7   7        144.66        106.44        47.84 o                         
  -4   8   7        365.55        372.40        46.80 o                         
  -3   8   7        392.01        479.27        43.13 o                         
  -2   8   7       2972.29       2881.36        91.31 o                         
  -1   8   7        933.29        948.02        36.71 o                         
   0   8   7       6506.72       6323.95       133.98 o                         
   1   8   7        937.16        892.38        34.90 o                         
   2   8   7       3464.01       3265.81       100.40 o                         
   3   8   7        252.44        305.13        36.22 o                         
   4   8   7        449.99        397.63        46.55 o                         
  -4   9   7        412.73        425.97        49.78 o                         
  -3   9   7       1329.29       1347.22        72.60 o                         
  -2   9   7       1278.66       1253.90        50.91 o                         
  -1   9   7        740.89        823.93        40.41 o                         
   0   9   7       1044.39       1002.81        30.85 o                         
   1   9   7        988.29        981.21        43.18 o                         
   2   9   7       1252.80       1202.50        49.46 o                         
   3   9   7       1434.94       1414.22        71.19 o                         
   4   9   7        391.27        369.16        53.13 o                         
  -4  10   7        117.49         87.64        46.66 o                         
  -3  10   7        916.29       1029.28        58.40 o                         
  -2  10   7        127.98        178.55        27.27 o                         
  -1  10   7       1395.60       1425.36        59.59 o                         
   0  10   7       1521.86       1440.48        66.92 o                         
   1  10   7       1414.57       1509.57        62.13 o                         
   2  10   7        170.61        187.76        24.36 o                         
   3  10   7       1044.70       1027.97        61.78 o                         
   4  10   7         91.06         75.22        51.32 o                         
  -4  11   7        263.16        282.43        53.11 o                         
  -3  11   7       1074.95       1150.55        62.02 o                         
  -2  11   7       1253.53       1261.19        60.96 o                         
  -1  11   7       1830.52       1848.77        72.91 o                         
   0  11   7         34.18         54.59        19.34 o                         
   1  11   7       1993.01       2021.00        74.28 o                         
   2  11   7       1318.24       1308.46        59.13 o                         
   3  11   7       1065.49        967.22        63.73 o                         
   4  11   7        215.12        254.41        62.29 o                         
  -4  12   7        416.05        531.22        84.47 o                         
  -3  12   7         34.29         46.10        41.14 o                         
  -2  12   7       1329.76       1297.95        62.02 o                         
  -1  12   7         84.66         77.30        26.89 o                         
   0  12   7        599.41        674.42        35.70 o                         
   1  12   7        148.68        207.30        29.06 o                         
   2  12   7       1087.08        964.91        61.78 o                         
   3  12   7        103.30         86.52        38.48 o                         
   4  12   7        397.09        416.72        57.80 o                         
  -3  13   7        106.51        174.50        52.74 o                         
  -2  13   7        409.33        432.26        57.37 o                         
  -1  13   7         34.67         69.52        32.51 o                         
   0  13   7        144.98        130.25        31.74 o                         
   1  13   7         25.74         25.42        40.91 o                         
   2  13   7        424.92        471.45        48.41 o                         
   3  13   7         85.53        116.00        48.82 o                         
  -3  14   7         12.59         69.35        64.13 o                         
  -2  14   7       1050.00       1171.08       113.06 o                         
  -1  14   7        375.37        335.99        50.16 o                         
   0  14   7       1455.42       1582.00        73.32 o                         
   1  14   7        359.16        445.09        56.69 o                         
   2  14   7       1063.12       1028.18        74.98 o                         
   3  14   7         23.51         74.09        57.49 o                         
  -2  15   7        232.60        168.99        72.66 o                         
  -1  15   7       1384.04       1275.70       122.87 o                         
   0  15   7        440.18        639.61       123.12 o                         
   1  15   7       1416.93       1445.72       107.27 o                         
   2  15   7        175.97        194.26        60.28 o                         
  -2  16   7        262.66        276.17        70.14 o                         
  -1  16   7        208.36        131.97        65.64 o                         
   0  16   7         12.98        -63.24        83.58 o                         
   1  16   7        168.95        194.05        68.16 o                         
   2  16   7        291.28        135.01        76.82 o                         
  -1  17   7        279.72        360.26        80.91 o                         
   0  17   7        260.03        385.84       149.94 o                         
   1  17   7        285.68        288.00       108.63 o                         
   0   0   8      11752.97      10966.06       428.24 o                         
   1   0   8        548.79        576.59        19.30 o                         
   2   0   8       4733.64       4464.18       157.93 o                         
   3   0   8        410.40        350.59        36.83 o                         
   4   0   8        528.13        534.17        46.16 o                         
   5   0   8        300.46        272.51        56.20 o                         
  -5   1   8        311.02        336.07        57.92 o                         
  -4   1   8        421.56        478.61        44.04 o                         
  -3   1   8        951.25       1019.47        67.99 o                         
  -2   1   8        799.05        777.13        37.81 o                         
  -1   1   8        830.65        767.63        23.90 o                         
   0   1   8        803.81        733.94        27.58 o                         
   1   1   8       1042.47        956.14        29.25 o                         
   2   1   8        547.33        567.23        32.34 o                         
   3   1   8        992.10       1035.59        68.33 o                         
   4   1   8        481.03        491.43        45.02 o                         
   5   1   8        349.58        370.91        81.02 o                         
  -5   2   8        424.45        360.07        59.02 o                         
  -4   2   8         75.98         58.34        32.76 o                         
  -3   2   8       1750.66       1797.27        75.28 o                         
  -2   2   8        189.76        166.46        20.15 o                         
  -1   2   8        419.96        480.52        18.74 o                         
   0   2   8       4344.08       4184.22        98.44 o                         
   1   2   8        578.83        570.86        21.10 o                         
   2   2   8        317.55        321.69        20.79 o                         
   3   2   8       1951.43       1949.37        76.66 o                         
   4   2   8         39.88         26.87        34.95 o                         
   5   2   8        463.07        341.52        56.53 o                         
  -5   3   8        129.45        136.68        47.89 o                         
  -4   3   8        344.32        413.88        57.67 o                         
  -3   3   8        645.16        695.33        44.57 o                         
  -2   3   8        978.86        997.34        34.90 o                         
  -1   3   8      10952.23      11187.19       280.69 o                         
   0   3   8        920.40        878.57        28.00 o                         
   1   3   8      12099.70      12270.61       265.22 o                         
   2   3   8       1087.61       1102.65        39.83 o                         
   3   3   8        832.29        862.42        47.56 o                         
   4   3   8        325.81        292.00        37.24 o                         
   5   3   8        117.85         95.15        44.18 o                         
  -5   4   8        709.58        825.14        95.06 o                         
  -4   4   8        265.32        238.68        39.59 o                         
  -3   4   8        971.45       1089.77        57.81 o                         
  -2   4   8       1937.42       1902.81        51.22 o                         
  -1   4   8        441.58        448.79        18.06 o                         
   0   4   8       2490.95       2178.69        59.27 o                         
   1   4   8        316.88        277.46        15.37 o                         
   2   4   8       2129.92       2013.64        61.87 o                         
   3   4   8       1127.40       1237.55        59.56 o                         
   4   4   8        484.97        441.51        46.29 o                         
   5   4   8        759.73        692.90        66.68 o                         
  -5   5   8         52.36         83.37        68.16 o                         
  -4   5   8       1117.64       1103.45        66.05 o                         
  -3   5   8        610.59        638.73        39.46 o                         
  -2   5   8        591.87        631.32        26.15 o                         
  -1   5   8         44.74         65.73         9.65 o                         
   0   5   8         37.39         46.97         9.83 o                         
   1   5   8         75.18         95.28        15.87 o                         
   2   5   8        463.97        492.51        30.15 o                         
   3   5   8        675.78        701.12        36.33 o                         
   4   5   8       1088.76       1092.41        77.19 o                         
   5   5   8         42.46         49.35        50.64 o                         
  -5   6   8        118.82         78.00        78.55 o                         
  -4   6   8       1768.65       1924.21       140.94 o                         
  -3   6   8        506.12        579.65        35.01 o                         
  -2   6   8       1179.95       1112.89        33.24 o                         
  -1   6   8        401.89        468.81        22.52 o                         
   0   6   8       1461.62       1404.92        35.66 o                         
   1   6   8        266.03        251.82        17.20 o                         
   2   6   8        899.79        894.72        37.30 o                         
   3   6   8        415.26        391.33        30.14 o                         
   4   6   8       1573.98       1486.54       105.43 o                         
   5   6   8        109.78         70.78        47.64 o                         
  -5   7   8        107.61        132.39        60.60 o                         
  -4   7   8        380.05        468.89        57.43 o                         
  -3   7   8       1233.16       1273.85        53.47 o                         
  -2   7   8        919.41        968.35        40.98 o                         
  -1   7   8       4146.14       4113.20       114.31 o                         
   0   7   8        158.00        168.40        11.43 o                         
   1   7   8       4333.45       4343.41       118.35 o                         
   2   7   8        769.66        806.89        38.26 o                         
   3   7   8       1099.49       1106.69        54.38 o                         
   4   7   8        298.24        284.05        48.03 o                         
   5   7   8        121.62         43.66        45.93 o                         
  -4   8   8         31.56         27.24        38.60 o                         
  -3   8   8        525.61        534.48        44.74 o                         
  -2   8   8        186.24        205.43        23.45 o                         
  -1   8   8        170.37        208.19        19.52 o                         
   0   8   8         27.99         18.71        11.08 o                         
   1   8   8        215.85        285.77        24.20 o                         
   2   8   8        206.05        180.54        23.49 o                         
   3   8   8        334.48        363.84        43.55 o                         
   4   8   8         75.65        112.64        43.14 o                         
  -4   9   8        347.99        397.08        49.17 o                         
  -3   9   8        290.35        327.97        40.68 o                         
  -2   9   8       2109.82       2113.32        69.20 o                         
  -1   9   8       4025.52       3924.85       109.83 o                         
   0   9   8        453.92        446.38        22.24 o                         
   1   9   8       3955.26       4004.06       124.80 o                         
   2   9   8       2130.17       1974.87        62.19 o                         
   3   9   8        365.46        406.15        46.67 o                         
   4   9   8        320.65        333.92        62.27 o                         
  -4  10   8        316.93        370.46        54.17 o                         
  -3  10   8        220.71        262.04        37.68 o                         
  -2  10   8       2383.33       2401.86        79.72 o                         
  -1  10   8        337.06        389.35        27.55 o                         
   0  10   8       4739.89       4559.62       127.85 o                         
   1  10   8        331.99        335.15        35.17 o                         
   2  10   8       2580.63       2479.29        83.95 o                         
   3  10   8        212.93        258.79        74.15 o                         
   4  10   8        311.83        327.72        59.81 o                         
  -4  11   8        515.83        519.07        61.60 o                         
  -3  11   8        230.66        248.56        39.45 o                         
  -2  11   8        266.21        281.30        32.82 o                         
  -1  11   8        726.64        761.27        37.91 o                         
   1  11   8        658.56        747.92        44.39 o                         
   2  11   8        205.63        224.86        29.79 o                         
   3  11   8        223.98        255.09        41.54 o                         
   4  11   8        565.48        501.07        68.49 o                         
  -3  12   8        196.07        230.57        52.93 o                         
  -2  12   8        429.14        417.62        41.88 o                         
  -1  12   8        562.26        546.52        36.59 o                         
   0  12   8         14.80         29.33        23.23 o                         
   1  12   8        551.16        534.10        44.54 o                         
   2  12   8        516.72        526.63        44.12 o                         
   3  12   8        172.28        133.40        40.39 o                         
  -3  13   8        849.77        902.58        95.86 o                         
  -2  13   8        447.79        506.78        69.73 o                         
  -1  13   8        975.37        995.23        64.06 o                         
   0  13   8         57.19        100.03        31.83 o                         
   1  13   8       1101.55       1200.54        66.21 o                         
   2  13   8        423.03        348.07        51.72 o                         
   3  13   8        882.14        798.09        82.31 o                         
  -3  14   8        741.41        579.17        86.59 o                         
  -2  14   8        379.40        555.18        93.65 o                         
  -1  14   8        254.92        297.16        46.95 o                         
   0  14   8        610.85        636.24        49.32 o                         
   1  14   8        298.22        322.45        54.09 o                         
   2  14   8        420.82        361.56        56.43 o                         
   3  14   8        783.23        627.68        79.06 o                         
  -2  15   8        266.01        342.36       105.17 o                         
  -1  15   8        361.80        289.19        58.63 o                         
   0  15   8          2.18         39.80        76.37 o                         
   1  15   8        406.05        441.75        71.48 o                         
   2  15   8        230.95        163.23        58.93 o                         
  -2  16   8       1045.72        950.14       144.41 o                         
  -1  16   8        129.48         66.01        65.17 o                         
   0  16   8       1481.01       1721.32       180.93 o                         
   1  16   8        115.49         90.06        62.38 o                         
   2  16   8       1027.78        880.54       119.75 o                         
  -1  17   8        511.19        465.45       121.34 o                         
   0  17   8        243.05         81.24       101.30 o                         
   1  17   8        626.28        620.47       124.71 o                         
   1   0   9        548.88        629.82        21.91 o                         
   2   0   9       1157.81       1066.30        39.33 o                         
   3   0   9         48.14         90.96        30.81 o                         
   4   0   9       1457.36       1428.54        74.11 o                         
   5   0   9        301.24        237.39        55.29 o                         
  -5   1   9        640.20        640.23        68.18 o                         
  -4   1   9        691.80        742.24        62.71 o                         
  -3   1   9        291.91        324.46        40.40 o                         
  -2   1   9       1398.92       1355.36        48.58 o                         
  -1   1   9       1499.03       1463.36        39.44 o                         
   0   1   9      10312.60       9685.95       249.87 o                         
   1   1   9       1476.49       1483.29        45.03 o                         
   2   1   9       1199.83       1127.69        44.90 o                         
   3   1   9        308.22        326.70        41.65 o                         
   4   1   9        642.22        705.29        89.11 o                         
   5   1   9        547.60        527.43        64.49 o                         
  -5   2   9         55.49         38.81        48.05 o                         
  -4   2   9       1056.06       1137.55        67.65 o                         
  -3   2   9       1857.67       1801.13        73.02 o                         
  -2   2   9        291.21        343.87        22.79 o                         
  -1   2   9      10897.10      10597.77       249.24 o                         
   0   2   9       1396.52       1353.03        45.26 o                         
   1   2   9      10318.53      10115.06       266.78 o                         
   2   2   9        202.26        195.78        17.45 o                         
   3   2   9       1517.28       1667.84        79.29 o                         
   4   2   9        952.13        989.44        63.01 o                         
   5   2   9         16.26         39.74        45.28 o                         
  -5   3   9       1086.88       1048.31        87.89 o                         
  -4   3   9        735.50        790.17        54.44 o                         
  -3   3   9        883.26        897.79        49.84 o                         
  -2   3   9         10.30          6.39        12.49 o                         
  -1   3   9        412.28        456.34        19.96 o                         
   0   3   9        220.44        235.97        15.37 o                         
   1   3   9        281.92        287.11        17.43 o                         
   2   3   9          0.52         15.17        14.02 o                         
   3   3   9        848.35        850.89        49.57 o                         
   4   3   9        682.75        666.87        48.67 o                         
   5   3   9        962.72        885.75        72.63 o                         
  -5   4   9        298.11        252.97        74.16 o                         
  -4   4   9       1173.66       1138.53        68.17 o                         
  -3   4   9        628.12        652.15        43.21 o                         
  -2   4   9       1148.78       1183.27        38.62 o                         
  -1   4   9       2279.89       2220.27        62.37 o                         
   0   4   9       2148.90       2023.69        51.22 o                         
   1   4   9       2405.88       2382.36        56.29 o                         
   2   4   9       1105.00       1125.55        43.73 o                         
   3   4   9        642.81        634.93        38.71 o                         
   4   4   9       1432.94       1395.00       117.06 o                         
   5   4   9        273.32        248.75        69.32 o                         
  -5   5   9         56.26         84.13        67.77 o                         
  -4   5   9        541.17        530.60        50.37 o                         
  -3   5   9        368.43        385.36        31.77 o                         
  -2   5   9       2176.37       2127.81        57.40 o                         
  -1   5   9        995.92       1050.76        31.91 o                         
   0   5   9       6988.50       6950.39       160.46 o                         
   1   5   9        808.64        853.43        33.54 o                         
   2   5   9       2221.54       2090.58        71.73 o                         
   3   5   9        224.66        208.46        27.66 o                         
   4   5   9        799.50        773.68        65.85 o                         
   5   5   9         76.50         87.14        46.28 o                         
  -5   6   9        124.45        113.36        56.79 o                         
  -4   6   9       2005.41       2106.75       107.24 o                         
  -3   6   9        640.26        654.55        38.47 o                         
  -2   6   9       1148.12       1114.87        38.80 o                         
  -1   6   9        728.83        757.23        26.66 o                         
   0   6   9       2232.84       2490.12        63.68 o                         
   1   6   9        748.98        738.06        30.66 o                         
   2   6   9       1263.13       1216.34        48.79 o                         
   3   6   9        793.90        740.19        42.39 o                         
   4   6   9       1860.54       1671.43       103.40 o                         
   5   6   9        119.02         56.57        46.93 o                         
  -4   7   9        217.89        279.19        52.82 o                         
  -3   7   9        399.97        469.68        39.16 o                         
  -2   7   9       1021.07       1027.02        38.81 o                         
  -1   7   9        298.21        329.40        19.60 o                         
   0   7   9       1845.51       1866.23        46.00 o                         
   1   7   9        386.29        396.15        23.35 o                         
   2   7   9        919.80        866.38        40.47 o                         
   3   7   9        548.77        512.20        45.34 o                         
   4   7   9        239.22        146.02        47.55 o                         
  -4   8   9         36.36         22.48        41.88 o                         
  -3   8   9       1408.33       1568.17        73.95 o                         
  -2   8   9        842.56        884.47        41.81 o                         
  -1   8   9       5500.37       5334.23       138.93 o                         
   0   8   9       1565.41       1507.15        37.16 o                         
   1   8   9       5047.98       4914.97       142.78 o                         
   2   8   9        922.34        909.89        44.69 o                         
   3   8   9       1377.29       1347.86        75.50 o                         
   4   8   9         83.60        115.91        44.37 o                         
  -4   9   9         39.87         69.73        41.26 o                         
  -3   9   9        645.40        696.80        52.99 o                         
  -2   9   9        659.37        711.36        38.26 o                         
  -1   9   9        150.92        179.08        31.65 o                         
   0   9   9       1008.49       1000.51        33.69 o                         
   1   9   9        168.75        208.37        28.95 o                         
   2   9   9        602.14        634.37        35.57 o                         
   3   9   9        737.14        785.39        66.11 o                         
   4   9   9          8.24         15.92        44.51 o                         
  -4  10   9        632.47        669.33        63.59 o                         
  -3  10   9        216.67        260.96        36.78 o                         
  -2  10   9         92.33         85.43        24.09 o                         
  -1  10   9        168.54        192.27        24.18 o                         
   0  10   9        678.72        681.50        33.07 o                         
   1  10   9        227.11        243.86        27.19 o                         
   2  10   9         81.39         71.10        37.57 o                         
   3  10   9        218.10        148.42        42.50 o                         
   4  10   9        632.35        623.42        73.63 o                         
  -4  11   9        280.22        216.54        68.62 o                         
  -3  11   9        537.36        457.40        45.15 o                         
  -2  11   9        560.11        610.71        40.00 o                         
  -1  11   9        119.51        140.33        22.63 o                         
   0  11   9       2320.84       2160.89        68.49 o                         
   1  11   9         77.55         55.33        26.33 o                         
   2  11   9        670.91        702.99        44.66 o                         
   3  11   9        475.73        414.58        52.19 o                         
   4  11   9        285.09        300.05        63.33 o                         
  -3  12   9        596.46        612.46        79.68 o                         
  -2  12   9        889.28        976.55       101.96 o                         
  -1  12   9       1743.78       1653.08        66.73 o                         
   0  12   9         14.28         -2.01        28.01 o                         
   1  12   9       1481.96       1428.77        75.54 o                         
   2  12   9        733.79        750.25        49.50 o                         
   3  12   9        484.83        455.28        56.00 o                         
  -3  13   9        271.93        235.16        68.93 o                         
  -2  13   9        233.39        375.70       112.22 o                         
  -1  13   9         94.41         90.87        38.86 o                         
   1  13   9        131.44        109.73        35.35 o                         
   2  13   9        225.89        257.47        49.39 o                         
   3  13   9        211.43        293.08        88.13 o                         
  -3  14   9        469.66        437.02        79.11 o                         
  -2  14   9        214.07        188.23        67.35 o                         
  -1  14   9        782.88        852.96        69.97 o                         
   0  14   9        118.87        133.92        40.03 o                         
   1  14   9        685.31        639.86        68.81 o                         
   2  14   9        243.64        265.74        54.24 o                         
   3  14   9        409.49        454.81        74.06 o                         
  -2  15   9        374.85        511.93       107.00 o                         
  -1  15   9        538.11        578.57        80.83 o                         
   0  15   9        848.30        892.43        89.74 o                         
   1  15   9        450.19        613.29       104.56 o                         
   2  15   9        523.02        483.92        73.04 o                         
  -2  16   9         83.82         75.84        88.52 o                         
  -1  16   9        146.49        144.56        69.21 o                         
   0  16   9         42.56        125.94        95.98 o                         
   1  16   9        198.49        183.23        85.16 o                         
   2  16   9        112.74        109.64        76.83 o                         
   0  17   9        429.21        476.10       124.11 o                         
   0   0  10         13.35          7.59        17.71 o                         
   1   0  10       3758.89       3339.81        85.39 o                         
   2   0  10        921.71        885.43        35.29 o                         
   3   0  10        991.27        986.07        68.41 o                         
   4   0  10        210.21        243.24        37.50 o                         
   5   0  10        609.30        585.42        65.81 o                         
  -5   1  10        266.03        182.59        51.64 o                         
  -4   1  10        166.25        172.02        39.86 o                         
  -3   1  10        909.79        994.54        92.78 o                         
  -2   1  10       2680.72       2612.77        82.91 o                         
  -1   1  10        200.90        186.23        12.57 o                         
   0   1  10       6346.96       5957.58       170.38 o                         
   1   1  10        226.47        202.39        18.52 o                         
   2   1  10       2813.72       2770.22        78.34 o                         
   3   1  10        953.64       1005.64        58.95 o                         
   4   1  10         68.56         82.45        32.06 o                         
   5   1  10        244.52        176.59        51.99 o                         
  -5   2  10        124.46         61.53        50.56 o                         
  -4   2  10        782.33        704.72        54.32 o                         
  -3   2  10        439.85        423.63        36.59 o                         
  -2   2  10        608.92        675.60        29.74 o                         
  -1   2  10       1039.86       1050.52        32.52 o                         
   0   2  10        697.44        817.25        31.24 o                         
   1   2  10        857.49        825.61        35.63 o                         
   2   2  10        760.95        814.09        33.79 o                         
   3   2  10        463.00        444.75        39.99 o                         
   4   2  10        843.51        895.50        57.71 o                         
   5   2  10        131.73        140.75        54.00 o                         
  -5   3  10        197.88        202.57        54.86 o                         
  -4   3  10       1064.73       1118.55        66.70 o                         
  -3   3  10        297.93        266.67        30.85 o                         
  -2   3  10       4668.15       4428.78       113.40 o                         
  -1   3  10         34.51         59.34        11.93 o                         
   0   3  10       3558.85       3308.39        99.71 o                         
   1   3  10         12.80         -3.43        10.18 o                         
   2   3  10       4566.60       4452.65       114.39 o                         
   3   3  10        213.30        231.46        30.43 o                         
   4   3  10        953.88       1107.38        67.34 o                         
   5   3  10        232.47        139.84        48.42 o                         
  -5   4  10        357.61        397.96        79.44 o                         
  -4   4  10         78.79         81.74        33.89 o                         
  -3   4  10       1735.84       1758.30        76.25 o                         
  -2   4  10        562.34        582.95        26.39 o                         
  -1   4  10       1816.94       1668.49        44.94 o                         
   0   4  10       1613.74       1668.23        46.63 o                         
   1   4  10       1431.77       1248.50        45.85 o                         
   2   4  10        615.90        647.48        34.36 o                         
   3   4  10       1939.67       1913.10        70.45 o                         
   4   4  10        184.84        233.58        46.54 o                         
   5   4  10        413.59        375.33        57.32 o                         
  -5   5  10        568.83        335.39        61.64 o                         
  -4   5  10        242.88        222.67        37.86 o                         
  -3   5  10       1331.37       1404.51        59.37 o                         
  -2   5  10        566.23        604.29        25.86 o                         
  -1   5  10        154.12        166.31        14.57 o                         
   0   5  10       1313.11       1394.80        42.81 o                         
   1   5  10        150.32        130.98        13.78 o                         
   2   5  10        624.40        636.54        34.79 o                         
   3   5  10       1262.64       1254.29        64.37 o                         
   4   5  10        262.49        283.61        49.53 o                         
   5   5  10        602.79        562.21        96.41 o                         
  -5   6  10        237.59        297.75        64.71 o                         
  -4   6  10         68.18        130.51        46.32 o                         
  -3   6  10        784.80        812.53        46.91 o                         
  -2   6  10        593.63        556.53        28.89 o                         
  -1   6  10       5830.40       5743.27       138.52 o                         
   0   6  10        732.23        797.04        30.68 o                         
   1   6  10       5579.74       5333.06       138.27 o                         
   2   6  10        636.43        625.06        34.97 o                         
   3   6  10       1018.14       1049.32        53.23 o                         
   4   6  10         31.28         -4.74        38.68 o                         
   5   6  10        329.73        257.06        65.43 o                         
  -4   7  10        276.87        242.73        47.25 o                         
  -3   7  10          9.90          5.35        25.83 o                         
  -2   7  10       3103.24       3021.55        83.90 o                         
  -1   7  10        434.99        451.37        21.44 o                         
   0   7  10       9026.37       9242.58       202.42 o                         
   1   7  10        360.46        352.49        32.55 o                         
   2   7  10       2906.86       2982.57        99.23 o                         
   3   7  10         27.62        -11.60        31.78 o                         
   4   7  10        344.97        363.63        64.10 o                         
  -4   8  10        233.47        227.32        48.87 o                         
  -3   8  10        310.62        325.82        39.31 o                         
  -2   8  10        920.30        947.69        39.16 o                         
  -1   8  10        717.41        758.73        34.11 o                         
   0   8  10        397.54        406.53        19.19 o                         
   1   8  10        807.11        794.97        35.14 o                         
   2   8  10        893.16        861.74        40.57 o                         
   3   8  10        260.13        215.33        39.11 o                         
   4   8  10        228.55        210.50        49.90 o                         
  -4   9  10        473.10        499.34        58.56 o                         
  -3   9  10        491.85        536.77        47.77 o                         
  -2   9  10       1282.53       1279.71        51.41 o                         
  -1   9  10        149.88        164.99        21.08 o                         
   0   9  10       1139.93       1132.21        46.04 o                         
   1   9  10         57.11         44.84        25.25 o                         
   2   9  10       1074.96       1064.17        52.53 o                         
   3   9  10        506.32        465.42        56.09 o                         
   4   9  10        501.42        477.69        60.46 o                         
  -4  10  10        135.70         22.88        61.91 o                         
  -3  10  10       1038.86       1127.29        62.25 o                         
  -2  10  10        197.16        248.21        28.51 o                         
  -1  10  10        695.22        803.35        40.43 o                         
   0  10  10       1223.87       1169.49        44.91 o                         
   1  10  10        856.08        911.76        43.90 o                         
   2  10  10        146.94        103.67        27.87 o                         
   3  10  10       1040.15       1069.92        82.89 o                         
   4  10  10        120.10        125.60        56.31 o                         
  -4  11  10        278.80        245.44        72.30 o                         
  -3  11  10        443.35        468.90        50.99 o                         
  -2  11  10        196.11        221.49        35.56 o                         
  -1  11  10        507.51        540.05        36.64 o                         
   0  11  10         36.02         32.54        23.12 o                         
   1  11  10        454.67        377.38        39.47 o                         
   2  11  10        186.70        169.92        31.75 o                         
   3  11  10        566.22        604.90        58.82 o                         
   4  11  10        368.66        376.88        66.48 o                         
  -3  12  10        281.16        282.35        52.72 o                         
  -2  12  10        390.88        403.23        72.74 o                         
  -1  12  10       1141.17       1196.09        56.11 o                         
   0  12  10        422.75        411.12        40.20 o                         
   1  12  10        994.23        991.06        64.04 o                         
   2  12  10        384.28        320.13        38.84 o                         
   3  12  10        351.89        316.69        52.60 o                         
  -3  13  10          8.72        -16.49        59.42 o                         
  -2  13  10       1960.68       2227.75       153.10 o                         
  -1  13  10        409.45        334.83        43.97 o                         
   0  13  10       2668.62       2544.47       101.80 o                         
   1  13  10        315.77        264.90        42.40 o                         
   2  13  10       1825.03       1864.39        80.92 o                         
   3  13  10         29.31         44.13        54.49 o                         
  -3  14  10        248.16        304.97        75.91 o                         
  -2  14  10         18.37         30.38        65.97 o                         
  -1  14  10        867.45        932.88        93.98 o                         
   0  14  10        241.44        200.39        55.97 o                         
   1  14  10       1027.37        891.06        75.26 o                         
   2  14  10         46.47         62.11        48.95 o                         
   3  14  10        216.04         93.64        61.45 o                         
  -2  15  10        110.76        123.24        67.35 o                         
  -1  15  10        168.34        227.25        67.55 o                         
   0  15  10         14.77         17.47        66.95 o                         
   1  15  10        129.93        105.73        62.38 o                         
   2  15  10        101.98         69.09        84.42 o                         
  -1  16  10        655.76        747.34        96.49 o                         
   0  16  10        200.23        143.95       127.84 o                         
   1  16  10        710.42        755.44        92.03 o                         
   0  17  10        298.55        284.64       189.30 o                         
   1   0  11       4906.56       4971.21       148.06 o                         
   2   0  11          4.35         25.67        12.72 o                         
   3   0  11        740.91        815.13        51.79 o                         
   4   0  11        123.06         45.60        32.63 o                         
   5   0  11        951.27        775.34        65.65 o                         
  -5   1  11          4.20         65.71        48.93 o                         
  -4   1  11       1014.19       1001.53        68.20 o                         
  -3   1  11       2083.94       2054.64       106.61 o                         
  -2   1  11       1259.78       1320.17        44.15 o                         
  -1   1  11       4224.89       4391.12       110.98 o                         
   0   1  11       1263.69       1203.33        53.08 o                         
   1   1  11       4348.02       4486.74       141.45 o                         
   2   1  11       1359.90       1331.73        42.40 o                         
   3   1  11       2128.11       2145.50        91.78 o                         
   4   1  11        938.94        911.93        59.81 o                         
   5   1  11         27.29         22.12        43.95 o                         
  -5   2  11         39.84         75.44        57.92 o                         
  -4   2  11       1449.39       1522.18        77.89 o                         
  -3   2  11        837.90        881.73        50.70 o                         
  -2   2  11       3223.26       3020.44        77.59 o                         
  -1   2  11       2915.77       3104.02        87.16 o                         
   0   2  11       2430.53       2129.85        65.09 o                         
   1   2  11       2825.75       3112.33       103.45 o                         
   2   2  11       2982.55       2637.95        82.77 o                         
   3   2  11        788.40        841.82        54.82 o                         
   4   2  11       1394.33       1434.92        76.62 o                         
   5   2  11          8.84          1.60        44.47 o                         
  -5   3  11        116.41        252.27        72.78 o                         
  -4   3  11        412.66        418.18        45.53 o                         
  -3   3  11         39.58         27.98        24.02 o                         
  -2   3  11        922.14        895.84        33.22 o                         
  -1   3  11        497.61        503.77        25.85 o                         
   0   3  11         58.00         84.16        14.81 o                         
   1   3  11        433.52        393.59        25.23 o                         
   2   3  11        885.76        922.48        36.58 o                         
   3   3  11         23.46         -2.34        23.22 o                         
   4   3  11        386.79        481.31        45.77 o                         
   5   3  11         82.61         82.28        52.74 o                         
  -5   4  11        245.67        139.23       139.33 o                         
  -4   4  11        489.76        521.49        48.63 o                         
  -3   4  11        316.01        362.86        33.97 o                         
  -2   4  11       2493.69       2428.22        63.20 o                         
  -1   4  11        245.71        300.37        21.40 o                         
   0   4  11       4203.38       4087.38       105.51 o                         
   1   4  11        384.19        384.56        20.86 o                         
   2   4  11       2289.74       2200.96        72.35 o                         
   3   4  11        165.97        145.74        27.17 o                         
   4   4  11        421.92        516.18        58.15 o                         
   5   4  11        183.13        185.05        50.15 o                         
  -5   5  11         14.46         76.32        57.18 o                         
  -4   5  11         63.97         81.26        43.24 o                         
  -3   5  11       3346.08       3305.09       106.80 o                         
  -2   5  11        259.05        276.91        17.95 o                         
  -1   5  11       7915.40       7769.33       199.29 o                         
   0   5  11         67.89         50.82        15.81 o                         
   1   5  11       7672.96       7431.56       186.12 o                         
   2   5  11        199.50        190.10        24.82 o                         
   3   5  11       3304.50       3115.91       106.43 o                         
   4   5  11         88.74         56.27        42.21 o                         
   5   5  11          0.54          1.55        45.10 o                         
  -5   6  11        135.75        -82.96       122.91 o                         
  -4   6  11        237.56        173.19        47.71 o                         
  -3   6  11       1100.79       1170.31        62.84 o                         
  -2   6  11        325.65        351.87        26.02 o                         
  -1   6  11        817.86        802.10        32.49 o                         
   0   6  11       1948.89       1850.00        54.69 o                         
   1   6  11        758.30        737.74        32.50 o                         
   2   6  11        241.98        252.63        26.36 o                         
   3   6  11       1132.40       1017.60        70.49 o                         
   4   6  11        208.41        250.26        49.77 o                         
   5   6  11        237.95        209.18       114.88 o                         
  -4   7  11        674.57        744.02        63.93 o                         
  -3   7  11        785.92        795.32        68.16 o                         
  -2   7  11        555.42        613.90        31.97 o                         
  -1   7  11        670.47        692.90        39.82 o                         
   0   7  11         37.90          3.08        16.02 o                         
   1   7  11        571.27        507.09        29.54 o                         
   2   7  11        648.74        584.63        34.31 o                         
   3   7  11        957.05        913.42        64.88 o                         
   4   7  11        721.38        777.37        82.02 o                         
  -4   8  11        554.32        600.86        60.08 o                         
  -3   8  11        400.74        444.24        77.68 o                         
  -2   8  11       1903.88       1948.06        57.44 o                         
  -1   8  11       1910.61       1861.48        62.82 o                         
   0   8  11       2397.95       2334.46        63.69 o                         
   1   8  11       1811.64       1755.62        70.60 o                         
   2   8  11       1826.68       1785.21        65.83 o                         
   3   8  11        427.94        468.77        48.01 o                         
   4   8  11        492.06        410.42        62.30 o                         
  -4   9  11        771.13        893.66        70.99 o                         
  -3   9  11        625.28        726.67        53.37 o                         
  -2   9  11        726.21        853.05        42.90 o                         
  -1   9  11       1292.19       1357.19        53.73 o                         
   0   9  11         76.33         86.42        22.62 o                         
   1   9  11       1392.54       1416.52        63.24 o                         
   2   9  11        817.51        824.63        47.56 o                         
   3   9  11        617.54        615.34        63.41 o                         
   4   9  11        814.19        668.95        68.15 o                         
  -4  10  11        152.99        214.60        66.20 o                         
  -3  10  11        438.93        396.73        44.52 o                         
  -2  10  11        107.69        150.85        27.10 o                         
  -1  10  11        270.20        260.24        28.96 o                         
   0  10  11          4.54         27.13        22.52 o                         
   1  10  11        220.85        242.82        33.51 o                         
   2  10  11        150.57        176.75        30.67 o                         
   3  10  11        491.62        390.70        51.16 o                         
   4  10  11        186.37        244.27        72.45 o                         
  -4  11  11        336.92        292.35        86.19 o                         
  -3  11  11        744.95        750.61        68.21 o                         
  -2  11  11        347.95        345.25        46.52 o                         
  -1  11  11       3177.10       3203.08       109.29 o                         
   0  11  11         65.17         98.54        25.23 o                         
   1  11  11       3085.46       2975.07       129.76 o                         
   2  11  11        326.83        299.71        37.91 o                         
   3  11  11        668.33        595.94        61.05 o                         
   4  11  11        295.51        318.92        65.15 o                         
  -3  12  11        202.34        214.19        52.09 o                         
  -2  12  11       1102.60       1161.49        83.34 o                         
  -1  12  11        623.68        643.53        43.44 o                         
   0  12  11       1366.79       1425.05        70.00 o                         
   1  12  11        552.91        548.80        55.23 o                         
   2  12  11       1049.96       1080.62        77.11 o                         
   3  12  11        261.77        310.42        54.38 o                         
  -3  13  11          7.85        -11.77        57.95 o                         
  -2  13  11         74.04        168.86        64.64 o                         
  -1  13  11        132.14         88.91        36.33 o                         
   0  13  11        113.23         75.29        36.34 o                         
   1  13  11        146.97        125.88        39.85 o                         
   2  13  11         63.93         86.66        35.53 o                         
   3  13  11          4.68         10.93        54.40 o                         
  -3  14  11         55.20         17.59        79.59 o                         
  -2  14  11       1146.91       1251.30       111.99 o                         
  -1  14  11         62.62         25.22        57.71 o                         
   0  14  11       1748.60       1721.26        98.83 o                         
   1  14  11         36.44         43.66        42.89 o                         
   2  14  11        789.64        684.43        72.47 o                         
   3  14  11         22.88         32.18       119.03 o                         
  -2  15  11        121.01        133.27        66.13 o                         
  -1  15  11       1065.57       1254.60       110.16 o                         
   0  15  11        382.67        427.76        55.07 o                         
   1  15  11       1127.12       1039.72       102.67 o                         
   2  15  11        158.23        188.41        80.52 o                         
  -1  16  11         43.01         66.93        72.35 o                         
   0  16  11          3.53        -43.72       100.00 o                         
   1  16  11         48.44        140.82        69.97 o                         
   0   0  12       6884.92       7333.15       295.71 o                         
   1   0  12       1284.88       1249.86        43.61 o                         
   2   0  12       5121.16       5092.48       136.78 o                         
   3   0  12       1619.96       1641.88        77.40 o                         
   4   0  12        502.08        508.18        51.99 o                         
   5   0  12         17.23         -7.26        47.92 o                         
  -5   1  12        112.25        156.39        55.74 o                         
  -4   1  12        322.11        254.87        49.29 o                         
  -3   1  12       1597.80       1591.47        76.45 o                         
  -2   1  12       1458.76       1432.85        44.98 o                         
  -1   1  12        987.60        974.52        46.80 o                         
   0   1  12        413.06        622.65        35.72 o                         
   1   1  12       1086.66       1107.48        45.96 o                         
   2   1  12       1556.87       1474.58        43.48 o                         
   3   1  12       1698.39       1702.75        78.79 o                         
   4   1  12        230.14        219.71        38.02 o                         
   5   1  12        137.69        170.69        51.07 o                         
  -5   2  12        158.30        113.11        59.33 o                         
  -4   2  12         18.38        -11.51        32.88 o                         
  -3   2  12       1626.05       1609.88        68.55 o                         
  -2   2  12        703.85        706.82        26.51 o                         
  -1   2  12        166.33        158.05        16.35 o                         
   0   2  12         98.31         96.57        13.96 o                         
   1   2  12        112.41         81.27        16.79 o                         
   2   2  12        676.39        650.59        30.40 o                         
   3   2  12       1687.37       1650.05        78.62 o                         
   4   2  12          5.49         39.88        31.43 o                         
   5   2  12        212.80        255.22        57.53 o                         
  -5   3  12        297.38        197.21        71.05 o                         
  -4   3  12        132.05        189.84        38.94 o                         
  -3   3  12       1590.96       1562.46        63.95 o                         
  -2   3  12       1059.15       1065.21        35.09 o                         
  -1   3  12       6431.36       6204.99       176.41 o                         
   0   3  12        545.21        429.56        26.19 o                         
   1   3  12       6522.90       6105.67       177.67 o                         
   2   3  12       1224.30       1229.11        45.58 o                         
   3   3  12       1777.63       1723.33        72.75 o                         
   4   3  12        188.60        201.51        54.72 o                         
   5   3  12        227.42        194.93        50.52 o                         
  -5   4  12        271.59        172.27        59.71 o                         
  -4   4  12         85.19        109.67        36.54 o                         
  -3   4  12        195.63        226.20        28.68 o                         
  -2   4  12       4188.23       4058.08        99.88 o                         
  -1   4  12       1395.93       1357.22        50.20 o                         
   0   4  12       9770.38       9656.54       235.78 o                         
   1   4  12       1401.44       1400.61        44.10 o                         
   2   4  12       4094.69       4017.85       114.87 o                         
   3   4  12        155.48        164.36        25.09 o                         
   4   4  12        151.19        153.05        44.29 o                         
   5   4  12        325.45        291.82        63.68 o                         
  -5   5  12         50.44         33.89        55.82 o                         
  -4   5  12        329.15        317.52        52.57 o                         
  -3   5  12        309.95        355.47        29.28 o                         
  -2   5  12        486.56        533.81        40.43 o                         
  -1   5  12        227.86        246.95        24.42 o                         
   0   5  12         38.20         47.24        14.79 o                         
   1   5  12        263.56        276.36        20.44 o                         
   2   5  12        421.10        408.48        32.25 o                         
   3   5  12        229.03        165.92        28.86 o                         
   4   5  12        398.61        406.93        70.55 o                         
   5   5  12         10.45        -23.79        67.30 o                         
  -4   6  12       1297.68       1398.76        91.91 o                         
  -3   6  12        510.87        532.08        40.34 o                         
  -2   6  12       4417.53       4366.94       125.90 o                         
  -1   6  12       1680.74       1672.25        51.93 o                         
   0   6  12       1402.15       1313.98        52.88 o                         
   1   6  12       1741.90       1671.50        54.54 o                         
   2   6  12       4555.65       4563.03       137.61 o                         
   3   6  12        474.51        419.30        35.74 o                         
   4   6  12       1362.06       1429.91       130.14 o                         
  -4   7  12        286.57        282.56        49.30 o                         
  -3   7  12        673.90        654.85        50.31 o                         
  -2   7  12       1031.45       1067.14        46.47 o                         
  -1   7  12       1631.04       1573.72        57.45 o                         
   0   7  12        331.39        403.23        34.84 o                         
   1   7  12       1283.74       1213.26        54.82 o                         
   2   7  12       1122.41       1042.53        47.60 o                         
   3   7  12        580.67        678.80        62.07 o                         
   4   7  12        200.82        206.50        58.46 o                         
  -4   8  12        183.37        146.94        47.34 o                         
  -3   8  12        560.02        642.74        58.11 o                         
  -2   8  12        135.70        113.69        20.98 o                         
  -1   8  12        100.91         87.96        24.36 o                         
   0   8  12        337.93        322.35        29.52 o                         
   1   8  12         97.34         90.44        27.63 o                         
   2   8  12         83.56        124.39        25.01 o                         
   3   8  12        480.48        526.36        57.58 o                         
   4   8  12        243.56        238.55        61.18 o                         
  -4   9  12        382.15        356.36        54.56 o                         
  -3   9  12        366.82        351.59        48.58 o                         
  -2   9  12        191.02        205.29        25.97 o                         
  -1   9  12       2374.11       2302.53        86.85 o                         
   0   9  12          9.96         32.22        21.60 o                         
   1   9  12       2431.67       2354.87        94.14 o                         
   2   9  12        272.83        289.31        41.43 o                         
   3   9  12        320.53        268.35        56.98 o                         
   4   9  12        482.79        517.02        68.44 o                         
  -4  10  12        157.65        170.10        68.50 o                         
  -3  10  12        358.56        453.20        98.79 o                         
  -2  10  12       1878.88       1970.70        97.36 o                         
  -1  10  12       1180.33       1168.23        97.51 o                         
   0  10  12       5821.78       5761.74       153.78 o                         
   1  10  12       1185.01       1116.58        77.86 o                         
   2  10  12       2073.66       1972.43        77.01 o                         
   3  10  12        432.54        472.00        54.16 o                         
   4  10  12        177.68        195.25        58.57 o                         
  -3  11  12         65.22         61.81        45.19 o                         
  -2  11  12        125.87        163.78        40.49 o                         
  -1  11  12       1425.65       1445.18        67.79 o                         
   0  11  12        106.97         85.42        25.87 o                         
   1  11  12       1475.78       1296.14       100.46 o                         
   2  11  12        160.50        117.73        43.37 o                         
   3  11  12         46.16         12.16        42.50 o                         
  -3  12  12        338.21        363.65        57.88 o                         
  -2  12  12        461.00        446.28        53.98 o                         
  -1  12  12        248.02        278.31        35.78 o                         
   0  12  12        283.82        322.18        40.97 o                         
   1  12  12        335.07        308.15        40.79 o                         
   2  12  12        497.01        562.82        49.26 o                         
   3  12  12        347.86        292.22        62.43 o                         
  -3  13  12        661.67        785.40        93.14 o                         
  -2  13  12        421.88        564.18        70.74 o                         
  -1  13  12        990.39       1070.86        60.09 o                         
   0  13  12        470.82        479.75        48.70 o                         
   1  13  12       1064.31        918.55        61.19 o                         
   2  13  12        466.91        436.80        46.59 o                         
   3  13  12        676.24        569.77        64.20 o                         
  -2  14  12        183.53        332.73        78.98 o                         
  -1  14  12         33.93         73.90        51.90 o                         
   0  14  12        779.52        676.77        65.28 o                         
   1  14  12         17.69         64.88        43.76 o                         
   2  14  12        155.58        171.80        55.49 o                         
  -2  15  12        131.31         95.68        86.03 o                         
  -1  15  12        428.94        600.51        84.99 o                         
   0  15  12         16.02         68.68        46.70 o                         
   1  15  12        381.99        410.63        79.87 o                         
   2  15  12        160.89         89.88        64.31 o                         
  -1  16  12        402.91        399.49        82.16 o                         
   0  16  12       1228.81       1332.51       153.83 o                         
   1  16  12        355.38        357.11        80.22 o                         
   1   0  13        141.56        133.04        16.89 o                         
   2   0  13        945.98        944.39        37.28 o                         
   3   0  13         20.25         44.22        22.88 o                         
   4   0  13       1005.70        993.87        68.42 o                         
   5   0  13         50.74         16.60        46.85 o                         
  -5   1  13        252.93        207.04        64.42 o                         
  -4   1  13        666.51        735.06        51.96 o                         
  -3   1  13        171.99        171.19        29.31 o                         
  -2   1  13       2896.17       2846.06        77.06 o                         
  -1   1  13        265.29        327.87        27.40 o                         
   0   1  13      10094.77      10505.17       294.98 o                         
   1   1  13        187.90        230.73        23.60 o                         
   2   1  13       2920.02       2832.23        73.49 o                         
   3   1  13         66.45        109.35        29.16 o                         
   4   1  13        533.78        526.16        48.32 o                         
   5   1  13        214.21        199.97        75.95 o                         
  -5   2  13        180.60        249.72        88.89 o                         
  -4   2  13        346.03        439.84        73.57 o                         
  -3   2  13       1667.28       1526.93        60.06 o                         
  -2   2  13        410.93        415.70        20.77 o                         
  -1   2  13       5601.33       5802.83       188.41 o                         
   0   2  13        619.78        707.90        31.68 o                         
   1   2  13       5923.22       6035.01       188.10 o                         
   2   2  13        351.62        341.04        21.26 o                         
   3   2  13       1616.99       1539.18        91.92 o                         
   4   2  13        299.95        281.41        43.46 o                         
   5   2  13        141.31        120.69        49.23 o                         
  -5   3  13        472.52        397.17        70.25 o                         
  -4   3  13         94.24        133.51        36.83 o                         
  -3   3  13        835.47        776.71        42.79 o                         
  -2   3  13        208.44        223.20        19.06 o                         
  -1   3  13       1095.66       1117.20        62.08 o                         
   0   3  13       2120.60       2052.54        66.69 o                         
   1   3  13       1100.68       1113.11        46.13 o                         
   2   3  13        201.29        224.41        21.99 o                         
   3   3  13        669.81        691.23        47.29 o                         
   4   3  13         94.57         77.22        35.51 o                         
   5   3  13        411.30        352.99        62.75 o                         
  -5   4  13        159.60        232.98        80.97 o                         
  -4   4  13        481.44        419.74        72.93 o                         
  -3   4  13       1104.90       1132.14        49.60 o                         
  -2   4  13        322.62        316.77        24.17 o                         
  -1   4  13       1100.04       1106.97        46.74 o                         
   0   4  13         21.34         10.14        15.07 o                         
   1   4  13       1236.68       1251.04        45.72 o                         
   2   4  13        410.89        427.41        31.70 o                         
   3   4  13       1149.83       1088.71        50.25 o                         
   4   4  13        441.96        408.60        88.54 o                         
   5   4  13        191.86        224.60        53.02 o                         
  -4   5  13        831.62        868.46        72.14 o                         
  -3   5  13        167.22        133.78        24.24 o                         
  -2   5  13       2535.73       2459.51        74.98 o                         
  -1   5  13        310.39        342.37        29.86 o                         
   0   5  13       5373.26       5076.15       145.96 o                         
   1   5  13        352.90        357.18        25.87 o                         
   2   5  13       2293.79       2163.30        86.47 o                         
   3   5  13        230.28        282.57        31.40 o                         
   4   5  13        750.90        877.41        73.87 o                         
  -4   6  13        385.84        374.56        52.86 o                         
  -3   6  13        272.81        312.36        50.25 o                         
  -2   6  13         30.75         62.56        20.25 o                         
  -1   6  13        636.38        727.37        66.16 o                         
   0   6  13        778.04        733.48        37.52 o                         
   1   6  13        664.95        578.35        42.11 o                         
   2   6  13         33.64         52.76        23.52 o                         
   3   6  13        220.55        191.96        31.18 o                         
   4   6  13        372.40        302.86        63.29 o                         
  -4   7  13        180.01        257.56        50.03 o                         
  -3   7  13        456.74        508.31        42.14 o                         
  -2   7  13       1058.44       1056.15        46.59 o                         
  -1   7  13         50.79         41.11        25.14 o                         
   0   7  13       2046.03       1901.30        70.43 o                         
   1   7  13        101.55         92.83        27.70 o                         
   2   7  13       1054.20       1004.11        58.85 o                         
   3   7  13        474.34        472.53        53.01 o                         
   4   7  13        111.44        142.67        65.53 o                         
  -4   8  13         58.08          9.79        45.30 o                         
  -3   8  13       1769.78       1837.95        93.52 o                         
  -2   8  13        274.48        288.64        29.33 o                         
  -1   8  13       2650.47       2585.22       116.64 o                         
   0   8  13        303.97        332.17        30.07 o                         
   1   8  13       3245.59       3187.08       110.19 o                         
   2   8  13        202.31        181.39        29.28 o                         
   3   8  13       1762.98       1704.56        99.44 o                         
   4   8  13         52.48        118.18        58.19 o                         
  -4   9  13         81.60         57.17        53.82 o                         
  -3   9  13        304.90        350.90        61.05 o                         
  -2   9  13       1330.07       1433.33        64.88 o                         
  -1   9  13        324.62        287.07        38.64 o                         
   0   9  13       3908.95       3705.90       112.00 o                         
   1   9  13        358.25        328.55        36.26 o                         
   2   9  13       1475.47       1506.37        70.33 o                         
   3   9  13        371.02        330.54        56.53 o                         
   4   9  13        147.86        141.30        61.34 o                         
  -4  10  13        565.95        482.29        82.16 o                         
  -3  10  13        105.30        120.67        54.40 o                         
  -2  10  13        551.64        637.74        59.50 o                         
  -1  10  13         15.51         33.23        29.65 o                         
   0  10  13        202.35        190.22        27.89 o                         
   1  10  13         27.64        -28.13        28.90 o                         
   2  10  13        537.85        592.36        47.80 o                         
   3  10  13        123.29        135.76        50.27 o                         
   4  10  13        522.19        447.49        68.20 o                         
  -3  11  13        193.29        206.43        51.24 o                         
  -2  11  13       1401.81       1541.20        87.52 o                         
  -1  11  13        252.96        263.49        36.89 o                         
   0  11  13       5077.77       5006.02       151.75 o                         
   1  11  13        226.63        240.03        39.06 o                         
   2  11  13       1404.02       1374.79        72.00 o                         
   3  11  13        209.61        199.38        49.78 o                         
  -3  12  13        454.05        407.83        65.37 o                         
  -2  12  13        181.28        215.85        46.60 o                         
  -1  12  13       1934.08       1950.21       104.80 o                         
   0  12  13        290.06        254.40        39.30 o                         
   1  12  13       1770.39       1705.06        88.05 o                         
   2  12  13        132.77        178.43        41.07 o                         
   3  12  13        361.63        402.74        58.82 o                         
  -3  13  13        387.65        393.93        86.43 o                         
  -2  13  13         31.44         15.65        50.05 o                         
  -1  13  13         84.61         53.50        33.29 o                         
   0  13  13         29.38        -12.16        42.87 o                         
   1  13  13        115.02        111.74        38.88 o                         
   2  13  13         27.55         45.63        37.72 o                         
   3  13  13        265.61        219.18        56.30 o                         
  -2  14  13          8.60         15.92        67.74 o                         
  -1  14  13       1132.79       1269.67       117.67 o                         
   0  14  13         63.79        135.03        50.40 o                         
   1  14  13       1120.04       1055.62        74.31 o                         
   2  14  13          5.40        -34.92        48.93 o                         
  -2  15  13        377.65        511.09       111.86 o                         
  -1  15  13        317.69        427.19       100.25 o                         
   0  15  13        737.58        737.24        91.08 o                         
   1  15  13        327.34        271.12        77.09 o                         
   2  15  13        420.05        379.78        76.74 o                         
  -1  16  13        241.53        386.66        95.79 o                         
   0  16  13          2.97         71.08        76.08 o                         
   1  16  13        229.09        198.51        75.29 o                         
   0   0  14       2354.29       2197.24       105.03 o                         
   1   0  14       3948.67       3611.80       120.68 o                         
   2   0  14       1694.73       1741.50        53.33 o                         
   3   0  14        487.09        513.56        39.30 o                         
   4   0  14         36.27         54.71        35.05 o                         
   5   0  14         70.09        141.20        54.94 o                         
  -5   1  14        454.34        482.29       103.87 o                         
  -4   1  14        680.01        681.58        50.69 o                         
  -3   1  14       1159.74       1075.23        65.63 o                         
  -2   1  14        621.14        637.92        30.48 o                         
  -1   1  14       2317.41       2363.41        87.82 o                         
   0   1  14        962.89        959.47        43.17 o                         
   1   1  14       2375.21       2444.71        86.42 o                         
   2   1  14        880.82        899.52        32.47 o                         
   3   1  14       1363.97       1353.86        66.86 o                         
   4   1  14        569.05        586.02        91.35 o                         
   5   1  14        455.16        491.77        82.86 o                         
  -5   2  14         93.13         76.60       127.73 o                         
  -4   2  14        656.56        665.56        60.72 o                         
  -3   2  14        337.35        321.37        29.92 o                         
  -2   2  14        348.52        330.42        21.65 o                         
  -1   2  14         98.76        127.49        26.33 o                         
   0   2  14        595.51        582.51        36.58 o                         
   1   2  14         39.70         31.30        17.46 o                         
   2   2  14        341.30        336.40        23.16 o                         
   3   2  14        357.20        306.79        37.34 o                         
   4   2  14        784.69        792.90        62.59 o                         
   5   2  14         80.02        131.22        63.57 o                         
  -5   3  14         90.58        104.28        65.01 o                         
  -4   3  14        629.66        690.09        60.55 o                         
  -3   3  14        353.54        345.06        36.58 o                         
  -2   3  14       3332.64       3207.64        92.28 o                         
  -1   3  14       3213.45       3083.64       106.68 o                         
   0   3  14       2168.61       1969.50        68.29 o                         
   1   3  14       3066.99       2978.35        96.08 o                         
   2   3  14       3662.68       3554.09        87.12 o                         
   3   3  14        278.86        301.45        37.75 o                         
   4   3  14        709.45        774.24        82.55 o                         
   5   3  14        104.68        106.97        52.65 o                         
  -4   4  14         73.61         94.48        43.88 o                         
  -3   4  14        878.82        921.00        45.44 o                         
  -2   4  14       1014.15       1027.13        43.23 o                         
  -1   4  14       2338.72       2417.67       100.06 o                         
   0   4  14       1133.84       1139.13        47.59 o                         
   1   4  14       2682.71       2530.49        93.84 o                         
   2   4  14       1173.09       1145.08        52.34 o                         
   3   4  14        996.72        936.52        50.34 o                         
   4   4  14        117.86        156.83        44.96 o                         
   5   4  14        343.33        221.17        89.96 o                         
  -4   5  14        445.94        492.40        61.09 o                         
  -3   5  14        618.09        593.66        42.00 o                         
  -2   5  14        638.59        616.19        37.64 o                         
  -1   5  14          4.13         29.50        20.40 o                         
   0   5  14         62.97         85.64        23.28 o                         
   1   5  14         14.98         16.11        18.22 o                         
   2   5  14        576.68        621.15        43.95 o                         
   3   5  14        512.41        476.34        40.48 o                         
   4   5  14        442.51        544.30        70.66 o                         
  -4   6  14        243.03        250.08        48.56 o                         
  -3   6  14        530.58        554.47        41.81 o                         
  -2   6  14        342.88        351.28        29.31 o                         
  -1   6  14       5560.37       5272.54       157.61 o                         
   0   6  14       2446.52       2235.46        68.55 o                         
   1   6  14       5193.97       5159.61       174.14 o                         
   2   6  14        184.74        203.83        32.67 o                         
   3   6  14        461.07        413.23        38.67 o                         
   4   6  14        237.71        218.14        59.55 o                         
  -4   7  14        411.34        430.27        55.61 o                         
  -3   7  14       1159.68       1157.58        62.27 o                         
  -2   7  14       1247.89       1281.02        62.95 o                         
  -1   7  14       1225.93       1298.18        66.74 o                         
   0   7  14       2145.02       2051.16        75.13 o                         
   1   7  14       1316.31       1163.95        63.08 o                         
   2   7  14       1178.13       1225.39        70.51 o                         
   3   7  14       1274.83       1270.43        81.02 o                         
   4   7  14        319.91        390.20        69.00 o                         
  -4   8  14        428.73        491.58        68.51 o                         
  -3   8  14         13.05         23.67        32.91 o                         
  -2   8  14        532.66        616.64        47.42 o                         
  -1   8  14         15.61         38.57        26.40 o                         
   0   8  14        140.89        174.44        33.19 o                         
   1   8  14         44.40         45.65        29.30 o                         
   2   8  14        592.16        578.94        41.60 o                         
   3   8  14          1.88         15.14        38.67 o                         
   4   8  14        355.04        405.92       135.78 o                         
  -4   9  14        321.06        327.55       105.05 o                         
  -3   9  14        389.46        306.23        52.94 o                         
  -2   9  14        479.69        505.10        52.46 o                         
  -1   9  14       1420.48       1430.54        78.81 o                         
   0   9  14         22.95         22.07        24.53 o                         
   1   9  14       1628.35       1468.09        86.62 o                         
   2   9  14        533.88        594.13        69.00 o                         
   3   9  14        416.16        406.14        62.94 o                         
   4   9  14        267.13        231.85        66.43 o                         
  -4  10  14        171.75        134.90        68.74 o                         
  -3  10  14        244.52        254.90        67.15 o                         
  -2  10  14        333.89        419.36        48.18 o                         
  -1  10  14       1160.66       1145.51        84.20 o                         
   0  10  14        904.01        932.35        50.57 o                         
   1  10  14       1204.61       1133.88        61.37 o                         
   2  10  14        346.18        388.70        43.52 o                         
   3  10  14        232.57        186.00        52.88 o                         
   4  10  14        176.39        131.23        58.52 o                         
  -3  11  14        473.86        476.90        62.74 o                         
  -2  11  14        233.56        345.05        59.65 o                         
  -1  11  14        160.53        199.81        35.49 o                         
   0  11  14         43.72         77.35        33.68 o                         
   1  11  14        146.14        132.07        36.66 o                         
   2  11  14        190.57        166.22        39.48 o                         
   3  11  14        489.65        425.07        78.63 o                         
  -3  12  14         95.64         61.91        54.31 o                         
  -2  12  14        201.41        263.63        49.13 o                         
  -1  12  14        575.06        603.98        47.23 o                         
   0  12  14        189.92        223.33        39.27 o                         
   1  12  14        656.25        691.08        54.62 o                         
   2  12  14        222.46        194.16        41.90 o                         
   3  12  14         85.11         56.22        49.34 o                         
  -3  13  14         89.45         62.00        67.31 o                         
  -2  13  14       1072.95       1096.85        95.82 o                         
  -1  13  14        624.24        629.59        57.40 o                         
   0  13  14       2082.32       2212.17       117.78 o                         
   1  13  14        612.20        437.16        54.28 o                         
   2  13  14       1075.75       1051.03       101.81 o                         
   3  13  14        104.79        104.94        53.19 o                         
  -2  14  14        139.03         88.91        55.07 o                         
  -1  14  14        355.41        358.54        62.92 o                         
   0  14  14         62.38        109.69        50.48 o                         
   1  14  14        385.14        341.09        53.73 o                         
   2  14  14        108.35        118.55        45.54 o                         
  -2  15  14         74.38        105.62        92.99 o                         
  -1  15  14          1.56         43.89        54.58 o                         
   0  15  14          7.30        -49.27        49.27 o                         
   1  15  14          5.26         33.27        42.52 o                         
   2  15  14         78.64         15.37        62.95 o                         
  -1  16  14        348.89        523.13       193.18 o                         
   0  16  14        205.16        211.79        83.15 o                         
   1   0  15        239.68        229.49        20.99 o                         
   2   0  15        703.53        719.15        32.20 o                         
   3   0  15       1868.10       1847.91        85.57 o                         
   4   0  15          0.24        -27.38        36.36 o                         
   5   0  15        769.83        865.41        99.62 o                         
  -5   1  15         58.23        -78.26        78.26 o                         
  -4   1  15        333.86        349.54        83.30 o                         
  -3   1  15        922.06        918.45        54.64 o                         
  -2   1  15       1011.01       1033.75        46.56 o                         
  -1   1  15       3221.95       2991.36       104.71 o                         
   0   1  15         38.77         57.19        17.42 o                         
   1   1  15       3462.07       3288.85       114.23 o                         
   2   1  15       1069.04        993.99        47.40 o                         
   3   1  15       1029.21        984.78        60.18 o                         
   4   1  15        304.55        279.11        46.65 o                         
   5   1  15        100.20         72.82        73.94 o                         
  -5   2  15         41.73        -23.19        62.22 o                         
  -4   2  15        759.94        859.85        69.00 o                         
  -3   2  15        433.84        423.30        34.62 o                         
  -2   2  15       1482.12       1561.49        56.09 o                         
  -1   2  15         84.82        126.51        22.82 o                         
   0   2  15       4746.06       4419.38       162.97 o                         
   1   2  15         95.87        101.05        21.74 o                         
   2   2  15       1475.84       1505.42        54.01 o                         
   3   2  15        541.35        627.61        48.05 o                         
   4   2  15        780.67        879.39        66.32 o                         
   5   2  15         35.81          6.83        60.47 o                         
  -4   3  15        430.52        420.62        57.18 o                         
  -3   3  15         82.43         78.22        24.87 o                         
  -2   3  15         26.15         24.91        18.67 o                         
  -1   3  15         47.01         52.82        22.07 o                         
   0   3  15          4.29          4.24        17.21 o                         
   1   3  15         92.72         88.64        21.46 o                         
   2   3  15        115.27        151.62        25.29 o                         
   3   3  15         53.29         68.36        29.48 o                         
   4   3  15        408.30        444.83        52.00 o                         
  -4   4  15        106.42        136.89        59.06 o                         
  -3   4  15        403.04        376.58        35.82 o                         
  -2   4  15        862.76        886.85        43.12 o                         
  -1   4  15         50.84         55.52        22.78 o                         
   0   4  15       3208.66       3128.73        93.50 o                         
   1   4  15         72.79         53.70        18.17 o                         
   2   4  15        914.99       1047.91        55.77 o                         
   3   4  15        319.16        297.53        35.14 o                         
   4   4  15         99.84        220.86        65.41 o                         
  -4   5  15         78.34         52.66        45.96 o                         
  -3   5  15       1051.36       1130.76        90.00 o                         
  -2   5  15         82.10        119.94        22.07 o                         
  -1   5  15       2204.79       2026.78        86.12 o                         
   0   5  15         50.51         51.67        20.68 o                         
   1   5  15       2626.90       2517.53        91.23 o                         
   2   5  15         67.92         73.42        26.68 o                         
   3   5  15        928.41        959.02        77.13 o                         
   4   5  15         54.66         10.48        89.31 o                         
  -4   6  15        115.69        219.87        48.32 o                         
  -3   6  15       1081.80       1161.99        83.20 o                         
  -2   6  15       1564.75       1553.22        62.43 o                         
  -1   6  15        915.13        931.62        64.43 o                         
   0   6  15       1271.51       1155.83        55.08 o                         
   1   6  15        895.42        876.17        54.01 o                         
   2   6  15       1677.24       1620.14        74.42 o                         
   3   6  15        985.96        954.45        54.68 o                         
   4   6  15        145.43         92.43        52.60 o                         
  -4   7  15        406.53        510.02        91.59 o                         
  -3   7  15        258.53        299.79        37.54 o                         
  -2   7  15        201.10        133.84        26.94 o                         
  -1   7  15       1132.61       1322.13        62.81 o                         
   0   7  15        270.87        301.63        29.39 o                         
   1   7  15        739.95        744.14        54.70 o                         
   2   7  15        242.53        228.89        41.76 o                         
   3   7  15        176.04        135.46        42.67 o                         
   4   7  15        452.83        501.92        74.10 o                         
  -4   8  15        448.84        534.40        71.91 o                         
  -3   8  15        301.10        319.13        58.72 o                         
  -2   8  15       2146.98       2222.63       104.81 o                         
  -1   8  15        611.96        676.68        48.69 o                         
   0   8  15       2834.96       2699.86        94.79 o                         
   1   8  15        729.29        672.07        49.99 o                         
   2   8  15       2162.64       2089.63        95.43 o                         
   3   8  15        324.55        279.53        49.46 o                         
   4   8  15        403.26        427.19        74.44 o                         
  -4   9  15        223.03        270.08        62.89 o                         
  -3   9  15        839.53        936.25        74.45 o                         
  -2   9  15         57.87        123.35        35.64 o                         
  -1   9  15        732.96        898.95        58.47 o                         
   0   9  15        238.10        259.97        32.76 o                         
   1   9  15        711.30        784.36        63.61 o                         
   2   9  15        136.67        116.81        38.20 o                         
   3   9  15        648.07        581.94       136.07 o                         
   4   9  15        262.32        231.36        67.93 o                         
  -3  10  15        786.75        857.14        89.98 o                         
  -2  10  15         29.08         45.33        36.68 o                         
  -1  10  15        525.30        440.71        51.97 o                         
   0  10  15        243.68        236.75        32.04 o                         
   1  10  15        556.62        562.95        48.87 o                         
   2  10  15         58.12         29.15        46.65 o                         
   3  10  15        748.29        798.74       131.54 o                         
  -3  11  15        572.61        523.47        68.71 o                         
  -2  11  15        100.51        169.07        46.89 o                         
  -1  11  15       1691.69       1695.93        78.85 o                         
   0  11  15        106.38         77.72        35.57 o                         
   1  11  15       1732.76       1668.49        85.96 o                         
   2  11  15        112.86        125.58        40.24 o                         
   3  11  15        709.87        780.43        76.57 o                         
  -3  12  15        282.99        395.27        66.48 o                         
  -2  12  15        837.32        932.04        73.72 o                         
  -1  12  15        229.91        310.12        41.54 o                         
   0  12  15       1393.03       1330.79        78.70 o                         
   1  12  15        178.02        195.82        42.14 o                         
   2  12  15        853.97        860.93        74.74 o                         
   3  12  15        291.71        216.52        57.08 o                         
  -2  13  15        641.78        665.24        68.08 o                         
  -1  13  15         83.28        138.19        44.11 o                         
   0  13  15         36.35         -3.85        43.69 o                         
   1  13  15         86.70         21.16        43.79 o                         
   2  13  15        568.38        591.20        59.45 o                         
  -2  14  15        664.54        746.73        94.10 o                         
  -1  14  15         36.05         76.30        42.25 o                         
   0  14  15        460.79        408.77        68.14 o                         
   1  14  15         30.47         40.70        46.52 o                         
   2  14  15        541.43        470.13        65.28 o                         
  -1  15  15        528.14        536.81        74.83 o                         
   0  15  15          7.91         49.03        61.74 o                         
   1  15  15        504.01        489.95       108.69 o                         
   0  16  15        235.89        248.81        82.25 o                         
   0   0  16       3860.26       4127.80       214.29 o                         
   1   0  16        556.42        518.78        30.87 o                         
   2   0  16       1721.23       1733.50        64.30 o                         
   3   0  16       1646.20       1588.53        79.11 o                         
   4   0  16        352.59        436.66        62.93 o                         
  -4   1  16        290.92        258.72        62.48 o                         
  -3   1  16        567.84        572.01        44.02 o                         
  -2   1  16        428.60        429.27        26.31 o                         
  -1   1  16       1352.31       1285.64        59.01 o                         
   0   1  16       1257.74       1266.52        57.10 o                         
   1   1  16       1557.64       1482.51        56.67 o                         
   2   1  16        411.25        425.38        31.65 o                         
   3   1  16        623.34        669.11        49.86 o                         
   4   1  16        328.76        409.39        61.57 o                         
  -4   2  16        439.62        453.48        82.91 o                         
  -3   2  16        206.23        262.58        36.08 o                         
  -2   2  16        934.42        891.00        43.27 o                         
  -1   2  16        335.00        333.90        31.05 o                         
   0   2  16        306.81        280.59        26.86 o                         
   1   2  16        370.09        375.01        34.07 o                         
   2   2  16       1078.19       1118.78        53.19 o                         
   3   2  16        263.90        307.89        43.87 o                         
   4   2  16        508.43        468.88        52.19 o                         
  -4   3  16        123.09        104.16        48.41 o                         
  -3   3  16        801.48        786.22        49.55 o                         
  -2   3  16        486.45        508.12        33.20 o                         
  -1   3  16       3427.26       3263.24       118.93 o                         
   0   3  16       1596.15       1504.59        64.74 o                         
   1   3  16       3444.81       3443.81       117.32 o                         
   2   3  16        553.64        613.62        46.34 o                         
   3   3  16        895.25        770.25        56.94 o                         
   4   3  16        118.61        159.20        47.32 o                         
  -4   4  16        647.28        699.20        68.47 o                         
  -3   4  16        577.66        660.35        46.12 o                         
  -2   4  16       1454.41       1412.69        55.06 o                         
  -1   4  16        846.34        883.93        59.57 o                         
   0   4  16       1783.27       1742.02        68.41 o                         
   1   4  16        602.13        587.04        45.39 o                         
   2   4  16       1340.06       1342.66        67.04 o                         
   3   4  16        675.41        627.99        45.51 o                         
   4   4  16        587.02        555.98        71.35 o                         
  -4   5  16        611.32        643.45        68.46 o                         
  -3   5  16        618.33        592.60        44.98 o                         
  -2   5  16       2014.94       2089.64        70.31 o                         
  -1   5  16        999.96       1084.86        65.81 o                         
   0   5  16        634.79        710.08        38.91 o                         
   1   5  16       1013.44        998.30        59.66 o                         
   2   5  16       1908.27       1860.18        85.03 o                         
   3   5  16        690.33        643.92        46.10 o                         
   4   5  16        581.36        572.44       107.58 o                         
  -4   6  16        209.69        217.55        49.30 o                         
  -3   6  16        310.87        309.12        40.46 o                         
  -2   6  16       1782.70       1709.51        77.25 o                         
  -1   6  16       1620.87       1639.79        82.60 o                         
   0   6  16       2244.21       2140.93        92.70 o                         
   1   6  16       1568.40       1515.80        74.56 o                         
   2   6  16       1647.89       1617.77        78.78 o                         
   3   6  16        329.85        347.81        36.99 o                         
   4   6  16        193.23        113.85        55.85 o                         
  -4   7  16        211.81        281.10        62.25 o                         
  -3   7  16        633.91        640.93        78.48 o                         
  -2   7  16       1026.88       1134.39        73.27 o                         
  -1   7  16       2298.26       2383.90        95.95 o                         
   0   7  16        403.67        408.87        31.59 o                         
   1   7  16       2271.65       2380.76        98.20 o                         
   2   7  16       1066.92        974.60        71.66 o                         
   3   7  16        641.03        683.41        63.29 o                         
   4   7  16        203.86        221.98        64.52 o                         
  -4   8  16        485.00        517.17        71.68 o                         
  -3   8  16         81.16        112.26        46.00 o                         
  -2   8  16        366.02        331.52        49.41 o                         
  -1   8  16        122.21        159.92        32.41 o                         
   0   8  16        151.81         94.01        26.92 o                         
   1   8  16         91.21        113.09        34.27 o                         
   2   8  16        289.35        302.46        44.33 o                         
   3   8  16         90.27        114.46        50.27 o                         
   4   8  16        487.75        418.34        77.49 o                         
  -4   9  16         57.76         62.81        59.77 o                         
  -3   9  16        357.26        348.69        51.35 o                         
  -2   9  16        772.03        840.32        59.42 o                         
  -1   9  16       1369.89       1518.49        78.52 o                         
   0   9  16       1119.44       1170.42        60.35 o                         
   1   9  16       1507.11       1422.20        77.98 o                         
   2   9  16        641.08        593.83        56.99 o                         
   3   9  16        259.70        425.41        80.33 o                         
   4   9  16         91.30        100.98        62.30 o                         
  -3  10  16        306.05        363.76        53.38 o                         
  -2  10  16       1174.57       1280.59        76.64 o                         
  -1  10  16        150.64        209.13        41.25 o                         
   0  10  16        194.00        235.19        35.22 o                         
   1  10  16         97.24        114.91        38.85 o                         
   2  10  16       1221.03       1192.98        75.72 o                         
   3  10  16        266.97        178.26        61.07 o                         
  -3  11  16        245.24        280.31        61.56 o                         
  -2  11  16        103.35        158.46        45.01 o                         
  -1  11  16        506.41        509.86        48.29 o                         
   0  11  16         22.45        -20.05        33.99 o                         
   1  11  16        506.92        482.86        49.47 o                         
   2  11  16        142.91         59.86        39.64 o                         
   3  11  16        292.47        122.47        57.88 o                         
  -3  12  16        157.50         48.47        53.45 o                         
  -2  12  16        345.12        411.24        59.06 o                         
  -1  12  16        247.99        271.42        42.68 o                         
   0  12  16        156.32        140.75        46.69 o                         
   1  12  16        222.55        316.03        58.85 o                         
   2  12  16        434.44        495.55        53.14 o                         
   3  12  16        181.07         84.40        58.04 o                         
  -2  13  16        195.29        256.87        54.75 o                         
  -1  13  16        660.97        768.61        72.16 o                         
   0  13  16        184.04        223.17        51.38 o                         
   1  13  16        606.66        580.84        62.28 o                         
   2  13  16        246.56        219.12        50.89 o                         
  -2  14  16        295.63        449.05        82.81 o                         
  -1  14  16        150.42        186.55        50.54 o                         
   0  14  16         45.76         60.08        48.30 o                         
   1  14  16        177.88        130.89        50.96 o                         
   2  14  16        311.70        248.47        60.11 o                         
  -1  15  16         98.38        175.98        73.71 o                         
   0  15  16         50.64         50.72        55.73 o                         
   1  15  16        105.39         77.75        50.74 o                         
   1   0  17        127.59         98.12        29.83 o                         
   2   0  17        202.63        187.01        24.57 o                         
   3   0  17         12.77         55.80        33.38 o                         
   4   0  17        274.25        298.23        59.11 o                         
  -4   1  17        559.32        631.80       143.16 o                         
  -3   1  17         15.39         37.29        35.75 o                         
  -2   1  17       2919.69       2777.78       110.30 o                         
  -1   1  17        614.61        519.77        40.24 o                         
   0   1  17       4321.34       4496.96       150.30 o                         
   1   1  17        524.72        533.83        34.19 o                         
   2   1  17       3113.22       3061.85       106.58 o                         
   3   1  17         30.78         68.11        29.86 o                         
   4   1  17        536.65        518.57        77.97 o                         
  -4   2  17        146.20         79.60        54.17 o                         
  -3   2  17        655.83        665.29        51.44 o                         
  -2   2  17        419.44        429.44        33.17 o                         
  -1   2  17       4444.90       4321.98       153.43 o                         
   0   2  17        931.59       1007.87        49.36 o                         
   1   2  17       4661.69       4728.17       151.89 o                         
   2   2  17        398.00        427.97        43.88 o                         
   3   2  17        666.31        737.62        62.05 o                         
   4   2  17        128.32        141.06        55.09 o                         
  -4   3  17         92.17        113.86        48.42 o                         
  -3   3  17       1185.82       1200.98        65.25 o                         
  -2   3  17        623.63        642.81        36.36 o                         
  -1   3  17        379.60        338.85        41.10 o                         
   0   3  17        134.95        103.56        25.04 o                         
   1   3  17        334.95        331.94        30.81 o                         
   2   3  17        500.52        492.93        40.16 o                         
   3   3  17       1143.66       1075.60        79.23 o                         
   4   3  17        110.90         81.32        42.20 o                         
  -4   4  17        422.31        336.73        58.26 o                         
  -3   4  17        608.62        662.42        45.20 o                         
  -2   4  17        588.51        628.77        37.15 o                         
  -1   4  17        802.02        837.99        58.35 o                         
   0   4  17        267.47        302.38        30.55 o                         
   1   4  17        757.37        780.04        57.83 o                         
   2   4  17        648.98        621.01        40.27 o                         
   3   4  17        464.76        404.26        40.77 o                         
   4   4  17        359.13        367.00       101.90 o                         
  -4   5  17        324.80        324.24        56.64 o                         
  -3   5  17          4.66        -22.65        28.35 o                         
  -2   5  17       1909.02       1880.64        66.09 o                         
  -1   5  17         53.27         68.66        31.04 o                         
   0   5  17       4396.80       4130.52       120.82 o                         
   1   5  17         61.93         47.73        45.03 o                         
   2   5  17       1480.46       1520.01        78.35 o                         
   3   5  17          7.42         15.46        29.84 o                         
   4   5  17        415.33        438.82        67.95 o                         
  -4   6  17        215.25        231.93        59.31 o                         
  -3   6  17        600.65        612.48        55.75 o                         
  -2   6  17         84.01        125.88        38.91 o                         
  -1   6  17        402.22        466.07        48.18 o                         
   0   6  17        184.67        178.73        27.69 o                         
   1   6  17        481.58        513.67        41.38 o                         
   2   6  17        190.04        189.06        42.72 o                         
   3   6  17        577.69        567.83        58.67 o                         
   4   6  17        219.73        193.09        59.31 o                         
  -4   7  17        176.97        270.95        86.97 o                         
  -3   7  17        329.87        310.58        47.63 o                         
  -2   7  17        590.36        546.03        57.85 o                         
  -1   7  17         33.07         52.75        29.01 o                         
   0   7  17        456.13        452.27        34.31 o                         
   1   7  17         10.21          6.90        28.74 o                         
   2   7  17        865.35        823.52        74.22 o                         
   3   7  17        371.76        436.10        63.66 o                         
   4   7  17        224.96        147.99        63.00 o                         
  -4   8  17         48.50          8.15        55.60 o                         
  -3   8  17       1431.00       1459.84        88.68 o                         
  -2   8  17        168.34         78.63        41.67 o                         
  -1   8  17       3444.07       3521.84       133.22 o                         
   0   8  17       1123.82       1012.52        52.54 o                         
   1   8  17       3569.13       3715.35       137.33 o                         
   2   8  17        194.10        104.66        39.37 o                         
   3   8  17       1611.77       1741.18       116.05 o                         
   4   8  17         49.82        -25.11        70.84 o                         
  -3   9  17        179.71        168.02        48.69 o                         
  -2   9  17        984.37       1099.42        89.68 o                         
  -1   9  17        137.96        130.66        35.11 o                         
   0   9  17       3961.93       3854.16       129.49 o                         
   1   9  17         99.07         37.63        36.04 o                         
   2   9  17        956.18        889.00        66.89 o                         
   3   9  17        230.48        262.17       126.90 o                         
  -3  10  17         45.38         95.05        47.89 o                         
  -2  10  17        306.63        389.56        50.77 o                         
  -1  10  17        299.79        341.66        45.65 o                         
   0  10  17         50.26         61.93        37.85 o                         
   1  10  17        243.40        250.19        46.39 o                         
   2  10  17        305.54        294.38        50.12 o                         
   3  10  17         36.34         96.98        59.77 o                         
  -3  11  17        282.56        247.97        54.98 o                         
  -2  11  17       1462.88       1513.22        85.44 o                         
  -1  11  17        316.95        321.89        49.57 o                         
   0  11  17       1732.16       1702.67       100.72 o                         
   1  11  17        329.81        315.90        49.07 o                         
   2  11  17       1345.43       1318.01       127.55 o                         
   3  11  17        275.90        199.65        66.43 o                         
  -3  12  17        317.66        278.81        62.26 o                         
  -2  12  17        177.62        252.89        56.38 o                         
  -1  12  17        858.91        679.23        54.61 o                         
   0  12  17        181.95        131.60        47.80 o                         
   1  12  17        805.62        861.64        68.45 o                         
   2  12  17        156.84        114.96        50.95 o                         
   3  12  17        319.90        330.78       128.63 o                         
  -2  13  17         37.61         93.27        51.05 o                         
  -1  13  17         70.80         68.51        45.21 o                         
   0  13  17         66.58         96.11        55.23 o                         
   1  13  17         44.74        -28.61        46.17 o                         
   2  13  17         37.43         59.04        50.10 o                         
  -2  14  17          6.70        -46.21        66.07 o                         
  -1  14  17        538.22        474.39        61.37 o                         
   0  14  17          5.84        -27.50        49.38 o                         
   1  14  17        598.13        517.24        84.81 o                         
   2  14  17          2.01        -18.90        48.32 o                         
  -1  15  17         32.29         57.98        63.63 o                         
   0  15  17        760.39        771.29        93.23 o                         
   1  15  17         34.12        -20.89        50.68 o                         
   0   0  18       1569.14       1694.18       113.58 o                         
   1   0  18       1364.50       1383.59        68.76 o                         
   2   0  18       1284.26       1315.68        61.57 o                         
   3   0  18        940.96       1026.70        99.00 o                         
   4   0  18        394.84        489.76       125.96 o                         
  -4   1  18        396.45        445.81        76.88 o                         
  -3   1  18        336.38        371.69        66.38 o                         
  -2   1  18        124.87        146.11        28.14 o                         
  -1   1  18        505.45        474.58        43.96 o                         
   0   1  18       1790.69       1875.40        76.69 o                         
   1   1  18        354.98        334.46        41.74 o                         
   2   1  18        188.88        227.19        30.58 o                         
   3   1  18        250.50        218.91        75.09 o                         
   4   1  18        370.86        453.63        67.60 o                         
  -4   2  18        412.17        386.68       111.86 o                         
  -3   2  18        304.31        274.18        44.57 o                         
  -2   2  18        533.40        465.60        40.47 o                         
  -1   2  18       1390.08       1310.38        78.40 o                         
   0   2  18         14.99         15.67        20.47 o                         
   1   2  18       1407.21       1458.32        65.00 o                         
   2   2  18        523.39        557.78        41.55 o                         
   3   2  18        381.05        341.51        56.71 o                         
   4   2  18        440.41        464.53        68.94 o                         
  -4   3  18        250.25        273.45        57.44 o                         
  -3   3  18        747.74        780.22        54.12 o                         
  -2   3  18       1232.53       1229.34        60.59 o                         
  -1   3  18       3222.32       2832.51       187.46 o                         
   0   3  18       3082.03       3039.05       183.71 o                         
   1   3  18       3037.94       2922.21       105.97 o                         
   2   3  18       1175.14       1233.84        63.23 o                         
   3   3  18        656.84        697.39       120.67 o                         
   4   3  18        204.64        116.80        68.29 o                         
  -4   4  18        133.28         77.19        49.42 o                         
  -3   4  18        745.17        795.42        54.46 o                         
  -2   4  18        847.02        913.82        48.55 o                         
  -1   4  18       3743.28       3394.79       135.40 o                         
   0   4  18       3844.95       3813.28       133.26 o                         
   1   4  18       3488.00       3150.34       135.72 o                         
   2   4  18        686.56        701.59        45.45 o                         
   3   4  18        644.04        698.67        55.88 o                         
  -4   5  18        239.01        166.59        59.74 o                         
  -3   5  18        113.40        138.85        33.57 o                         
  -2   5  18        118.79        162.71        28.48 o                         
  -1   5  18        168.02        151.38        36.28 o                         
   0   5  18        315.86        329.94        30.47 o                         
   1   5  18        220.63        207.26        43.38 o                         
   2   5  18         76.60         40.02        37.08 o                         
   3   5  18        135.14        118.35        37.69 o                         
   4   5  18        210.50        234.83        61.94 o                         
  -4   6  18        178.98        225.37        63.95 o                         
  -3   6  18        364.45        395.25        51.09 o                         
  -2   6  18        991.45       1086.05        74.67 o                         
  -1   6  18       2288.30       2335.00       107.24 o                         
   0   6  18       2334.70       2342.38        81.97 o                         
   1   6  18       2154.12       2264.58       113.84 o                         
   2   6  18       1208.48       1184.19        72.17 o                         
   3   6  18        456.89        508.99        57.82 o                         
   4   6  18        236.90        212.78        70.05 o                         
  -4   7  18        437.14        379.45        69.17 o                         
  -3   7  18        302.67        292.78        59.85 o                         
  -2   7  18       1533.29       1452.49       102.24 o                         
  -1   7  18        824.35        949.38        60.02 o                         
   0   7  18        225.25        227.45        29.68 o                         
   1   7  18        682.75        726.16        51.27 o                         
   2   7  18       1538.12       1288.92        86.21 o                         
   3   7  18        368.09        363.52        67.46 o                         
   4   7  18        460.93        524.10        99.60 o                         
  -4   8  18        213.01        253.68        66.88 o                         
  -3   8  18        396.62        444.58        56.55 o                         
  -2   8  18        227.48        205.02        48.90 o                         
  -1   8  18        105.12        144.75        36.65 o                         
   0   8  18          4.06         23.16        25.51 o                         
   1   8  18         92.96         78.50        38.23 o                         
   2   8  18        285.03        310.63        52.26 o                         
   3   8  18        387.32        363.69        66.13 o                         
   4   8  18        237.99        333.94        89.49 o                         
  -3   9  18        388.87        409.95        64.00 o                         
  -2   9  18        531.83        457.19        54.61 o                         
  -1   9  18        599.43        546.72        52.11 o                         
   0   9  18       1262.01       1144.92        59.70 o                         
   1   9  18        702.64        657.21        56.69 o                         
   2   9  18        429.11        427.97        53.58 o                         
   3   9  18        483.66        476.98        88.65 o                         
  -3  10  18        308.20        311.00        57.17 o                         
  -2  10  18        438.82        493.38        55.34 o                         
  -1  10  18       1183.98       1281.51        74.84 o                         
   0  10  18       2128.64       2019.19        98.10 o                         
   1  10  18       1067.34       1085.59        74.02 o                         
   2  10  18        359.43        358.36        54.11 o                         
   3  10  18        233.52        199.23       105.75 o                         
  -3  11  18         96.73         62.71        52.78 o                         
  -2  11  18        154.30        207.99        49.87 o                         
  -1  11  18         78.46         82.45        42.74 o                         
   0  11  18        113.10        173.15        47.85 o                         
   1  11  18         45.47         21.29        42.00 o                         
   2  11  18        261.04        319.71        59.54 o                         
   3  11  18        129.54        160.15        67.91 o                         
  -2  12  18        397.17        332.76        56.08 o                         
  -1  12  18        174.41        129.27        57.22 o                         
   0  12  18        324.39        277.72        53.75 o                         
   1  12  18        100.92         70.58        49.49 o                         
   2  12  18        279.82        217.93        60.13 o                         
  -2  13  18        488.70        471.50        62.50 o                         
  -1  13  18        493.96        607.51        80.61 o                         
   0  13  18        881.07        934.93        77.84 o                         
   1  13  18        577.55        482.14        63.56 o                         
   2  13  18        473.55        417.32        62.78 o                         
  -1  14  18        586.27        619.83        69.41 o                         
   0  14  18        236.10        202.40        58.41 o                         
   1  14  18        590.25        518.74        65.36 o                         
   0  15  18          4.07         41.23        57.74 o                         
   1   0  19        146.64        159.70        31.95 o                         
   2   0  19          0.07         -9.17        22.55 o                         
   3   0  19       1248.97       1336.49       173.67 o                         
   4   0  19          2.52         42.57        51.66 o                         
  -4   1  19        185.00        319.01       132.90 o                         
  -3   1  19       1397.54       1587.42       192.24 o                         
  -2   1  19       1051.08       1001.10        82.53 o                         
  -1   1  19       3249.07       2839.59       119.62 o                         
   0   1  19        209.49        227.96        31.14 o                         
   1   1  19       2934.83       2774.39       108.55 o                         
   2   1  19       1033.99       1025.51        58.29 o                         
   3   1  19       1245.55       1440.60       179.31 o                         
   4   1  19        195.53        163.05        59.06 o                         
  -4   2  19        294.09        330.74        79.45 o                         
  -3   2  19          2.92          9.46        92.59 o                         
  -2   2  19       2535.84       2759.19       117.55 o                         
  -1   2  19         20.25        -14.35        30.80 o                         
   0   2  19       2282.66       2396.07        85.55 o                         
   1   2  19         12.46         47.04        23.21 o                         
   2   2  19       2536.98       2598.39       102.97 o                         
   3   2  19          6.28         11.71        41.31 o                         
   4   2  19        275.28        308.85        79.13 o                         
  -4   3  19        239.17        213.98        57.42 o                         
  -3   3  19          7.26         27.33        32.56 o                         
  -2   3  19        598.78        569.62        54.12 o                         
  -1   3  19        356.36        360.33        80.47 o                         
   0   3  19        483.95        594.55        44.18 o                         
   1   3  19        387.91        385.74        35.80 o                         
   2   3  19        638.61        646.65        46.11 o                         
   3   3  19         13.62         -0.38        37.65 o                         
   4   3  19        255.70        245.74        76.14 o                         
  -4   4  19        115.91         94.34        66.47 o                         
  -3   4  19        125.97         70.39        32.66 o                         
  -2   4  19       1220.90       1333.82        72.90 o                         
  -1   4  19        335.30        276.64        42.32 o                         
   0   4  19       2451.37       2475.59        96.79 o                         
   1   4  19        415.72        360.72        43.76 o                         
   2   4  19       1189.41       1279.10        66.54 o                         
   3   4  19         47.93         36.83        34.93 o                         
   4   4  19        103.99         75.99       100.11 o                         
  -4   5  19          9.75         54.79        56.47 o                         
  -3   5  19       1251.79       1263.34        87.26 o                         
  -2   5  19        138.78         77.10        41.82 o                         
  -1   5  19       2394.33       2324.85       123.81 o                         
   0   5  19        110.86         83.01        24.28 o                         
   1   5  19       2393.95       2247.27       154.04 o                         
   2   5  19        127.93        208.39        35.87 o                         
   3   5  19       1408.95       1371.87        75.86 o                         
   4   5  19         14.55         25.49        53.07 o                         
  -4   6  19        110.30        119.87        62.30 o                         
  -3   6  19         50.57         55.96        42.18 o                         
  -2   6  19        602.64        583.42        87.79 o                         
  -1   6  19        234.12        230.64        42.32 o                         
   0   6  19        640.26        656.99        45.87 o                         
   1   6  19        174.73        125.60        33.03 o                         
   2   6  19        690.49        663.52        55.87 o                         
   3   6  19        119.16        141.77        46.82 o                         
   4   6  19        153.11         63.05        71.81 o                         
  -4   7  19        495.81        508.44        75.58 o                         
  -3   7  19        267.85        261.96        47.62 o                         
  -2   7  19        196.86        100.20        44.83 o                         
  -1   7  19        224.87        265.40        45.31 o                         
   0   7  19         36.19          0.18        25.46 o                         
   1   7  19        110.05        101.86        33.37 o                         
   2   7  19        240.45        270.71        50.51 o                         
   3   7  19        243.01        154.70        56.75 o                         
   4   7  19        489.06        533.35        98.47 o                         
  -3   8  19         84.50         69.62        45.07 o                         
  -2   8  19       1354.97       1419.99        89.72 o                         
  -1   8  19         39.14         74.44        34.68 o                         
   0   8  19       2157.94       2037.54        74.73 o                         
   1   8  19         42.61         -7.76        33.02 o                         
   2   8  19       1235.99       1056.30        75.65 o                         
   3   8  19         72.25        -34.98        53.83 o                         
  -3   9  19        340.20        373.63        57.63 o                         
  -2   9  19        255.65        254.82        53.78 o                         
  -1   9  19       1533.22       1580.28       112.37 o                         
   0   9  19          1.06         27.23        28.29 o                         
   1   9  19       1697.82       1814.23        97.69 o                         
   2   9  19        228.74        215.16        50.07 o                         
   3   9  19        308.69        323.93        83.43 o                         
  -3  10  19        349.49        426.26        62.74 o                         
  -2  10  19        286.11        404.07        57.75 o                         
  -1  10  19        203.95        249.92        43.80 o                         
   0  10  19         68.21         19.92        41.43 o                         
   1  10  19        151.78        101.79        43.47 o                         
   2  10  19        313.40        306.15        53.06 o                         
   3  10  19        387.26        350.60        87.25 o                         
  -3  11  19        322.18        331.70        60.39 o                         
  -2  11  19         20.32         14.84        45.74 o                         
  -1  11  19       2828.41       2709.62       119.26 o                         
   0  11  19         57.36         93.46        50.84 o                         
   1  11  19       2667.65       2641.90       147.30 o                         
   2  11  19         17.40         23.68        51.00 o                         
   3  11  19        278.72        298.36        77.97 o                         
  -2  12  19        330.38        356.95        59.32 o                         
  -1  12  19         57.08         57.64        50.11 o                         
   0  12  19       1464.53       1544.36       105.73 o                         
   1  12  19         39.33         24.65        51.07 o                         
   2  12  19        455.29        529.72        71.07 o                         
  -2  13  19        299.91        234.33        56.25 o                         
  -1  13  19        116.83        130.84        51.01 o                         
   0  13  19          0.64         28.12        50.65 o                         
   1  13  19        120.24         88.25        53.49 o                         
   2  13  19        318.31        174.77        57.70 o                         
  -1  14  19        173.14         82.20        54.40 o                         
   0  14  19        640.51        696.70        75.42 o                         
   1  14  19        208.63        150.07        57.09 o                         
   0   0  20       1130.15       1344.13       107.62 o                         
   1   0  20        903.07        919.42        57.76 o                         
   2   0  20       1044.03       1096.75        76.03 o                         
   3   0  20        723.21        824.88       142.42 o                         
   4   0  20        148.99        310.98        85.66 o                         
  -4   1  20         79.81         33.34        70.80 o                         
  -3   1  20        487.17        636.64       130.43 o                         
  -2   1  20        512.15        560.98        72.66 o                         
  -1   1  20       1114.31       1080.98        71.84 o                         
   0   1  20       1369.47       1522.86        71.12 o                         
   1   1  20        956.92        921.66        62.62 o                         
   2   1  20        448.14        399.50        36.76 o                         
   3   1  20        469.85        243.47       107.87 o                         
   4   1  20         75.40        149.00       115.15 o                         
  -4   2  20        547.77        595.65        80.18 o                         
  -3   2  20        454.14        499.71        95.85 o                         
  -2   2  20        177.87        183.43        41.68 o                         
  -1   2  20        728.54        618.17        55.78 o                         
   0   2  20       1243.02       1353.35        62.06 o                         
   1   2  20        526.93        506.62        38.23 o                         
   2   2  20        252.72        263.56        35.50 o                         
   3   2  20        529.41        421.37       112.80 o                         
   4   2  20        425.51        435.94       135.13 o                         
  -4   3  20        218.59        157.70        66.89 o                         
  -3   3  20        696.51        650.81        70.91 o                         
  -2   3  20       1291.60       1381.15        84.80 o                         
  -1   3  20        480.26        463.94        60.84 o                         
   0   3  20       3582.44       3661.81       212.74 o                         
   1   3  20        817.23        787.10        48.77 o                         
   2   3  20       1316.89       1392.56        71.37 o                         
   3   3  20        717.65        667.62        67.60 o                         
   4   3  20        218.55         90.95        81.55 o                         
  -4   4  20        230.02        273.22        71.69 o                         
  -3   4  20        730.32        656.37        58.86 o                         
  -2   4  20        716.08        692.03        85.47 o                         
  -1   4  20        808.30        811.00        63.25 o                         
   0   4  20        479.96        532.29        61.50 o                         
   1   4  20        894.18        893.98        64.20 o                         
   2   4  20        632.02        711.07        47.09 o                         
   3   4  20        781.36        694.57        62.79 o                         
   4   4  20        321.26        158.63       184.48 o                         
  -4   5  20         58.50         92.60        59.71 o                         
  -3   5  20        101.02        129.35        44.07 o                         
  -2   5  20        413.54        389.96        49.61 o                         
  -1   5  20        276.29        269.29        45.69 o                         
   0   5  20        251.80        238.86        37.22 o                         
   1   5  20        233.62        241.86        39.94 o                         
   2   5  20        410.05        447.23        44.88 o                         
   3   5  20        147.84        160.32        45.06 o                         
   4   5  20         52.79         -3.53       117.97 o                         
  -4   6  20        164.00         99.26        64.49 o                         
  -3   6  20       1345.88       1250.94        73.53 o                         
  -2   6  20        806.26        869.14        70.87 o                         
  -1   6  20       1053.88       1219.45        79.09 o                         
   0   6  20        544.90        641.29        48.44 o                         
   1   6  20        986.85       1066.58       106.19 o                         
   2   6  20        741.08        747.32        61.95 o                         
   3   6  20       1262.35       1103.48        83.15 o                         
   4   6  20        178.54        304.42        75.36 o                         
  -4   7  20        159.19        217.83       100.78 o                         
  -3   7  20        304.23        323.18        50.58 o                         
  -2   7  20        530.93        540.65        62.03 o                         
  -1   7  20        866.94        825.17        68.25 o                         
   0   7  20       1228.48       1253.45        67.46 o                         
   1   7  20        774.85        784.08        56.10 o                         
   2   7  20        559.35        560.28        57.42 o                         
   3   7  20        235.90        277.00        64.32 o                         
  -3   8  20        201.22        212.28        51.55 o                         
  -2   8  20        104.00         39.70        45.30 o                         
  -1   8  20         23.70         11.71        35.96 o                         
   0   8  20        198.63        128.35        30.64 o                         
   1   8  20         40.99          6.57        33.47 o                         
   2   8  20         86.11         28.16        47.41 o                         
   3   8  20        220.09        222.02       107.56 o                         
  -3   9  20        369.67        335.70        66.33 o                         
  -2   9  20        521.00        492.36        64.39 o                         
  -1   9  20         40.08         53.24        40.03 o                         
   0   9  20        360.54        375.78        38.59 o                         
   1   9  20         30.13         76.46        42.26 o                         
   2   9  20        493.76        463.92        59.05 o                         
   3   9  20        369.18        297.13        83.00 o                         
  -3  10  20        167.22        129.95        54.52 o                         
  -2  10  20        720.93        826.97        68.92 o                         
  -1  10  20        520.61        572.67        59.52 o                         
   0  10  20        328.73        301.59        49.17 o                         
   1  10  20        674.87        701.66        71.22 o                         
   2  10  20        653.28        544.96        71.13 o                         
   3  10  20        215.45        176.39        77.54 o                         
  -2  11  20        112.87        112.13        56.49 o                         
  -1  11  20        497.08        572.41        58.34 o                         
   0  11  20         29.83         17.28        87.65 o                         
   1  11  20        417.49        491.89        72.93 o                         
   2  11  20         91.56         83.46        58.61 o                         
  -2  12  20          5.60         43.09        50.10 o                         
  -1  12  20        198.83        202.69        59.63 o                         
   0  12  20         80.12        149.53        58.25 o                         
   1  12  20        187.36        222.40        60.16 o                         
   2  12  20          7.35         14.32        70.55 o                         
  -2  13  20        723.18        735.83        88.13 o                         
  -1  13  20        537.19        495.52        71.24 o                         
   0  13  20       1439.56       1473.04       108.68 o                         
   1  13  20        567.28        459.74        91.02 o                         
   2  13  20        621.38        552.98       150.88 o                         
  -1  14  20        148.96        194.76        60.25 o                         
   0  14  20        490.81        485.86        71.12 o                         
   1  14  20        171.48        135.55        65.64 o                         
   1   0  21          0.53         24.14        26.44 o                         
   2   0  21       1509.03       1422.50        81.64 o                         
   3   0  21         40.08         47.71        98.23 o                         
   4   0  21        569.89        529.24       144.30 o                         
  -4   1  21        396.20        512.82       107.75 o                         
  -3   1  21        128.55        243.47       112.33 o                         
  -2   1  21       1744.26       1656.84        91.48 o                         
  -1   1  21         50.20         75.20        35.56 o                         
   0   1  21        601.77        761.13        51.65 o                         
   1   1  21         77.46         85.60        27.69 o                         
   2   1  21       1815.00       1691.68       105.17 o                         
   3   1  21        125.03         81.55        97.53 o                         
   4   1  21        417.03        328.78       130.19 o                         
  -4   2  21        238.54        235.27        79.49 o                         
  -3   2  21        707.45        844.01       107.05 o                         
  -2   2  21        177.67        110.86        41.75 o                         
  -1   2  21       3345.13       3070.58       161.16 o                         
   0   2  21          0.30         17.28        25.66 o                         
   1   2  21       3605.31       3475.05       182.32 o                         
   2   2  21        167.27        123.92        33.04 o                         
   3   2  21        730.85        920.53       149.23 o                         
   4   2  21        254.75        324.55       125.49 o                         
  -4   3  21         20.61         80.63        69.35 o                         
  -3   3  21        822.01        975.78       115.23 o                         
  -2   3  21         65.41         30.49        39.68 o                         
  -1   3  21        360.85        298.01        51.90 o                         
   0   3  21        116.58        176.64        32.06 o                         
   1   3  21        373.32        349.75        57.82 o                         
   2   3  21         88.64         80.31        31.80 o                         
   3   3  21        826.57        918.66       108.83 o                         
  -4   4  21        176.37         56.42        62.39 o                         
  -3   4  21        214.36        210.40        47.25 o                         
  -2   4  21        460.24        415.49        48.90 o                         
  -1   4  21       1561.26       1476.50       118.21 o                         
   0   4  21        103.78         58.03        28.57 o                         
   1   4  21       1644.84       1524.24       104.37 o                         
   2   4  21        377.96        397.64        39.97 o                         
   3   4  21        290.55        273.42        68.55 o                         
  -4   5  21        398.69        384.06       126.96 o                         
  -3   5  21          2.60          5.75        42.54 o                         
  -2   5  21        965.27       1007.10        71.32 o                         
  -1   5  21        288.31        234.85        46.03 o                         
   0   5  21        443.87        475.79        48.56 o                         
   1   5  21        321.58        333.20        48.17 o                         
   2   5  21       1011.87       1029.61        67.13 o                         
   3   5  21          4.51         44.50        45.61 o                         
   4   5  21        407.30        518.66       162.16 o                         
  -4   6  21        345.93        460.30        82.66 o                         
  -3   6  21        207.17        232.89        47.19 o                         
  -2   6  21        182.24        166.82        47.75 o                         
  -1   6  21        279.36        306.30        50.24 o                         
   0   6  21        109.08        111.78        36.67 o                         
   1   6  21        329.67        378.08        47.11 o                         
   2   6  21        146.22         89.27        40.02 o                         
   3   6  21        168.49        199.05        47.15 o                         
   4   6  21        303.17        454.74       157.46 o                         
  -3   7  21        498.83        448.99        55.19 o                         
  -2   7  21        295.12        421.65        58.63 o                         
  -1   7  21        187.58        219.15        48.58 o                         
   0   7  21        232.26        254.61        38.21 o                         
   1   7  21        174.70         94.34        41.24 o                         
   2   7  21        311.49        340.01        50.67 o                         
   3   7  21        425.20        479.72        73.22 o                         
  -3   8  21        729.23        780.42        72.35 o                         
  -2   8  21         70.43        111.65        50.35 o                         
  -1   8  21       1612.90       1704.40        91.88 o                         
   0   8  21          0.53         -1.30        31.49 o                         
   1   8  21       1655.82       1598.50        82.66 o                         
   2   8  21         76.84         64.97        59.16 o                         
   3   8  21        752.68        835.83       175.67 o                         
  -3   9  21        286.40        317.01        59.90 o                         
  -2   9  21        370.78        299.69        58.64 o                         
  -1   9  21         19.64         25.49        39.74 o                         
   0   9  21       1487.23       1402.67        86.72 o                         
   1   9  21         33.98         15.61        38.63 o                         
   2   9  21        364.20        195.29        59.59 o                         
   3   9  21        230.97        278.36        86.01 o                         
  -3  10  21         42.92         13.73        53.74 o                         
  -2  10  21        509.74        570.36        83.99 o                         
  -1  10  21        102.89         76.32        43.43 o                         
   0  10  21         34.07         40.89        48.36 o                         
   1  10  21        128.82        156.91        54.78 o                         
   2  10  21        494.57        396.27        70.05 o                         
   3  10  21         30.45         68.45        80.57 o                         
  -2  11  21        577.40        643.26        78.99 o                         
  -1  11  21         25.51         18.65        54.37 o                         
   0  11  21       1291.63       1130.58       192.20 o                         
   1  11  21         32.54        -12.48        51.11 o                         
   2  11  21        771.92        781.10        85.72 o                         
  -2  12  21        285.06        158.51        63.70 o                         
  -1  12  21        755.38        781.16        74.08 o                         
   0  12  21          1.16         -9.17        63.58 o                         
   1  12  21        699.41        603.50       116.38 o                         
   2  12  21        254.51        163.94        64.29 o                         
  -1  13  21          8.14         -4.55        55.69 o                         
   0  13  21          2.95         -6.28        66.52 o                         
   1  13  21         28.08         -9.19        58.31 o                         
   0  14  21         53.02         81.64        67.36 o                         
   0   0  22       1833.47       2341.25       150.74 o                         
   1   0  22         59.03         11.65        27.21 o                         
   2   0  22        154.37        109.04        38.22 o                         
   3   0  22        694.22        769.65       143.59 o                         
   4   0  22        320.06        398.57       144.53 o                         
  -4   1  22        487.20        249.11       140.07 o                         
  -3   1  22        287.50        235.01       120.79 o                         
  -2   1  22         97.13        116.86        42.03 o                         
  -1   1  22        412.06        437.00        45.36 o                         
   0   1  22         43.82         76.57        29.92 o                         
   1   1  22        401.42        447.28        39.77 o                         
   2   1  22        172.99        150.04        48.07 o                         
   3   1  22        242.94        351.34       120.56 o                         
   4   1  22        495.92        385.88       137.25 o                         
  -4   2  22         98.08         70.87        88.78 o                         
  -3   2  22        270.65        290.54        85.37 o                         
  -2   2  22         74.17         36.36        69.94 o                         
  -1   2  22        175.94        100.10        40.16 o                         
   0   2  22        218.45        274.52        37.06 o                         
   1   2  22        205.69        205.01        35.30 o                         
   2   2  22        151.11        185.41        35.21 o                         
   3   2  22        262.69        297.52       115.86 o                         
   4   2  22         55.90       -112.10       112.10 o                         
  -4   3  22          9.57         63.00       118.09 o                         
  -3   3  22        301.56        290.05       117.50 o                         
  -2   3  22       1000.22        921.02        88.33 o                         
  -1   3  22       1213.03       1079.13        88.79 o                         
   0   3  22       4031.91       4132.64       147.66 o                         
   1   3  22       1032.41       1102.63        74.16 o                         
   2   3  22        998.63        971.80        57.75 o                         
   3   3  22        223.77        294.83        81.60 o                         
  -4   4  22        138.99        125.64        63.49 o                         
  -3   4  22        189.48        178.10        75.10 o                         
  -2   4  22        320.39        381.94        56.63 o                         
  -1   4  22       1237.17       1119.71        91.52 o                         
   0   4  22       1881.39       2056.99       176.79 o                         
   1   4  22       1258.43       1253.46       109.73 o                         
   2   4  22        426.79        386.73        40.71 o                         
   3   4  22        176.36        162.71        87.06 o                         
  -4   5  22        744.09        725.11        88.81 o                         
  -3   5  22         41.41         -7.57        43.75 o                         
  -2   5  22        315.73        312.47        49.87 o                         
  -1   5  22         35.75          9.53        39.30 o                         
   0   5  22         57.90         47.66        39.43 o                         
   1   5  22         57.33        114.79        42.68 o                         
   2   5  22        323.22        324.90        45.19 o                         
   3   5  22         22.06         45.32        40.82 o                         
   4   5  22        707.81        677.77       176.73 o                         
  -3   6  22        296.80        286.53        62.62 o                         
  -2   6  22        630.28        607.22        66.70 o                         
  -1   6  22        331.47        401.61        56.30 o                         
   0   6  22       1030.98       1058.50        68.45 o                         
   1   6  22        376.46        375.51        49.80 o                         
   2   6  22        702.42        743.93        78.34 o                         
   3   6  22        257.94        294.53        77.54 o                         
  -3   7  22        302.71        363.19        55.96 o                         
  -2   7  22        363.42        420.53        62.28 o                         
  -1   7  22        508.14        648.03        66.05 o                         
   0   7  22        925.60        901.13        60.01 o                         
   1   7  22        556.13        486.88        50.44 o                         
   2   7  22        432.27        430.55        64.98 o                         
   3   7  22        292.55        243.41        79.94 o                         
  -2   8  22         74.64        100.08        56.44 o                         
  -1   8  22         61.48         15.58        46.01 o                         
   0   8  22         44.96         41.04        35.54 o                         
   1   8  22         69.64         -4.62        37.00 o                         
   2   8  22         66.61         15.38        45.01 o                         
   3   8  22        249.87        117.06        76.12 o                         
  -3   9  22        447.32        340.02        62.04 o                         
  -2   9  22        202.54        115.67        55.23 o                         
  -1   9  22        451.59        486.86        70.11 o                         
   0   9  22        229.98        207.96        49.62 o                         
   1   9  22        512.80        549.66        61.03 o                         
   2   9  22        236.73        118.05        65.22 o                         
   3   9  22        376.50        399.07        96.25 o                         
  -2  10  22        300.51        275.26        58.39 o                         
  -1  10  22        611.52        617.55        62.27 o                         
   0  10  22        501.54        512.05        68.17 o                         
   1  10  22        668.26        662.68        85.24 o                         
   2  10  22        235.44        188.25        63.91 o                         
  -2  11  22        184.59        177.06        56.14 o                         
  -1  11  22        182.52        111.76        58.87 o                         
   0  11  22        457.80        514.60        85.40 o                         
   1  11  22        163.35        158.73        61.36 o                         
   2  11  22        193.96        124.94        65.25 o                         
  -2  12  22         48.46         52.88        54.83 o                         
  -1  12  22          7.99        -28.00        51.08 o                         
   0  12  22        389.98        372.18        80.43 o                         
   1  12  22         31.32         86.17        61.48 o                         
   2  12  22        141.30        178.61        69.00 o                         
  -1  13  22        218.49        255.27       106.29 o                         
   0  13  22        994.77       1060.58       110.25 o                         
   1  13  22        207.72         35.82        62.76 o                         
   1   0  23        151.27        112.65        32.45 o                         
   2   0  23         83.10         30.89        37.70 o                         
   3   0  23        179.53        162.39       115.15 o                         
   4   0  23         45.71        -22.33       124.08 o                         
  -4   1  23        212.66        142.18       133.95 o                         
  -3   1  23        487.87        448.40       139.83 o                         
  -2   1  23        209.07        260.38        49.50 o                         
  -1   1  23       2775.54       2656.16       110.45 o                         
   0   1  23        469.36        581.46        48.22 o                         
   1   1  23       2735.27       2795.37       100.65 o                         
   2   1  23        236.91        234.89        45.98 o                         
   3   1  23        592.41        722.65       150.64 o                         
   4   1  23        181.89        259.21       145.94 o                         
  -4   2  23        201.91        122.09       125.96 o                         
  -3   2  23        234.99        221.77       128.31 o                         
  -2   2  23       1732.38       1550.38       138.22 o                         
  -1   2  23         16.26         17.52        33.38 o                         
   0   2  23       1903.27       2046.47        89.99 o                         
   1   2  23         26.43         15.03        26.07 o                         
   2   2  23       1778.02       1771.19        99.00 o                         
   3   2  23        278.02        306.69       116.56 o                         
   4   2  23        200.48        373.66       140.30 o                         
  -4   3  23        203.43        184.09        97.38 o                         
  -3   3  23        107.60        110.97        83.28 o                         
  -2   3  23        420.11        359.78       107.29 o                         
  -1   3  23         24.03        -18.73        43.03 o                         
   0   3  23        171.02        128.79        34.25 o                         
   1   3  23         64.29         85.73        41.54 o                         
   2   3  23        436.10        478.23        43.54 o                         
   3   3  23         64.15        204.39        79.34 o                         
  -3   4  23        222.35        251.43        61.68 o                         
  -2   4  23        480.39        417.84        82.70 o                         
  -1   4  23         14.43        -12.26        44.95 o                         
   0   4  23       3089.55       3157.68       120.09 o                         
   1   4  23          4.18        -46.00        46.00 o                         
   2   4  23        471.20        463.31        52.46 o                         
   3   4  23        174.96        154.08       187.30 o                         
  -3   5  23        525.09        490.83        74.29 o                         
  -2   5  23          6.77         32.95        41.35 o                         
  -1   5  23       2827.48       2670.53       130.90 o                         
   0   5  23        438.30        419.65        54.57 o                         
   1   5  23       2834.22       2810.69       132.54 o                         
   2   5  23         13.08         34.41        37.57 o                         
   3   5  23        535.07        467.19        69.48 o                         
  -3   6  23        271.10        241.16        51.39 o                         
  -2   6  23        637.73        574.52        84.56 o                         
  -1   6  23         11.14         30.40        64.79 o                         
   0   6  23        350.34        355.25        47.84 o                         
   1   6  23          3.10        -34.32        36.27 o                         
   2   6  23        563.63        591.71        59.05 o                         
   3   6  23        270.56        260.87        64.64 o                         
  -3   7  23        101.29         93.33        50.02 o                         
  -2   7  23         35.11         68.08        51.76 o                         
  -1   7  23        167.88        180.60        53.25 o                         
   0   7  23        111.76         79.65        36.03 o                         
   1   7  23        158.83        111.93        41.34 o                         
   2   7  23          8.04         -7.78        46.21 o                         
   3   7  23        116.54         55.42        63.38 o                         
  -3   8  23         18.17        -23.83        50.66 o                         
  -2   8  23       1242.82       1273.47        95.43 o                         
  -1   8  23         65.15          2.53        47.28 o                         
   0   8  23       2191.09       2214.37       111.19 o                         
   1   8  23         48.12         54.11        45.74 o                         
   2   8  23       1255.86       1333.14       106.44 o                         
   3   8  23          9.35        -22.45        90.24 o                         
  -3   9  23        226.48        147.52        64.29 o                         
  -2   9  23        118.34        179.49        59.78 o                         
  -1   9  23        611.37        600.78        62.45 o                         
   0   9  23         13.04        -21.30        43.92 o                         
   1   9  23        646.21        650.46        67.18 o                         
   2   9  23        124.31         13.72        56.20 o                         
   3   9  23        248.98        181.80        91.09 o                         
  -2  10  23        261.68        324.83        78.19 o                         
  -1  10  23        157.27        111.15        48.99 o                         
   0  10  23          8.28        -31.77        45.31 o                         
   1  10  23        147.42        168.17        53.92 o                         
   2  10  23        218.52        208.50        67.06 o                         
  -2  11  23        128.49        187.63        79.78 o                         
  -1  11  23       1192.70       1164.16       101.09 o                         
   0  11  23         36.40         24.68        62.30 o                         
   1  11  23       1295.27       1353.92       102.99 o                         
   2  11  23        116.47         56.92        64.00 o                         
  -1  12  23         26.33         43.27        55.73 o                         
   0  12  23        216.31         84.78        72.59 o                         
   1  12  23         38.18         45.14        60.43 o                         
   0  13  23         26.98         95.34        75.10 o                         
   0   0  24       1855.80       2155.57       119.85 o                         
   1   0  24       1418.59       1601.86        77.01 o                         
   2   0  24        540.97        573.42        75.16 o                         
   3   0  24        567.38        654.73       150.88 o                         
   4   0  24        140.41        257.33       149.47 o                         
  -3   1  24        146.42        151.62       115.86 o                         
  -2   1  24        208.59        200.23        49.65 o                         
  -1   1  24        593.72        725.81        56.74 o                         
   0   1  24        568.19        751.62        55.68 o                         
   1   1  24        676.83        766.04        48.04 o                         
   2   1  24         92.00         64.86        45.74 o                         
   3   1  24        246.41        121.03       115.62 o                         
  -3   2  24        301.22        296.56        96.28 o                         
  -2   2  24         99.05         91.84        48.32 o                         
  -1   2  24        507.63        459.21        49.50 o                         
   0   2  24         63.56         19.42        33.41 o                         
   1   2  24        472.82        505.92        40.57 o                         
   2   2  24         77.08         91.89        41.59 o                         
   3   2  24        258.81        378.83       128.08 o                         
  -3   3  24        325.30        438.08        99.96 o                         
  -2   3  24        524.70        536.09        64.39 o                         
  -1   3  24        169.35        152.48        43.29 o                         
   0   3  24       1331.67       1422.62        76.79 o                         
   1   3  24        249.22        338.10        52.82 o                         
   2   3  24        451.52        435.93        52.17 o                         
   3   3  24        285.88        297.25        91.91 o                         
  -3   4  24        487.94        494.43        72.99 o                         
  -2   4  24        236.89        205.07        50.48 o                         
  -1   4  24       1106.81       1105.87        78.34 o                         
   0   4  24        329.48        419.29        56.00 o                         
   1   4  24       1175.36       1260.30       105.64 o                         
   2   4  24        284.33        270.85        46.48 o                         
   3   4  24        419.27        348.69        93.78 o                         
  -3   5  24        186.75        182.95        63.24 o                         
  -2   5  24        167.65        215.34        52.33 o                         
  -1   5  24        234.39        288.01        91.82 o                         
   0   5  24          9.38         43.26        48.00 o                         
   1   5  24        193.00        101.64        47.84 o                         
   2   5  24        133.62        176.26        44.16 o                         
   3   5  24        283.09        305.19        83.24 o                         
  -3   6  24        255.16        313.09        64.34 o                         
  -2   6  24        312.42        283.46        59.97 o                         
  -1   6  24       1732.71       1728.96       107.05 o                         
   0   6  24        563.32        623.34        69.43 o                         
   1   6  24       1721.16       1707.45       106.70 o                         
   2   6  24        302.72        340.59        58.47 o                         
   3   6  24        276.46        328.53       105.06 o                         
  -3   7  24        275.87        253.83        56.43 o                         
  -2   7  24        754.57        734.31        96.00 o                         
  -1   7  24        361.40        340.85        60.83 o                         
   0   7  24        766.06        802.04        63.98 o                         
   1   7  24        421.69        386.71        57.74 o                         
   2   7  24        654.89        604.11        72.00 o                         
   3   7  24        302.35        132.28        93.66 o                         
  -3   8  24          0.16         31.50        54.37 o                         
  -2   8  24        159.11        111.21        59.04 o                         
  -1   8  24        102.10        203.83        55.13 o                         
   0   8  24          2.60         -3.45        37.63 o                         
   1   8  24         98.09        175.32        51.39 o                         
   2   8  24        226.95        223.46        58.43 o                         
   3   8  24          6.20        -61.44        69.72 o                         
  -2   9  24        323.91        355.71        68.27 o                         
  -1   9  24        241.56        173.20        51.24 o                         
   0   9  24        389.81        374.56        58.55 o                         
   1   9  24        244.61        268.24        67.74 o                         
   2   9  24        328.86        279.97        61.31 o                         
  -2  10  24        279.15        223.48        69.82 o                         
  -1  10  24        665.79        723.36        83.38 o                         
   0  10  24        255.84        216.40        56.87 o                         
   1  10  24        653.52        588.02        69.66 o                         
   2  10  24        408.44        439.27        75.07 o                         
  -2  11  24        128.72        115.08        99.90 o                         
  -1  11  24        164.06         59.78        59.43 o                         
   0  11  24          4.23         39.90        52.45 o                         
   1  11  24        148.72        143.77        64.03 o                         
   2  11  24        121.88        -87.42       137.01 o                         
  -1  12  24        404.52        291.45        66.94 o                         
   0  12  24        235.55        167.06        87.30 o                         
   1  12  24        324.74        257.11        72.72 o                         
   1   0  25         27.10         40.79        32.67 o                         
   2   0  25        535.51        463.78       117.87 o                         
  -3   1  25        446.76        342.10        98.59 o                         
  -2   1  25       1771.10       1458.73        95.08 o                         
  -1   1  25        245.24        385.41        46.71 o                         
   0   1  25       2107.84       2513.84       116.63 o                         
   1   1  25        236.30        255.82        36.44 o                         
   2   1  25       1593.03       1524.78        98.54 o                         
   3   1  25        494.59        521.25       147.82 o                         
  -3   2  25        281.48        213.31        94.47 o                         
  -2   2  25        246.58        229.14        68.42 o                         
  -1   2  25       1950.80       2116.51       105.81 o                         
   0   2  25         96.28         89.80        35.72 o                         
   1   2  25       1743.82       1810.06        85.19 o                         
   2   2  25        189.62        198.97        46.95 o                         
   3   2  25        270.15        269.55       122.20 o                         
  -3   3  25        290.04        129.87        93.72 o                         
  -2   3  25        129.44         80.21        51.68 o                         
  -1   3  25          3.14        -18.28        38.32 o                         
   0   3  25         40.78         77.39        35.83 o                         
   1   3  25          8.59         -8.14        35.65 o                         
   2   3  25        109.80         71.31        42.00 o                         
   3   3  25        276.52        211.51       118.91 o                         
  -3   4  25        206.95        161.29        63.60 o                         
  -2   4  25        298.12        303.87        62.26 o                         
  -1   4  25        232.19        301.59        51.83 o                         
   0   4  25         95.95         74.90        46.35 o                         
   1   4  25        294.75        336.03        65.39 o                         
   2   4  25        342.98        488.23        82.56 o                         
   3   4  25        272.93        230.31        74.56 o                         
  -3   5  25         65.32        -37.20        59.19 o                         
  -2   5  25       1021.46       1096.28        93.60 o                         
  -1   5  25        106.31        109.58        49.67 o                         
   0   5  25       1146.22       1369.48       109.19 o                         
   1   5  25        129.96        148.88        62.69 o                         
   2   5  25       1077.22       1192.95       104.56 o                         
   3   5  25         85.55        144.24        85.07 o                         
  -3   6  25        272.78        242.96        63.92 o                         
  -2   6  25        241.34        254.88        61.85 o                         
  -1   6  25        396.04        543.48        66.46 o                         
   0   6  25         39.40         33.69        41.41 o                         
   1   6  25        255.95        279.35        64.72 o                         
   2   6  25        215.28        167.27        54.10 o                         
   3   6  25        308.69        424.45       108.61 o                         
  -3   7  25        264.33        187.99        63.30 o                         
  -2   7  25        278.36        189.80        91.08 o                         
  -1   7  25        255.57        258.06        60.13 o                         
   0   7  25        349.68        324.89        57.96 o                         
   1   7  25        277.78        277.46        60.84 o                         
   2   7  25        260.79        360.17        65.38 o                         
   3   7  25        257.14        215.03       103.29 o                         
  -2   8  25        140.93        153.14        61.66 o                         
  -1   8  25       1043.58        917.53       108.65 o                         
   0   8  25        178.15        230.01        53.56 o                         
   1   8  25        940.80        834.23        73.88 o                         
   2   8  25        125.19        103.81        58.92 o                         
  -2   9  25        475.24        538.97       132.15 o                         
  -1   9  25         70.09         79.74        50.12 o                         
   0   9  25        569.74        581.57        67.04 o                         
   1   9  25         46.91        132.42        54.51 o                         
   2   9  25        516.96        579.29        74.63 o                         
  -2  10  25         86.56        103.61        65.16 o                         
  -1  10  25        224.09        182.17        64.72 o                         
   0  10  25         59.41         79.33        53.15 o                         
   1  10  25        221.67        191.17        58.23 o                         
   2  10  25         89.19         64.44        63.66 o                         
  -1  11  25        134.54        173.87        65.95 o                         
   0  11  25        927.39        900.18        82.41 o                         
   1  11  25        106.14        178.59        61.45 o                         
   0  12  25         62.84         19.87        56.86 o                         
   0   0  26       1291.32       1486.69       105.42 o                         
   1   0  26        340.70        421.53        49.81 o                         
   2   0  26        926.72        993.38        95.38 o                         
  -3   1  26        193.85         85.47       119.74 o                         
  -2   1  26        360.09        311.86        58.19 o                         
  -1   1  26        472.61        619.15        55.42 o                         
   0   1  26        100.55        201.35        43.74 o                         
   1   1  26        391.13        381.16        39.73 o                         
   2   1  26        279.55        251.52        51.40 o                         
   3   1  26        182.23         37.84       126.90 o                         
  -3   2  26        136.59        160.32        92.54 o                         
  -2   2  26         31.57        -34.27        48.25 o                         
  -1   2  26        380.77        427.11        49.99 o                         
   1   2  26        360.01        372.84        44.55 o                         
   2   2  26         15.02        -45.48        45.48 o                         
   3   2  26         66.36        -27.50       112.80 o                         
  -3   3  26        660.92        577.59       117.48 o                         
  -2   3  26         30.11        -19.96        51.61 o                         
  -1   3  26        902.09       1045.26        91.18 o                         
   0   3  26        708.55        764.53        71.07 o                         
   1   3  26        753.59        875.90        61.76 o                         
   2   3  26         58.75          8.26        58.17 o                         
   3   3  26        545.26        388.23       140.30 o                         
  -3   4  26         56.31         12.37        61.32 o                         
  -2   4  26        309.00        375.39        66.14 o                         
  -1   4  26        262.78        273.20        87.21 o                         
   0   4  26        633.26        775.46        81.65 o                         
   1   4  26        302.73        308.86        88.60 o                         
   2   4  26        317.15        404.59        74.85 o                         
   3   4  26         45.29         96.42        71.87 o                         
  -3   5  26         72.30         42.95        65.86 o                         
  -2   5  26        222.85        156.54        53.15 o                         
  -1   5  26         11.26         18.45        56.07 o                         
   0   5  26         10.17        -32.29        44.36 o                         
   1   5  26          4.37          5.46       150.41 o                         
   2   5  26        296.13        416.35       103.40 o                         
   3   5  26         84.80        134.44        79.63 o                         
  -3   6  26        112.02         31.39        57.13 o                         
  -2   6  26        429.27        412.69        71.63 o                         
  -1   6  26        263.63        168.59       117.87 o                         
   0   6  26        627.33        583.31        62.53 o                         
   1   6  26        239.67        185.78        82.80 o                         
   2   6  26        543.30        569.18        76.05 o                         
   3   6  26        176.96         86.18       115.74 o                         
  -2   7  26        218.01         96.98        82.98 o                         
  -1   7  26        568.44        477.62        69.95 o                         
   0   7  26        175.57        100.00        47.30 o                         
   1   7  26        662.43        838.58        93.07 o                         
   2   7  26        148.42         83.67        56.25 o                         
  -2   8  26         24.51          2.81        59.62 o                         
  -1   8  26         13.57         35.21        54.42 o                         
   0   8  26          2.83          1.27        46.63 o                         
   1   8  26         33.69         74.59        51.93 o                         
   2   8  26         40.19        -53.31        54.57 o                         
  -2   9  26        102.40         22.72        62.97 o                         
  -1   9  26        250.62        283.09        64.92 o                         
   0   9  26        209.99        141.43        57.20 o                         
   1   9  26        255.35        261.66        61.16 o                         
   2   9  26        137.49        119.24        63.05 o                         
  -1  10  26        231.35        267.17        67.60 o                         
   0  10  26        957.03        949.08        84.27 o                         
   1  10  26        179.83         91.60        58.28 o                         
  -1  11  26        248.47        213.06        75.58 o                         
   0  11  26          2.17         27.56        55.76 o                         
   1  11  26        271.35        260.71        66.70 o                         
   1   0  27          5.11         49.86        38.89 o                         
   2   0  27        301.39        284.00        58.07 o                         
   3   0  27        550.30        364.26       157.22 o                         
  -3   1  27        225.08        227.55       102.35 o                         
  -2   1  27         55.13        -71.93        71.93 o                         
  -1   1  27        643.58        700.14        70.30 o                         
   0   1  27         86.75         88.22        37.59 o                         
   1   1  27        758.27        854.18        65.41 o                         
   2   1  27         79.20         45.93        47.39 o                         
   3   1  27        305.41        408.68       145.00 o                         
  -3   2  27        128.39        103.56        97.21 o                         
  -2   2  27        406.07        294.38        65.24 o                         
  -1   2  27        229.04        282.16        47.83 o                         
   0   2  27        810.73        787.80        60.54 o                         
   1   2  27        251.73        278.55        48.63 o                         
   2   2  27        412.92        413.41        67.77 o                         
   3   2  27        137.53         -7.29       126.67 o                         
  -3   3  27         12.75        -89.38        89.38 o                         
  -2   3  27        190.29         69.54        57.39 o                         
  -1   3  27        118.76        147.86        48.60 o                         
   0   3  27         18.67        -12.64        45.12 o                         
   1   3  27        127.18        213.04        44.90 o                         
   2   3  27        186.04        119.35        64.10 o                         
   3   3  27          1.81        -75.82        75.82 o                         
  -3   4  27        308.77        310.17        79.99 o                         
  -2   4  27        537.86        434.58        72.41 o                         
  -1   4  27        134.70        148.47        61.23 o                         
   0   4  27        455.33        488.35        64.92 o                         
   1   4  27        124.73         64.54        51.31 o                         
   2   4  27        484.14        640.32        86.16 o                         
   3   4  27        348.96        333.25       155.21 o                         
  -3   5  27        191.77         56.44        66.95 o                         
  -2   5  27         69.92        108.66        53.32 o                         
  -1   5  27        808.41        792.26        91.48 o                         
   0   5  27        167.72        125.92        53.28 o                         
   1   5  27        738.13        952.65       120.60 o                         
   2   5  27         33.50        107.31        65.59 o                         
   3   5  27        198.37         94.94       119.85 o                         
  -2   6  27        403.25        420.88        70.84 o                         
  -1   6  27         15.05         96.90        55.97 o                         
   0   6  27        565.60        576.31        79.39 o                         
   1   6  27         12.39         15.18        82.02 o                         
   2   6  27        368.23        235.01        74.86 o                         
  -2   7  27         25.06         48.39        61.09 o                         
  -1   7  27        122.68         86.78        59.15 o                         
   0   7  27        114.63         47.07        46.91 o                         
   1   7  27        116.17        142.84        68.03 o                         
   2   7  27         66.46        134.21        73.53 o                         
  -2   8  27        671.21        666.24        83.98 o                         
  -1   8  27         65.48         50.44        58.02 o                         
   0   8  27        400.11        329.76        63.85 o                         
   1   8  27         90.79        122.87        78.66 o                         
   2   8  27        578.52        593.07        99.51 o                         
  -1   9  27        455.00        383.04        67.41 o                         
   0   9  27          6.32        -40.51        51.27 o                         
   1   9  27        359.73        328.59        73.61 o                         
  -1  10  27        113.42         98.66        65.28 o                         
   0  10  27         38.77         55.41        56.78 o                         
   1  10  27        101.92         40.28        84.36 o                         
   0   0  28        152.86        105.42        60.69 o                         
   1   0  28        341.02        382.55        54.01 o                         
   2   0  28        626.55        742.10        77.88 o                         
   3   0  28        253.11        174.78       113.99 o                         
  -3   1  28        578.59        378.09       115.58 o                         
  -2   1  28        136.75        172.55        59.36 o                         
  -1   1  28        114.48        132.28        45.47 o                         
   0   1  28        245.99        244.07        44.74 o                         
   1   1  28         82.41        124.06        43.84 o                         
   2   1  28        147.36        212.87        61.47 o                         
   3   1  28        617.55        262.50       152.05 o                         
  -3   2  28         21.62        -32.30       129.02 o                         
  -2   2  28        129.24        141.25        69.33 o                         
  -1   2  28        160.88        165.98        47.31 o                         
   0   2  28         15.01          7.71        46.97 o                         
   1   2  28        136.03        176.37        46.69 o                         
   2   2  28        123.15        164.81        59.60 o                         
   3   2  28         54.00        106.29       134.31 o                         
  -3   3  28        212.40         78.82       103.77 o                         
  -2   3  28        758.84        567.81        91.72 o                         
  -1   3  28        387.57        402.78        71.66 o                         
   0   3  28       1006.73       1188.00        96.10 o                         
   1   3  28        340.91        390.16        56.97 o                         
   2   3  28        800.62        983.49       127.24 o                         
   3   3  28        204.09        142.54       225.14 o                         
  -2   4  28         92.13         78.59        63.54 o                         
  -1   4  28        648.15        666.98        87.65 o                         
   0   4  28        137.90        143.65        53.85 o                         
   1   4  28        784.48        823.34        79.90 o                         
   2   4  28         83.68         88.94       103.83 o                         
  -2   5  28        309.62        265.50        63.13 o                         
  -1   5  28         52.60         83.88        63.58 o                         
   0   5  28          0.48        -10.01        49.87 o                         
   1   5  28         42.50        -38.53       133.60 o                         
   2   5  28        283.57        368.56        82.09 o                         
  -2   6  28         41.12         58.69        62.57 o                         
  -1   6  28        659.48        654.90        77.08 o                         
   0   6  28        259.24        334.32        64.79 o                         
   1   6  28        661.09        770.69       116.22 o                         
   2   6  28         38.10         54.60        70.78 o                         
  -2   7  28        289.94        266.46        71.56 o                         
  -1   7  28        248.49        113.02        60.69 o                         
   0   7  28        330.24        230.55        64.92 o                         
   1   7  28        233.32        183.79        91.33 o                         
   2   7  28        388.53        362.49        76.18 o                         
  -2   8  28        194.04        106.69        98.26 o                         
  -1   8  28          8.79        -57.38        57.38 o                         
   0   8  28         16.13        -16.69        57.98 o                         
   1   8  28          5.89         25.38        60.25 o                         
   2   8  28        152.71         91.77        99.38 o                         
  -1   9  28         43.06        104.48        75.38 o                         
   0   9  28        214.21        188.95        60.03 o                         
   1   9  28         49.53         66.80        65.21 o                         
   0  10  28        329.14        342.31        67.82 o                         
   1   0  29          0.33         -6.34        43.27 o                         
   2   0  29        208.42        203.04        56.73 o                         
  -2   1  29        497.52        506.92        72.44 o                         
  -1   1  29        184.38        181.66        60.14 o                         
   0   1  29        115.48         70.71        52.35 o                         
   1   1  29        163.15        186.48        48.94 o                         
   2   1  29        484.22        582.86        77.59 o                         
  -2   2  29         54.30         18.01        59.36 o                         
  -1   2  29        790.99        990.04        72.80 o                         
   0   2  29        182.35        259.56        59.15 o                         
   1   2  29        767.68        837.98        70.66 o                         
   2   2  29         77.35         82.79        57.34 o                         
  -2   3  29        173.56         66.60        61.16 o                         
  -1   3  29         21.93         31.36        58.94 o                         
   0   3  29         84.96        124.41        53.65 o                         
   1   3  29         35.04          0.90        43.18 o                         
   2   3  29        172.35        155.56        72.41 o                         
  -2   4  29         57.91        -13.69        62.33 o                         
  -1   4  29        215.92        138.00       126.17 o                         
   0   4  29         85.65        197.20        56.57 o                         
   1   4  29        277.04        219.49        63.02 o                         
   2   4  29         30.31         57.70        68.85 o                         
  -2   5  29        657.45        672.96        76.85 o                         
  -1   5  29        158.51        158.63        93.17 o                         
   0   5  29       1083.80       1136.17        92.13 o                         
   1   5  29        173.17        258.90        86.34 o                         
   2   5  29        692.43        716.01        95.97 o                         
  -2   6  29        175.29        212.75        68.43 o                         
  -1   6  29        128.53         19.57        58.05 o                         
   0   6  29          7.49        -15.10        54.04 o                         
   1   6  29        124.49        114.08        85.54 o                         
   2   6  29        208.83        157.40        94.13 o                         
  -1   7  29         65.03          6.00        58.01 o                         
   0   7  29         83.25         30.20        58.86 o                         
   1   7  29         51.27        -23.01        81.78 o                         
  -1   8  29        380.79        289.51        73.41 o                         
   0   8  29        279.29        234.95        72.88 o                         
   1   8  29        368.36        285.79       144.63 o                         
   0   9  29        537.16        520.98        73.03 o                         
   0   0  30       1246.28       1473.54       134.54 o                         
   1   0  30         90.40         90.34        47.08 o                         
   2   0  30       1000.86       1260.76       117.93 o                         
  -2   1  30         40.77         13.78        55.95 o                         
  -1   1  30        411.81        446.95        68.34 o                         
   0   1  30        346.80        376.46        65.97 o                         
   1   1  30        432.87        586.38        63.42 o                         
   2   1  30         34.31         89.13        60.22 o                         
  -2   2  30        105.12        201.00        78.87 o                         
  -1   2  30         16.48         61.87        54.11 o                         
   0   2  30        275.21        242.52        65.40 o                         
   1   2  30         19.56         30.44        46.53 o                         
   2   2  30        111.69         57.49        61.91 o                         
  -2   3  30        118.49        157.69        79.98 o                         
  -1   3  30        684.61        797.56        92.92 o                         
   0   3  30         87.70         37.80        59.67 o                         
   1   3  30        694.15        815.68        73.31 o                         
   2   3  30         72.86        175.45        75.39 o                         
  -2   4  30        519.33        521.90       153.56 o                         
  -1   4  30        128.33         45.71        85.33 o                         
   0   4  30        351.88        292.83        62.67 o                         
   1   4  30        121.95         10.55        52.69 o                         
   2   4  30        470.77        372.63        87.50 o                         
  -2   5  30        180.80        111.56        70.28 o                         
  -1   5  30        172.81        175.45        71.56 o                         
   0   5  30          1.58         88.54        56.92 o                         
   1   5  30        169.87         52.23        68.57 o                         
   2   5  30        167.93        235.60        79.85 o                         
  -1   6  30        261.06        220.96        66.95 o                         
   0   6  30        973.77       1040.65        92.20 o                         
   1   6  30        254.05        213.48        81.76 o                         
  -1   7  30        465.45        653.60        84.02 o                         
   0   7  30         60.89        110.48        63.22 o                         
   1   7  30        554.77        895.77       138.54 o                         
   0   8  30         40.87        -48.44        61.75 o                         
   1   0  31         20.06         19.17        46.44 o                         
   2   0  31         12.02         78.10        68.15 o                         
  -2   1  31        172.93        263.46        77.35 o                         
  -1   1  31        382.50        296.73        68.80 o                         
   0   1  31        443.05        540.30        76.26 o                         
   1   1  31        360.65        462.50        61.99 o                         
   2   1  31        123.35        124.39        67.44 o                         
  -2   2  31        144.28        132.52        58.29 o                         
  -1   2  31        136.79        197.19        73.42 o                         
   0   2  31        699.53        677.31       112.41 o                         
   1   2  31        106.34        151.38        51.75 o                         
   2   2  31        246.41        231.18        84.84 o                         
  -2   3  31         10.43         13.18        75.40 o                         
  -1   3  31        131.53        185.69        71.02 o                         
   0   3  31          5.61        -16.78        60.97 o                         
   1   3  31        136.27         92.14        56.82 o                         
   2   3  31         31.72         -2.97        63.46 o                         
  -1   4  31        202.07        129.61        72.25 o                         
   0   4  31        216.91        232.09        74.38 o                         
   1   4  31        222.92        249.12        63.99 o                         
  -1   5  31        908.07       1086.16       184.19 o                         
   0   5  31        151.23        134.02        60.91 o                         
   1   5  31        924.44       1022.23        90.33 o                         
  -1   6  31        171.80        204.21       107.56 o                         
   0   6  31         68.62         98.96        70.04 o                         
   1   6  31        137.13        136.74        73.71 o                         
   0   7  31         43.60        -43.82        71.45 o                         
   0   0  32         18.22        142.65       108.57 o                         
   1   0  32       1023.12       1199.83        86.69 o                         
  -1   1  32          1.40          4.47        56.71 o                         
   0   1  32        145.24        116.96        75.45 o                         
   1   1  32          1.60          6.18        49.86 o                         
  -1   2  32        325.26        203.84        76.93 o                         
   0   2  32         21.66        -37.00        48.59 o                         
   1   2  32        276.61        358.11        61.64 o                         
  -1   3  32         16.55         94.92        63.36 o                         
   0   3  32       1219.21       1374.11       102.09 o                         
   1   3  32         37.15         14.97        54.91 o                         
  -1   4  32        213.06        230.34        76.89 o                         
   0   4  32        161.08        262.33        73.88 o                         
   1   4  32        189.30        183.23        62.44 o                         
  -1   5  32         36.00         10.36        68.63 o                         
   1   5  32         51.16         70.65        58.28 o                         
   0   6  32         11.40         91.99        73.30 o                         
   1   0  33        201.88        260.04        89.48 o                         
  -1   1  33         25.86         25.50        61.77 o                         
   0   1  33        177.40         71.83        77.79 o                         
   1   1  33         45.81         19.52        52.67 o                         
  -1   2  33        372.53        335.27        87.48 o                         
   0   2  33        256.93        265.72        76.24 o                         
   1   2  33        416.09        373.30        70.82 o                         
  -1   3  33        129.31        -98.70       126.90 o                         
   0   3  33         65.93         68.93        56.06 o                         
   1   3  33        129.33         78.13        91.08 o                         
   0   4  33         25.86        -16.88        73.39 o                         
   0   0  34        536.07        387.53       141.48 o                         
                                                                                
